# Supplementary material for: Subdivision of the MDR superfamily of medium-chain dehydrogenases/reductases through iterative hidden Markov model refinement
Source: BMC Bioinformatics. 2010 Oct 27;11:534. doi: 10.1186/1471-2105-11-534 (PMC2976758; doi:10.1186/1471-2105-11-534)
Supplement: Additional file 4 — MDR family alignment figures. Illustrations showing the mafft MSAs from Additional file 3: mdr-sequences. Red sequence identifiers denote sequences from UniProtKB/TrEMBL, while blue correspond to sequences from Swiss-Prot. The position cscores are shown in a bar plot under the MSA. Positions that contain gaps in over 90% of the sequences have been removed from the alignment in order to increase readability. [file 1471-2105-11-534-S4.ZIP › mdr/MDR019.seed]

>tr|A1CC26|A1CC26_ASPCL/38-315 Alcohol dehydrogenase OS=Aspergillus clavatus GN=ACLA_017410 PE=3 SV=1
IVKML------YSTICGTDLHILKG------DVPTVEQ----------GR--ILGHEGVG
TIASLGPAVQGLAEGDLVLISCMTSCGVCPACR-KNLHSHCQT--G----GWKLGNTIDG
TQAEYVRIPHAACSLYKLSSEIDPKACVALSDALPTGWECGTINATVQPAGRVVIVGAGP
VGLSALMTAK-LYTPSLIVVVDQSDTRLGHAKRLGADETVN----PQE-PGAMEKLNLLT
----DGEGFDSVIEAVGIPATFELSQQLVAAGGHIANVGVHGQPVALKLNQLWDRNISIK
TRLVDTVTIPSLLRLYQS
>tr|A6R625|A6R625_AJECN/63-341 Putative uncharacterized protein OS=Ajellomyces capsulata (strain NAm1 / WU24) GN=HCAG_05083 PE=3 SV=1
IVKLK------YTTICGTDLHIIKG------HVQSATP----------GR--VLGHEGVG
VIHEVGSSVQGLVPGDTVLISCISACSVCGFCR-KGMPSHCVS--G----GWVLGNHIDG
TQAEFVRIPHASSSLYKLPATVDLTAAVMLSDALPTGLECGTLDGKVSPGSTVVIIGAGA
VGMSVMMTSL-LYSPSLLVIVDLDDGRLSMAKQLGAHATVN----SRNSEEAMDKLLKMT
----NGEGFDCVVEAVGTPHTFQFCQSLVAPGGSIANVGVHGTKVELYMDKLWNRNICIS
TRLVDAVTTPMLLKLFTA
>tr|B0Y156|B0Y156_ASPFC/28-305 Zinc-binding oxidoreductase, putative OS=Aspergillus fumigatus (strain CEA10 / CBS 144.89 / FGSC A1163) GN=AFUB_048750 PE=3 SV=
VVRML------HASICGTDLHILKG------DVPTAKP----------GL--ILGHEGVG
IIEALGSAVQGFQVGDRVIVSCMTSCGSCRFCQ-RSIQSHCQQ--G----GWTLGHQVDG
TQAEFVRVPHATLSLHPLDSSVDTCAAVSLSDALPTGFECGVCNAGISPTGSVVIVGAGP
VGMAALLMAC-LIKPAFIVMVDLDDARLETARTMGAHHTVN----SAA-PDAIQQLLDLT
----ENKGYDSVIEAVGIPATFEMCQELVAVGGQIANMGVHGVKVNLHMEKLWDRNISIH
MSMCNATSTRHLQNLVKK
>tr|Q0CGY0|Q0CGY0_ASPTN/28-305 Putative uncharacterized protein OS=Aspergillus terreus (strain NIH 2624) GN=ATEG_07062 PE=3 SV=1
IVRVL------HTSICGTDLHILKG------DVPTVDE----------GR--ILGHEAVG
VVESMGSAVSGLQTGDKVLISCVSACGVCGPCR-KGLSSHCAY--G----GWILGNTIDG
TQAEYVRIPHATSSLFKLSDKIDVRTAVVLSDAFPTALECGTLSAHVQPGNTVAIIGAGP
VGMAALLTAK-LYSPSLIVMVDTNDARLKKAKELGAHETVN----SAQ-TDAKSALNALT
----DGRGFDSVIEAVGIPATFELCQGIIGVGGSVANVGVHGKPVTLHMERLWDRNINIR
ASLVDATTTPMLLRLFDA
>tr|Q1DHV4|Q1DHV4_COCIM/95-373 Putative uncharacterized protein OS=Coccidioides immitis GN=CIMG_10109 PE=3 SV=1
IVKLK------YGTICGTDLHIIKG------DVPTATP----------GR--ILGHEGVG
IIEEVGSNVTGLSKGDTVLIACITACGSCSFCR-KGMSSHCSH--G----GWILGNTIDG
TQAEYVRIPCAMSSLYKLPPTVDLAEAVMLSDALPTGFECGTLNSKVRPGSSVAIVGAGP
VGLAAMKTAQ-LYSPAKLVLVDLDDSRLQVGQKLGATHGVN----PKG-QDGIKRLLDLT
P---NGQGFDAVMEAVGIPATFQLCQEIVGPGGVIANIGVHGTKVDLHLEKLWSQNISIT
TRLVDATTIPELLTLFEA
>tr|Q2UB79|Q2UB79_ASPOR/54-331 Threonine dehydrogenase and related Zn-dependent dehydrogenases OS=Aspergillus oryzae GN=AO090102000076 PE=3 SV=1
ILKML------HSTICGTDLHILKG------DVPAIPY----------DR--VLGHEGVG
TVVSVGPAIDGLSVGDNVVIAAITACKVCASCR-KGLEAHCIT--G----GWQLGNKVDG
TQAEYVRIPHATSSLYKIPEGLDLRACAAISDALPTGLECGTISAHVQPGSTVAIIGAGP
VGLAVMLTAR-LYTPSQIVMIDLDDTRLEHAKRLGADHAVN----PGK-LDAMETLNTFT
----EGQGFDCVIEAVGIPKTFEMCQKLVAPGGSIANVGVHGHPVNLDLHKLWDRNISIK
MQLLNAVSIPTLLRLYQS
>tr|Q4WDQ5|Q4WDQ5_ASPFU/28-305 Zinc-binding oxidoreductase, putative OS=Aspergillus fumigatus GN=AFUA_5G00300 PE=3 SV=1
VVRML------HASICGTDLHILKG------DVPTAKP----------GL--ILGHEGVG
IIEALGSAVQGFQVGDRVIVSCMTSCGSCRFCQ-RSIQSHCQQ--G----GWTLGHQVDG
TQAEFVRVPHATLSLHPLDSSVDTCAAVSLSDALPTGFECGVCNAGISPTGSVVIVGAGP
VGMAALLMAC-LIKPAFIVMVDLDDARLETARTMGAHHTVN----SAA-PDAIQQLLDLT
----ENKGYDSVIEAVGIPATFEMCQELVAVGGQIANMGVHGVKVNLHMEKLWDRNISIH
MSMCNATSTRHLQNLVKK
>tr|A2WJ35|A2WJ35_9BURK/28-305 Threonine dehydrogenase OS=Burkholderia dolosa AUO158 GN=BDAG_04839 PE=3 SV=1
IVRVT------RTTICGTDLHILKG------DVPTCEP----------GR--ILGHEGVG
VVEQVGAAVDALKPGDRVLISCISSCGRCDYCR-RGLYSHCTT--G----GWILGHRIDG
TQAEYVRIPHAQTSLYRIPAGADEDALVMLSDILPTGFECGVLNGKVQPGSTVAIVGAGP
IGLAALLTAQ-FYSPARIVMIDPDGNRLEVARRFGATDCFD----GRA-EDPVEAVMKLT
----DGIGVDCAIEAVGIPATFEMCTSLVAPGGVVANVGVHGVKADLHLEKLWDRNISIT
TRLVDTVSTPMLLKTVRA
>tr|A3JJ83|A3JJ83_9ALTE/28-302 Putative alcohol dehydrogenase OS=Marinobacter sp. ELB17 GN=MELB17_14768 PE=4 SV=1
VVRIT------HTTICGTDLHILKG------DVPAVEV----------GR--ILGHEGLG
VVTEIGDGVSNIQIGDEVLISCVTSCGRCDYCK-RGVYSHCRD--G----GWILGHLIDG
TQAEYVRIPHADNSLYVLPEDMDRAAAVMLSDILPTGHEIGALNGEVKLGDTVAIVGAGP
IGLAALMTSR-FYSPARIIMIDPDENRLAMAKLLGATDTIA--------RDPIEAIHKMT
----DGEGVDVAMEAVGVPETFDICQSIVRAGGHIANIGVHGKSVEFKLQDLWIKNITLR
TGLVNTNTIPVLMRVVES
>tr|A3WVI9|A3WVI9_9BRAD/2-243 Putative uncharacterized protein OS=Nitrobacter sp. Nb-311A GN=NB311A_11172 PE=4 SV=1
------------------------------------------------------------
IIDSIGAGVTNFKPGDHVLISCISSCGKCEYCR-RGLYSHCTT--G----GWILGNEIDG
TQAEYVRTPHADTSLYPIPANSDEEALVMLSDILPTGFECGVLNGKVAPGSTVAIVGAGP
IGLAALLTAQ-FYSPAKLIMIDLDDKRLTAAKIFGASQTIN----SAS-GTAAAEVKALT
----DGKGVDTAIEAVGVPATFVLCQDIIAPGGIIANIGVHGSKADLHLEKLWSHNISIT
TRLVDTVTTPMLLKTVQS
>tr|A4LHB6|A4LHB6_BURPS/28-304 Oxidoreductase, zinc-binding dehydrogenase family OS=Burkholderia pseudomallei 305 GN=BURPS305_5262 PE=3 SV=1
IVRVT------RTTICGTDLHILKG------DVPSCEP----------GR--VLGHEGVG
VVHRAGGAVSTFKEGDRVLISCISSCGQCEYCR-RGMYSHCAT--G----GWILGNRIDG
TQAEYVRIPHAQTSLYRIAPGADEEALVMLSDILPTGFECGVLNGRVQPGGTVAIIGAGP
IGLAALLTAQ-FYSPAQIVMIDPDPNRLALARRFGATACID----NGQ-VDAVAGVKALA
-----GDGVDCAIEAVGIPASFELCQQIIAPGGVIANVGVHGMKADLHLETLWDRNITIT
TRLVDTSSTPMLLKTVGA
>tr|A5JD46|A5JD46_BURMA/28-304 Alcohol dehydrogenase, zinc-containing OS=Burkholderia mallei FMH GN=BMAFMH_I0174 PE=3 SV=1
IVRVT------RTTICGTDLHILKG------DVPSCEP----------GR--VLGHEGVG
VVHRAGGAVSTFKEGDRVLISCISSCGQCEYCR-RGMYSHCAT--G----GWILGNRIDG
TQAEYVRIPHAQTSLYRIAPGADEEALVMLSDILPTGFECGVLNGRVQPGGTVAIIGAGP
IGLAALLTAQ-FYSPAQIVMIDPDPNRLALARRFGATACID----NGQ-VDAVAGVKALT
-----GDGVDCAIEAVGIPASFELCQRIIAPGGVIANVGVHGMKADLHLETLWDRNITIT
TRLVDTSSTPMLLKTVGA
>tr|A5LFF0|A5LFF0_STRPN/28-307 Alcohol dehydrogenase, zinc-containing OS=Streptococcus pneumoniae SP3-BS71 GN=CGSSp3BS71_05109 PE=3 SV=1
IVRIV------KTTICGTDLHIIKG------DVPTCQS----------GT--ILGHEGIG
IVEEVGEGVSNFKKGDKVLISCVCACGKCYYCK-KGIYAHCED-EG----GWIFGHLIDG
MQAEYLRVPHADNTLYHTPEDLSDEALVMLSDILPTGYEIGVLKGKVEPGCSVAIIGSGP
VGLAALLTAQ-FYSPAKLIMVDLDDNRLETALSFGATHKVN----SSDPEKAIKEIYDLT
----DGRGVDVAIEAVGIPATFDFCQKIIGVDGTVANCGVHGKPVEFDLDKLWIRNINVT
TGLVSTNTTPQLLKALES
>tr|A5LP11|A5LP11_STRPN/28-307 Alcohol dehydrogenase, zinc-containing OS=Streptococcus pneumoniae SP6-BS73 GN=CGSSp6BS73_00952 PE=3 SV=1
IVRIV------KTTICGTDLHIIKG------DVPTCQS----------GT--ILGHEGIG
IVEEVGEGVSNFKKGDKVLISCVCACGKCYYCK-KGIYAHCED-EG----GWIFGHLIDG
MQAEYLRVPHADNTLYHTPEDLSDEALVMLSDILPTGYEIGVLKGKVEPGCSVAIIGSGP
VGLAALLTAQ-FYSPAKLIMVDLDDNRLDTAVSFGATHKVN----SSDPEKAIKEIYDLT
----DGRGVDVAIEAVGIPETFDFCQKIIGVDGTVANCGVHGKPVEFDLDKLWIRNINVT
TGLVSTNTTPQLLKALES
>tr|A5LRD1|A5LRD1_STRPN/28-307 Alcohol dehydrogenase, zinc-containing OS=Streptococcus pneumoniae SP9-BS68 GN=CGSSp9BS68_11485 PE=3 SV=1
IVRIV------KTTICGTDLHIIKG------DVPTCQS----------GT--ILGHEGIG
IVEEVGEGVSNFKKGDKVLISCVCACGKCYYCK-KGIYAHCED-EG----GWIFGHLIDG
MQAEYLRVPHADNTLYHTPEDLSDEALVMLSDILPTGYEIGVLKGKVEPGCSVAIIGSGP
VGLAALLTAQ-FYSPAKLIMVDLDDNRLETALSFGATHKVN----SSDPEKAIKEIYDLT
----DGRGVDVAIEAVGIPATFDFCQKIIGVDGTVANCGVHGKPVEFDLDKLWIRNINVT
TGLVSTNTTPQLLKALES
>tr|A5M3V8|A5M3V8_STRPN/28-307 Alcohol dehydrogenase, zinc-containing OS=Streptococcus pneumoniae SP11-BS70 GN=CGSSp11BS70_04975 PE=3 SV=1
IVRIV------KTTICGTDLHIIKG------DVPTCQS----------GT--ILGHEGIG
IVEEVGEGVSNFKKGDKVLISCVCACGKCYYCK-KGIYAHCED-EG----GWIFGHLIDG
MQAEYLRVPHADNTLYHTPEDLSDEALVMLSDILPTGYEIGVLKGKVEPGCSVAIIGSGP
VGLAALLTAQ-FYSPAKLIMVDLDDNRLETALSFGATHKVN----SSDPEKAIKEIYDLT
----DGRGVDVAIEAVGIPATFDFCQKIIGVDGTVANCGVHGKPVEFDLDKLWIRNINVT
TGLVSTNTTPQLLKALES
>tr|A5MB61|A5MB61_STRPN/28-307 Alcohol dehydrogenase, zinc-containing OS=Streptococcus pneumoniae SP14-BS69 GN=CGSSp14BS69_06697 PE=3 SV=1
IVRIV------KTTICGTDLHIIKG------DVPTCQS----------GT--ILGHEGIG
IVEEVGEGVSNFKKGDKVLISCVCACGKCYYCK-KGIYAHCED-EG----GWIFGHLIDG
MQAEYLRVPHADNTLYHTPEDLSDEALVMLSDILPTGYEIGVLKGKVEPGCSVAIIGSGP
VGLAALLTAQ-FYSPAKLIMVDLDDNRLETALSFGATHKVN----SSDPKKAIKEIYDLT
----DGRGVDVAIEAVGIPETFDFCQKIIGVDGTVANCGVHGKPVEFDLDKLWIRNINVT
TGLVSTNTTPQLLKALES
>tr|A5MIJ2|A5MIJ2_STRPN/28-307 Alcohol dehydrogenase, zinc-containing OS=Streptococcus pneumoniae SP18-BS74 GN=CGSSp18BS74_04456 PE=3 SV=1
IVRIV------KTTICGTDLHIIKG------DVPTCQS----------GT--ILGHEGIG
IVEEVGEGVSNFKKGDKVLISCVCACGKCYYCK-KGIYAHCED-EG----GWIFGHLIDG
MQAEYLRVPHADNTLYHTPEDLSDEALVMLSDILPTGYEIGVLKGKVEPGCSVAIIGSGP
VGLAALLTAQ-FYSPAKLIMVDLDDNRLETALSFGATHKVN----SSDPEKAIKEIYDLT
----DGRGVDVAIEAVGIPATFDFCQKIIGVDGTVANCGVHGKPVEFDLDKLWIRNINVT
TGLVSTNTTPQLLKALES
>tr|A5MNA9|A5MNA9_STRPN/28-307 Alcohol dehydrogenase, zinc-containing OS=Streptococcus pneumoniae SP19-BS75 GN=CGSSp19BS75_02598 PE=3 SV=1
IVRIV------KTTICGTDLHIIKG------DVPTCQS----------GT--ILGHEGIG
IVEEVGEGVSNFKKGDKVLISCVCACGKCYYCK-KGIYAHCED-EG----GWIFGHLIDG
MQAEYLRVPHADNTLYHTPEDLSDEALVMLSDILPTGYEIGVLKGKVEPGCSVAIIGSGP
VGLAALLTAQ-FYSPAKLIMVDLDDNRLETALSFGATHKVN----SSDPEKAIKEIYDLT
----DGRGVDVAIEAVGIPATFDFCQKIIGVDGTVANCGVHGKPVEFDLDKLWIRNINVT
TGLVSTNTTPQLLKALES
>tr|A5MX28|A5MX28_STRPN/28-307 Alcohol dehydrogenase, zinc-containing OS=Streptococcus pneumoniae SP23-BS72 GN=CGSSp23BS72_04320 PE=3 SV=1
IVRIV------KTTICGTDLHIIKG------DVPTCQS----------GT--ILGHEGIG
IVEEVGEGVSNFKKGDKVLISCVCACGKCYYCK-KGIYAHCED-EG----GWIFGHLIDG
MQAEYLRVPHADNTLYHTPEDLSDEALVMLSDILPTGYEIGVLKGKVEPGCSVAIIGSGP
VGLAALLTAQ-FYSPAKLIMVDLDDNRLETALSFGATHKVN----SSDPEKAIKEIYDLT
----DGRGVDVAIEAVGIPATFDFCQKIIGVDGTVANCGVHGKPVEFDLDKLWIRNINVT
TGLVSTNTTPQLLKALES
>tr|A5TCY2|A5TCY2_BURMA/28-304 Alcohol dehydrogenase, zinc-containing OS=Burkholderia mallei 2002721280 GN=BMA721280_K0179 PE=3 SV=1
IVRVT------RTTICGTDLHILKG------DVPSCEP----------GR--VLGHEGVG
VVHRAGGAVSTFKEGDRVLISCISSCGQCEYCR-RGMYSHCAT--G----GWILGNRIDG
TQAEYVRIPHAQTSLYRIAPGADEEALVMLSDILPTGFECGVLNGRVQPGGTVAIIGAGP
IGLAALLTAQ-FYSPAQIVMIDPDPNRLALARRFGATACID----NGQ-VDAVAGVKALT
-----GDGVDCAIEAVGIPASFELCQRIIAPGGVIANVGVHGMKADLHLETLWDRNITIT
TRLVDTSSTPMLLKTVGA
>tr|A5XY33|A5XY33_BURMA/41-317 Alcohol dehydrogenase, zinc-containing OS=Burkholderia mallei JHU GN=BMAJHU_F0172 PE=3 SV=1
IVRVT------RTTICGTDLHILKG------DVPSCEP----------GR--VLGHEGVG
VVHRAGGAVSTFKEGDRVLISCISSCGQCEYCR-RGMYSHCAT--G----GWILGNRIDG
TQAEYVRIPHAQTSLYRIAPGADEEALVMLSDILPTGFECGVLNGRVQPGGTVAIIGAGP
IGLAALLTAQ-FYSPAQIVMIDPDPNRLALARRFGATACID----NGQ-VDAVAGVKALT
-----GDGVDCAIEAVGIPASFELCQRIIAPGGVIANVGVHGMKADLHLETLWDRNITIT
TRLVDTSSTPMLLKTVGA
>tr|A7CIG4|A7CIG4_BURPI/38-315 Alcohol dehydrogenase GroES domain protein OS=Ralstonia pickettii 12D GN=Rpic12DDRAFT_1852 PE=3 SV=1
VVRVT------LTTICGTDLHIIKG------DVPTCEP----------GR--TLGHEGVG
VVESVGAAVTSLQRGDHVLISCISSCGKCANCR-RGMYSHCET--G----GWILGHRIDG
VQAEYVRIPHAETSLYKLPPGVDEEALVMLSDIFPTGFECGVLNGRVQPGNSVAIVGAGP
IGLASLLTAQ-FYSPAQIIMIDTNAARLEVATRLGATACID----VSS-EGAAAAVKRLT
----DGVGVDCAIEAVGVPATFELCQQLVAPGGVIANIGVHGVKADLHLETLWSQNIAIT
TRLVDTVSTPMLLKTVRA
>tr|A8EKZ0|A8EKZ0_BURPS/28-304 Oxidoreductase, zinc-binding dehydrogenase family OS=Burkholderia pseudomallei 406e GN=BURPS406E_G0308 PE=3 SV=1
IVRVT------RTTICGTDLHILKG------DVPSCEP----------GR--VLGHEGVG
VVHRAGGAVSTFKEGDRVLISCISSCGQCEYCR-RGMYSHCAT--G----GWILGNRIDG
TQAEYVRIPHAQTSLYRIAPGADEEALVMLSDILPTGFECGVLNGRVQPGGTVAIIGAGP
IGLAALLTAQ-FYSPAQIVMIDPDPNRLALARRFGATACID----NGQ-VDAVAGVKALT
-----GDGVDCAIEAVGIPASFELCQRIIAPGGVIANVGVHGMKADLHLETLWDRNITIT
TRLVDTSSTPMLLKTVGA
>tr|A8KRE4|A8KRE4_BURPS/28-304 Oxidoreductase, zinc-binding dehydrogenase family OS=Burkholderia pseudomallei Pasteur 52237 GN=BURPSPAST_J0522 PE=3 SV=1
IVRVT------RTTICGTDLHILKG------DVPSCEP----------GR--VLGHEGVG
VVHRAGGAVSTFKEGDRVLISCISSCGQCEYCR-RGMYSHCAT--G----GWILGNRIDG
TQAEYVRIPHAQTSLYRIAPGADEEALVMLSDILPTGFECGVLNGRVQPGGTVAIIGAGP
IGLAALLTAQ-FYSPAQIVMIDPDPNRLALARRFGATACID----NGQ-VDAVAGVKALT
-----GDGVDCAIEAVGIPASFELCQRIIAPGGVIANVGVHGMKADLHLETLWDRNITIT
TRLVDTSSTPMLLKTVGA
>tr|A9JZ39|A9JZ39_BURMA/28-304 Alcohol dehydrogenase, zinc-containing OS=Burkholderia mallei ATCC 10399 GN=BMA10399_G0590 PE=4 SV=1
IVRVT------RTTICGTDLHILKG------DVPSCEP----------GR--VLGHEGVG
VVHRAGGAVSTFKEGDRVLISCISSCGQCEYCR-RGMYSHCAT--G----GWILGNRIDG
TQAEYVRIPHAQTSLYRIAPGADEEALVMLSDILPTGFECGVLNGRVQPGGTVAIIGAGP
IGLAALLTAQ-FYSPAQIVMIDPDPNRLALARRFGATACID----NGQ-VDAVAGVKALT
-----GDGVDCAIEAVGIPASFELCQRIIAPGGVIANVGVHGMKADLHLETLWDRNITIT
TRLVDTSSTPMLLKTVGA
>tr|B1FI15|B1FI15_9BURK/370-647 Alcohol dehydrogenase GroES domain protein OS=Burkholderia ambifaria IOP40-10 GN=BamIOP4010DRAFT_3675 PE=3 SV=1
IVRVT------RTTICGTDLHILKG------DVPTCEP----------GR--ILGHEGVG
IVEQVGVAVDSLKPGDHVLISCISSCGRCEYCR-RGLYSHCTT--G----GWILGHRIDG
TQAEYVRIPHASTSLYRIPPGVDEDALVMLSDILPTGFECGVLNGKVQPGCSVAIVGAGP
IGLAALLTAQ-FYSPARIILIDPDSNRLEIARQFGATDCFD----GRG-GDPVAEVMKLT
----DGVGVDCAIEAVGIPATFEMCTSLVAPGGVVANVGVHGVKADLHLEKLWDRNISIT
TRLVDTVSTPMLLKTVRA
>tr|B1G4A0|B1G4A0_9BURK/10-287 Alcohol dehydrogenase GroES domain protein OS=Burkholderia graminis C4D1M GN=BgramDRAFT_4191 PE=3 SV=1
IVKVT------RTTICGTDLHILKG------DVPSCEP----------GR--ILGHEGVG
IVYQVGAAVSTLKEGDHVLISCISSCGKCDYCR-RGMYSHCTT--G----GCILGNRIDG
TQAEYVRIPHAETSLYRIPPGADKDALVMLSDILPTGFECGVLNGKVEPGSTVAIVGAGP
IGLASLLTAQ-FYSPAQVVMIDRDPYRLEMASRFGATACID----SGV-DDPVAKVMKLT
----AGTGADCVIEAVGVPETFELCQALVAPGGIIANVGVHGVKADLHLESLWDRNISIT
TRLVDTVSTPMLLKTVRA
>tr|B1G8B8|B1G8B8_9BURK/28-305 Alcohol dehydrogenase GroES domain protein OS=Burkholderia graminis C4D1M GN=BgramDRAFT_5586 PE=3 SV=1
IVKVT------RTTICGTDLHILKG------DVPTCEP----------GR--ILGHEGVG
IVYQVGAAVSTLKAGDPVLISCISSCGKCDYCR-RGMYSHCAT--G----GWILGNRVDG
TQAEYVRIPHAETSLYRIPQGADEEALVMLSDILPTGFECGVLNGKVEPGSTVAIVGAGP
IGLASLLTAQ-FYSPAQIVMIDRDPYRLEVASRFGATACID----SGV-DDPVAKLMKLT
----AGTSADCVIEAVGVPETFELCQALVAPGGVIANVGVHGVKADLHLESLWDRNISIT
TRLVDTVSTPMLLKTVHA
>tr|B1H5H3|B1H5H3_BURPS/28-304 Oxidoreductase, zinc-binding dehydrogenase family OS=Burkholderia pseudomallei S13 GN=BURPSS13_T0281 PE=3 SV=1
VVRVT------RTTICGTDLHILKG------DVPSCEP----------GR--VLGHEGVG
VVHRAGGAVSTFKEGDRVLISCISSCGQCEYCR-RGMYSHCAT--G----GWILGNRIDG
TQAEYVRIPHAQTSLYRIAPGADEEALVMLSDILPTGFECGVLNGRVQPGGTVAIIGAGP
IGLAALLTAQ-FYSPAQIVMIDPDPNRLALARRFGATACID----NGQ-VDAVAGVKALT
-----GDGVDCAIEAVGIPASFELCQRIIAPGGVIANVGVHGMKADLHLETLWDRNITIT
TRLVDTSSTPMLLKTVGA
>tr|B1S2H1|B1S2H1_STRPN/28-307 Alcohol dehydrogenase, zinc-containing OS=Streptococcus pneumoniae CDC1873-00 GN=SP187300_2122 PE=4 SV=1
IVRIV------KTTICGTDLHIIKG------DVPTCQS----------GT--ILGHEGIG
IVEEVGEGVSNFKKGDKVLISCVCACGKCYYCK-KGIYAHCED-EG----GWIFGHLIDG
MQAEYLRVPHADNTLYHTPEDLSDEALVMLSDILPTGYEIGVLKGKVEPGCSVAIIGSGP
VGLAALLTAQ-FYSPAKLIMVDLDDNRLDTAVSFGATHKVN----SSDPEKAIKEIYDLT
----DGRGVDVAIEAVGIPETFDFCQKIIGVDGTVANCGVHGKPVEFDLDKLWIRNINVT
TGLVSTNTTPQLLKALES
>tr|B1STN6|B1STN6_9BACI/28-305 Alcohol dehydrogenase GroES domain protein OS=Geobacillus sp. WCH70 GN=GWCH70DRAFT_2278 PE=4 SV=1
IVKIT------KTTICGTDLHILSG------DVPTVEE----------GR--ILGHEGVG
IIEEVGSGVKNFKKGDRVLISCITSCGKCENCK-KGLYAHCED--G----GWILGHLIDG
TQAEYVRIPHADNSLYPIPEGVDEEALVMLSDILPTGFEIGVLNGKVQPGQTVAIIGAGP
VGMAALLTAQ-FYSPAEIIMVDLDDNRLEVAKKFGATQVVN----SAD-GKAVEKIMELT
----GGKGVDVAMEAVGIPVTFDICQEIVKPGGYIANIGVHGKSVEFHIEKLWIRNITLT
TGLVNTTSTPMLLKTVQS
>tr|B2DJL8|B2DJL8_STRPN/28-307 Alcohol dehydrogenase, zinc-containing OS=Streptococcus pneumoniae CDC1087-00 GN=SP108700_2035 PE=4 SV=1
IVRIV------KTTICGTDLHIIKG------DVPTCQS----------GT--ILGHEGIG
IVEEVGEGVSNFKKGDKVLISCVCACGKCYYCK-KGIYAHCED-EG----GWIFGHLIDG
MQAEYLRVPHADNTLYHTPEDLSDEALVMLSDILPTGYEIGVLKGKVEPGCSVAIIGSGP
VGLAALLTAQ-FYSPAKLIMVDLDDNRLDTAVSFGATHKVN----SSDPEKAIKEIYDLT
----DGRGVDVAIEAVGIPETFDFCQKIIGVDGTVANCGVHGKPVEFDLDKLWIRNINVT
TGLVSTNTTPQLLKALES
>tr|B2DQN2|B2DQN2_STRPN/28-307 Alcohol dehydrogenase, zinc-containing OS=Streptococcus pneumoniae SP195 GN=SP195_2009 PE=4 SV=1
IVRIV------KTTICGTDLHIIKG------DVPTCQS----------GT--ILGHEGIG
IVEEVGEGVSNFKKGDKVLISCVCACGKCYYCK-KGIYAHCED-EG----GWIFGHLIDG
MQAEYLRVPHADNTLYHTPEDLSDEALVMLSDILPTGYEIGVLKGKVEPGCSVAIIGSGP
VGLAALLTAQ-FYSPAKLIMVDLDDNRLETALSFGATHKVN----SSDPEKAIKEIYDLT
----DGRGVDVAIEAVGIPATFDFCQKIIGVDGTVANCGVHGKPVEFDLDKLWIRNINVT
TGLVSTNTTPQLLKALES
>tr|B2DWI4|B2DWI4_STRPN/28-307 Alcohol dehydrogenase, zinc-containing OS=Streptococcus pneumoniae CDC0288-04 GN=SP28804_1897 PE=4 SV=1
IVRIV------KTTICGTDLHIIKG------DVPTCQS----------GT--ILGHEGIG
IVEEVGEGVSNFKKGDKVLISCVCACGKCYYCK-KGIYAHCED-EG----GWIFGHLIDG
MQAEYLRVPHADNTLYHTPEDLSDEALVMLSDILPTGYEIGVLKGKVEPGCSVAIIGSGP
VGLAALLTAQ-FYSPAKLIMVDLDDNRLETALSFGATHKVN----SSDPEKAIKEIYDLT
----DGRGVDVAIEAVGIPATFDFCQKIIGVDGTVANCGVHGKPVEFDLDKLWIRNINVT
TGLVSTNTTPQLLKALES
>tr|B2E1P8|B2E1P8_STRPN/28-307 Alcohol dehydrogenase, zinc-containing OS=Streptococcus pneumoniae CDC3059-06 GN=SP305906_2031 PE=4 SV=1
IVRIV------KTTICGTDLHIIKG------DVPTCQS----------GT--ILGHEGIG
IVEEVGEGVSNFKKGDKVLISCVCACGKCYYCK-KGIYAHCED-EG----GWIFGHLIDG
MQAEYLRVPHADNTLYHTPEDLSDEALVMLSDILPTGYEIGVLKGKVEPGCSVAIIGSGP
VGLAALLTAQ-FYSPAKLIMVDLDDNRLETALSFGATHKVN----SSDPKKAIKEIYDLT
----DGRGVDVAIEAVGIPETFDFCQKIIGVDGTVANCGVHGKPVEFDLDKLWIRNINVT
TGLVSTNTTPQLLKALES
>tr|B2E7K6|B2E7K6_STRPN/28-307 Alcohol dehydrogenase, zinc-containing OS=Streptococcus pneumoniae MLV-016 GN=SPMLV016_1964 PE=4 SV=1
IVRIV------KTTICGTDLHIIKG------DVPTCQS----------GT--ILGHEGIG
IVEEVGEGVSNFKKGDKVLISCVCACGKCYYCK-KGIYAHCED-EG----GWIFGHLIDG
MQAEYLRVPHADNTLYHTPEDLSDEALVMLSDILPTGYEIGVLKGKVEPGCSVAIIGSGP
VGLAALLTAQ-FYSPAKLIMVDLDDNRLETALSFGATHKVN----SSDPEKAIKEIYDLT
----DGRGVDVAIEAVGIPATFDFCQKIIGVDGTVANCGVHGKPVEFDLDKLWIRNINVT
TGLVSTNTTPQLLKALES
>tr|B2H727|B2H727_BURPS/28-304 Oxidoreductase, zinc-binding dehydrogenase family OS=Burkholderia pseudomallei 1655 GN=BURPS1655_I0446 PE=4 SV=1
IVRVT------RTTICGTDLHILKG------DVPSCEP----------GR--VLGHEGVG
VVHRAGGAVSTFKEGNRVLISCISSCGQCEYCR-RGMYSHCAT--G----GWILGNRIDG
TQAEYVRIPHAQTSLYRIAPGADEEALVMLSDILPTGFECGVLNGRVQPGGTVAIIGAGP
IGLAALLTAQ-FYSPAQIVMIDPDPNRLALARRFGATACID----NGQ-VDAVAGVKALA
-----GDGVDCAIEAVGIPASFELCQQIIAPGGVIANVGVHGMKADLHLETLWDRNITIT
TRLVDTSSTPMLLKTVGA
>tr|B3GGI5|B3GGI5_SERMA/28-316 Alcohol dehdrogenase OS=Serratia marcescens GN=tdh PE=4 SV=1
IIRMI------KTTICGTDLGILKG------KNPEIEKNAKEKTGSFNGR--ILGHEGVG
IIEEIGSAVKNFKIGDKVIISCVSRCGTCDNCQ-KQLYAHCRN-DG----GWIMGYMIDG
TQAEFVRTPYADNSLYLFPDELNDDAGVLLSDALPTAHEIGIQNGMVKPGDTVAIVGAGP
VGMSCLLTGM-LYSPSQLIMIDMDENRLAMAKDMGATHTIN----SAK-ENAINRVMELT
----NQRGVDCAIEAVGIEPTWNICQNIIKEGGHLANVGVHGNPVSFAIEKLWIKNLTIT
TGLVNANTTGMLMKTCCS
>tr|B4V0J8|B4V0J8_9ACTO/28-305 Dehydrogenase OS=Streptomyces sp. Mg1 GN=SSAG_01276 PE=4 SV=1
IIRVD------AVTICGTDLHIIKG------DVPEVAP----------GR--ILGHEAVG
TVVETGGDVRSVRPGDRVLISCISSCGRCRFCR-EGHYGQCRG-GG----GWVLGHTIDG
TQAEYVRVPFADLSVHPLPSAVSSHDAVLLADIFPTSYEVGVLNGNVGPGDTVVVVGAGP
IGLAAIATAG-LYSPGRIIAVDLDASRLGAARDLGADATTN----A-E-EQPERLVEDLT
----DGLGADVVIEAVGVPEAFEMCTRMVRPGGRVANIGVHGKPATLHLEDLWIKDVTIT
TGLVDTSSTPMLLRMMAA
>tr|B5I3K6|B5I3K6_9ACTO/28-305 Zinc-containing dehydrogenase OS=Streptomyces sviceus ATCC 29083 GN=SSEG_06350 PE=4 SV=1
IVRVR------AVTICGTDLHILKG------DVPEVPP----------GT--VLGHEAVG
EIVETGSDVRTVRPGDQVLVSCISACGRCAHCR-RTMYGQCRG-GG----GWILGHLIDG
TQAEYVRVPHADLSVHPLPAAMDSKEAVLLADIFPTSYEVGVLNGHVRPGDTVAVVGAGP
IGLAAIATAR-LFTPERIVAVDLAPSRLEAARKLGADAVAD----A-R-EAPEQLIADLT
----DGLGADVVIEAVGVPESFELCTRMVRPGGHVANVGVHGKPATLHLEDLWIKNITIT
TGLVDTYSTPTLLRMAAA
>tr|B5WIC5|B5WIC5_9BURK/28-305 Alcohol dehydrogenase GroES domain protein OS=Burkholderia sp. H160 GN=BH160DRAFT_2826 PE=4 SV=1
IVKVT------RTTICGTDLHILKG------DVPTCEP----------GR--ILGHEGVG
VVERIGEAVSGLAPGDHVLISCITSCGRCDYCR-RGMYSHCTT--G----GWILGNRIDG
TQADYVRIPHAQSSLYRIPAGLDEEALVMLSDILPTGFECGVLNGKVQPGCTVAIVGAGP
IGLAALLTAQ-FYSPAQIIMIDPDANRLEVAQRFGATAGID----NAH-TDAVAEVLKLT
----ESTGVDCVIEAVGIPATFELCQELVAPGGTIANVGVHGVKSDLHLEKLWDRNIAIT
TRLVDTVSTPMLMKTVKA
>tr|B7CFP1|B7CFP1_BURPS/28-304 Oxidoreductase, zinc-binding dehydrogenase family OS=Burkholderia pseudomallei 576 GN=BUC_5390 PE=4 SV=1
IVRVT------RTTICGTDLHILKG------DMPSCEP----------GR--VLGHEGVG
VVHRAGGAVSTFKEGDRVLISCISSCGQCEYCR-RGMYSHCAT--G----GWILGNRIDG
TQAEYVRIPHAQTSLYRIAPGADEEALVMLSDILPTGFECGVLNGRVQPGGTVAIIGAGP
IGLAALLTAQ-FYSPAQIVLIDPDPNRLALARRFGATACID----NGQ-VDAVAGVKALA
-----GDGVDCAIEAVGIPASFELCQRIIAPGGVIANVGVHGMKADLHLETLWDRNITIT
TRLVDTSSTPMLLKTVGA
>tr|Q3D142|Q3D142_STRAG/28-306 Alcohol dehydrogenase, zinc-containing OS=Streptococcus agalactiae H36B GN=SAI_1747 PE=3 SV=1
VVRLV------KTTICGTDLHILGG------DVPACKP----------GT--TLGHEGIG
IVEEVGSAVNHFKVGDKVIISCVTACNTCYYCK-HQLPSHCED--G----GWILGHLIEG
TQAEYVHIPHADGSLYHAPEGVCDDALVMLSDILPTSYEIGVLPSHIKPGDTVCIVGAGP
IGLSALLTAQ-FYSPAKIIMVDLSQKRLEASKKFGATHTIL----STSTQEVKEEIDKIT
----KGRGVDVVLECVGYPATFDICQNVVSIGGHIANVGVHGKPVEFNLQDLWIKNITLN
TGLVNANTTEMLLEVLET
>tr|Q3D9V8|Q3D9V8_STRAG/28-306 Alcohol dehydrogenase, zinc-containing OS=Streptococcus agalactiae COH1 GN=SAN_1752 PE=3 SV=1
VVRLV------KTTICGTDLHILGG------DVPACKP----------GT--TLGHEGIG
IVEEVGSAVNHFKVGDKVIISCVTACNTCYYCK-HQLPSHCED--G----GWILGHLIEG
TQAEYVHIPHADGSLYHAPEGVCDDALVMLSDILPTSYEIGVLPSHIKPGDTVCIVGAGP
IGLSALLTAQ-FYSPAKIIMVDLSQKRLEASKKFGATHTIL----STSTQEVKEEIDKIT
----KGRGVDVVLECVGYPATFDICQNVVSIGGHIANVGVHGKPVEFNLQDLWIKNITLN
TGLVNANTTEMLLEVLET
>tr|Q3DDQ7|Q3DDQ7_STRAG/28-306 Alcohol dehydrogenase, zinc-containing OS=Streptococcus agalactiae CJB111 GN=SAM_1596 PE=3 SV=1
VVRLV------KTTICGTDLHILGG------DVPACKP----------GT--TLGHEGIG
IVEEVGSAVNHFKVGDKVIISCVTACNTCYYCK-HQLPSHCED--G----GWILGHLIEG
TQAEYVHIPHADGSLYHAPEGVCDDALVMLSDILPTSYEIGVLPSHIKPGDTVCIVGAGP
IGLSALLTAQ-FYSPAKIIMVDLSQKRLEASKKFGATHTIL----STSTQEVKEEIDKIT
----KGRGVDVVLECVGYPATFDICQNVVSIGGHIANVGVHGKPVEFNLQDLWIKNITLN
TGLVNANTTEMLLEVLET
>tr|Q3DKE8|Q3DKE8_STRAG/28-306 Alcohol dehydrogenase, zinc-containing OS=Streptococcus agalactiae 515 GN=SAL_1725 PE=3 SV=1
VVRLV------KTTICGTDLHILGG------DVPACKP----------GT--TLGHEGIG
IVEEVGSAVNHFKVGDKVIISCVTACNTCYYCK-HQLPSHCED--G----GWILGHLIEG
TQAEYVHIPHADGSLYHAPEGVCDDALVMLSDILPTSYEIGVLPSHIKPGDTVCIVGAGP
IGLSALLTAQ-FYSPAKIIMVDLSQKRLEASKKFGATHTIL----STSTQEVKEEIDKIT
----KGRGVDVVLECVGYPATFDICQNVVSIGGHIANVGVHGKPVEFNLQDLWIKNITLN
TGLVNANTTEMLLEVLET
>tr|Q48YX0|Q48YX0_STRP1/42-320 Zn-dependent alcohol dehydrogenases and related dehydrogenases OS=Streptococcus pyogenes serotype M1 GN=M5005_Spy0834 PE=3 SV=1
IVQLV------KTTICGTDLHILGG------DVPACKE----------GT--ILGHEGIG
IVKEVGDAVTNFKIGDKVIISCVTSCHTCYYCK-RGLSSHCQD--G----GWILGHLING
TQAEYVHIPHADGSLYHAPDTIDDEALVMLSDILPTSYEIGVLPSHVKPGDNVCIVGAGP
VGLAALLTVQ-FFSPANIIMVDLSQNRLEAAKTFGATHTIC----SGSSEEVKAIIDDIT
----NGRGVDISMECVGYPATFDICQKIISVGGHIANVGVHGKPVDFNLDELWIKNITLN
TGLVNANTTEMLLNVLKT
>tr|A0K217|A0K217_ARTS2/28-311 Alcohol dehydrogenase GroES domain protein OS=Arthrobacter sp. (strain FB24) GN=Arth_3962 PE=3 SV=1
IVKVD------TTTICGTDLHILKG------DVPAVQK----------GR--ILGHEGVG
TITEVGSSVTSLKVGDRVIISCIKSCGHCANCK-TGLYSHCMGEEGAAGIGWVFGHLIDG
TQAEYVRVPYAQNSLHLLPEGVSDDQAVMLSDILPTGFEIGVQYGRVKPGDTVAVVGAGP
VGLAAIATAG-LYGAATIIAIDLDANRLEKSREFGATDVVL----SGD-ADWKEQVLALT
----DGQGVDVAIEAVGIPATFGMCTEIVRPGGNVANVGVHGKSVELHVENLWIQNINIS
MGLVNANTTPMLLKLVAQ
>tr|A1T4W4|A1T4W4_MYCVP/28-306 Alcohol dehydrogenase GroES domain protein OS=Mycobacterium vanbaalenii (strain DSM 7251 / PYR-1) GN=Mvan_1380 PE=3 SV=1
IVRVD------AVTICGTDLHILKG------DVPEVEP----------GR--VLGHEAVG
TVTEVGPAVQTLSVGDRVLVSCISACGACRYCR-QGQYGQCLG-GG----GWILGHLIDG
TQAEYVRVPFADNSTHKVPEGVSDEQMIVLADILPTSYEVGVLAGAVSPGDVVAIVGAGP
IGLAAVLTAK-LYSPSHIVVIDVADARLDAARRFGADTVVN----SST-RSARDVIDELT
----GGLGADVAMEAVGLPETFEESVALVRPGGHVANIGVHGAPATLHLEQIWIKNLTIT
TGLVDTHSTPTLIRLVAN
>tr|A1TES4|A1TES4_MYCVP/41-319 Alcohol dehydrogenase GroES domain protein OS=Mycobacterium vanbaalenii (strain DSM 7251 / PYR-1) GN=Mvan_4901 PE=3 SV=1
VVRVD------AVTICGTDLHILRG------HVPTVDR----------GR--ILGHEAVG
TVTAIGSGVRQLAVGDRVLISCISSCGSCRYCR-RTSYGQCSG-GG----GWILGNRIDG
TQAEFVRVPFADNSTHRVPDGVSDENMITLADLLPTGYEVGAINGRVRPADTVVVVGAGP
IGLAAIMTSQ-LFSPSRIVAIDLADSRLDAARKFGADIVIN----PDR-LDPVAAIADLT
----GGLGVDAAMEAVGTAATFELAVQLVRPGGHVANIGVHGGPATLHLEDIWIRNLTIT
TGLVDTYSTPTLVDLVAA
>tr|A1TZZ2|A1TZZ2_MARAV/28-302 Alcohol dehydrogenase GroES domain protein OS=Marinobacter aquaeolei (strain ATCC 700491 / DSM 11845 / VT8) GN=Maqu_1221 PE=4 S
VVRIT------HTTICGTDLHILKG------DVPAVEA----------GR--ILGHEGLG
VVEQVGSGLSNIKVGDKVLISCVTSCGRCDYCK-RGVYAHCRD--G----GWILGHLIDG
TQAEYVRIPHADNSLYVLPDDMDRAAAVMLSDILPTGHEIGALNGEVKLGDTVAIVGAGP
IGLAALMTSR-FYSPARIIMIDPDENRLAMAKMLGATDTIA--------RDPIEAIKKLT
----NDEGVDVAMEAVGIPETFDICQSIVRAGGHIANIGVHGKSVEFKLQDLWIKNITLR
TGLVNTDTIPVLMKVVES
>tr|A1U1C8|A1U1C8_MARAV/28-302 Alcohol dehydrogenase GroES domain protein OS=Marinobacter aquaeolei (strain ATCC 700491 / DSM 11845 / VT8) GN=Maqu_1713 PE=3 S
VVRIT------HTTICGTDLHILKG------DVPAVTK----------GR--TLGHEGVG
VVEEVGDGVSNIKVGDKVLISCVTSCGRCDYCK-RGIYAHCRD--G----GWILGHLIDG
TQAEYVRIPHADNSLYHLPSGMDPAAAVMLSDILPTGHEIGALAGEVKLGDTVAIIGAGP
IGLAAVMTSR-FYSPARIIMIDPDENRLAMARMLGATDTIA--------RDPIETIKELT
----NGEGVDVAMEAVGIPETFDICQSIIRAGGNIANIGVHGKSVEFRLQDLWIKNITVR
TGLVSTNTIPVLMKVVES
>tr|A1UBU5|A1UBU5_MYCSK/28-306 Alcohol dehydrogenase GroES domain protein OS=Mycobacterium sp. (strain KMS) GN=Mkms_1089 PE=3 SV=1
IVRVD------AVTICGTDLHILKG------DVPEVQP----------GR--ILGHEAVG
TVIEIGSAVEKLAVGDRVLVSCISACGSCRYCR-DGQYGQCLG-GG----GWILGHLIDG
TQAEYVRVPFADNSTHKVPAGVSDEQMVMLADILPTSYEVGVLSAAVRPGDTVAIVGAGP
IGLAAVLTAK-LFSPSHIVVIDIAESRLEAAKNMGADVVVN----STS-QDARSVLDELT
----DGLGADVAMEAVGMPETFEQAVRLVRAGGHVANIGVHGKPATLHLEDIWIKNLTIT
TGLVDTHSTPSLISLVAN
>tr|A2REK6|A2REK6_STRPG/28-306 Putative zinc-binding alcohol dehydrogenase OS=Streptococcus pyogenes serotype M5 (strain Manfredo) GN=SpyM50954 PE=3 SV=1
IVQLV------KTTICGTDLHILGG------DVPACKE----------GT--ILGHEGIG
IVKEIGDAVTNFKIGDKVIISCVTSCHTCYYCK-RGLSSHCED--G----GWILGHLING
TQAEYVHIPHADGSLYHAPDTIDDEALVMLSDILPTSYEIGVLPSHVKPGDNVCIVGAGP
VGLAALLTAQ-FFSPANIIMVDLSQNRLEAAKTFGATHTIC----SGSSEEVKTIIDDIT
----NGRGVDISMECVGYPATFDICQKIISVGGHIANVGVHGKPVDFNLDELWIKNITLN
TGLVNANTTEMLLNVLKT
>tr|A2RXZ9|A2RXZ9_BURM9/28-304 Alcohol dehydrogenase, zinc-containing OS=Burkholderia mallei (strain NCTC 10229) GN=BMA10229_0753 PE=3 SV=1
IVRVT------RTTICGTDLHILKG------DVPSCEP----------GR--VLGHEGVG
VVHRAGGAVSTFKEGDRVLISCISSCGQCEYCR-RGMYSHCAT--G----GWILGNRIDG
TQAEYVRIPHAQTSLYRIAPGADEEALVMLSDILPTGFECGVLNGRVQPGGTVAIIGAGP
IGLAALLTAQ-FYSPAQIVMIDPDPNRLALARRFGATACID----NGQ-VDAVAGVKALT
-----GDGVDCAIEAVGIPASFELCQRIIAPGGVIANVGVHGMKADLHLETLWDRNITIT
TRLVDTSSTPMLLKTVGA
>tr|A3MF65|A3MF65_BURM7/28-304 Alcohol dehydrogenase, zinc-containing OS=Burkholderia mallei (strain NCTC 10247) GN=BMA10247_A1718 PE=3 SV=1
IVRVT------RTTICGTDLHILKG------DVPSCEP----------GR--VLGHEGVG
VVHRAGGAVSTFKEGDRVLISCISSCGQCEYCR-RGMYSHCAT--G----GWILGNRIDG
TQAEYVRIPHAQTSLYRIAPGADEEALVMLSDILPTGFECGVLNGRVQPGGTVAIIGAGP
IGLAALLTAQ-FYSPAQIVMIDPDPNRLALARRFGATACID----NGQ-VDAVAGVKALT
-----GDGVDCAIEAVGIPASFELCQRIIAPGGVIANVGVHGMKADLHLETLWDRNITIT
TRLVDTSSTPMLLKTVGA
>tr|A3NIR0|A3NIR0_BURP6/28-304 Oxidoreductase, zinc-binding dehydrogenase family OS=Burkholderia pseudomallei (strain 668) GN=BURPS668_A1234 PE=3 SV=1
IVRVT------RTTICGTDLHILKG------DVPSCEP----------GR--VLGHEGVG
VVHRAGGAVSTFKEGDRVLISCISSCGQCEYCR-RGMYSHCAT--G----GWILGNRIDG
TQAEYVRIPHAQTSLYRIAPGADEEALVMLSDILPTGFECGVLNGRVQPGGTVAIIGAGP
IGLAALLTAQ-FYSPAQIVMIDPDPNRLALARRFGATACID----NGQ-VDAVAGVKALT
-----GDGVDCAIEAVGIPASFELCQRIIAPGGVIANVGVHGMKADLHLETLWDRNITIT
TRLVDTSSTPMLLKTVGA
>tr|A3P4D5|A3P4D5_BURP0/28-304 Oxidoreductase, zinc-binding dehydrogenase family OS=Burkholderia pseudomallei (strain 1106a) GN=BURPS1106A_A1160 PE=3 SV=1
IVRVT------RTTICGTDLHILKG------DVPSCEP----------GR--VLGHEGVG
VVHRAGGAVSTFKEGDRVLISCISSCGQCEYCR-RGMYSHCAT--G----GWILGNRIDG
TQAEYVRIPHAQTSLYRIAPGADEEALVMLSDILPTGFECGVLNGRVQPGGTVAIIGAGP
IGLAALLTAQ-FYSPAQIVMIDPDPNRLALARRFGATACID----NGQ-VDAVAGVKALT
-----GDGVDCAIEAVGIPASFELCQRIIAPGGVIANVGVHGMKADLHLETLWDRNITIT
TRLVDTSSTPMLLKTVGA
>tr|A4JSH5|A4JSH5_BURVG/28-305 Alcohol dehydrogenase GroES domain protein OS=Burkholderia vietnamiensis (strain G4 / LMG 22486) GN=Bcep1808_6328 PE=3 SV=1
IVRVT------RTTICGTDLHILKG------DVPTCEP----------GR--VLGHEGVG
VVEQVGAAVDALKPGDRVLISCISSCGRCEYCR-RGLYSHCTT--G----GWILGNRIDG
TQAEYVRIPHAQTSLYPIPAGADEDALVMLSDILPTGFECGVLNGKVQPGCSVAIVGAGP
IGLAALLTAQ-FYSPGQIIMIDPDSNRLDIARRFGATDCVD----GRS-GDAAADVMKLT
----DGIGVDCAIEAVGIPATFELCTSIVAPGGVVANVGVHGVKADLHLEKLWDRNIAIT
TRLVDTVSTPMLLKTVRA
>tr|A4TEG6|A4TEG6_MYCGI/28-306 Alcohol dehydrogenase GroES domain protein OS=Mycobacterium gilvum (strain PYR-GCK) GN=Mflv_4997 PE=3 SV=1
IVRVD------TVTICGTDLHILKG------DVPEVES----------GR--ILGHEAVG
TVTAIGSAVQTLSVGDRVLVSCISSCGACRYCR-QGHYGQCLG-GG----GWILGHLIDG
TQAEYVRVPFADNSTHKVPAGVSDEQMIVLADILPTSYEVGVLAGRVGPGDVVAIVGAGP
IGLAAVLTAK-LYSPSHIVVIDVADTRLEAAKKLGADVTVN----SRS-RRPRDVIDELT
----GGLGADVVMEAVGLPETFEESVDLVRPCGHVANIGVHGAPATLHLERIWIKNLTIT
TGLVDTHSTPTLISLVAN
>tr|A4Z239|A4Z239_BRASO/28-305 Putative zinc-dependent alcohol dehydrogenase (Oxidoreductase); putative L-iditol 2-dehydrogenase OS=Bradyrhizobium sp. (strain
VVKIL------KTTICGTDLHILKG------DVPTCTP----------GR--ILGHEGVG
VVDAVGSAVRAFKPGDHVIISCISACGTCDYCR-RGMYSHCRH--G----GWILGHKIDG
TQAEYVRTPHADTSLYHVPAGTEEEALVMLSDILPTGFECGVLNGKVEPGSSVAIVGAGP
IGLASLLTAQ-FYSPAEIIMIDLDDNRLEVAARFGATSVIN----NSD-GKAVEKVMALT
----NGRGVDTAIEAVGVPATFVTCEDIIAPGGIIANVGVHGVKADLHLEKLWDRNIAIT
TRLVDTVTTPMLLKTVQS
>tr|A5EAI7|A5EAI7_BRASB/28-305 Putative zinc-dependent alcohol dehydrogenase (Oxidoreductase) OS=Bradyrhizobium sp. (strain BTAi1 / ATCC BAA-1182) GN=BBta_092
VVKIL------KTTICGTDLHILKG------DVPTCTP----------GR--ILGHEGVG
VVEAVGSAVRAFKPGDHVIISCISACGTCDYCR-RGMYSHCRH--G----GWILGNKIDG
TQAEYVRTPHADTSLYHVPPGTEEEALVMLSDILPTGFECGVLNGKVEPGSTVAIVGAGP
IGLAALLTAQ-FYSPAEIIMIDLDDNRLEVAARFGATSTIN----NAD-GKAVEKVMALT
----HGRGVDTAIEAVGVPATFVTCEDIIAPGGTIANVGVHGVKADLHLEKLWDRNIAIT
TRLVDTVTTPMLLKTVQS
>tr|A7H742|A7H742_ANADF/28-305 Alcohol dehydrogenase GroES domain protein OS=Anaeromyxobacter sp. (strain Fw109-5) GN=Anae109_0322 PE=3 SV=1
IVKVL------KTTICGTDLHILKG------DVPAVTD----------GR--ILGHEGVG
VIEEAGPAVTNFKKGDRVLISCITSDGKCEACK-KGMYSHCAN--G----GWILGHLIDG
TQAEYVRVPYADTSLYAVPRGADEGALVMLSDILPTGFEVGVRNGAVKPGDSVAIVGAGP
IGLAALVTAQ-FYSPAELIMVDLDDNRLEVAKRLGATRAVN----SGD-GKAVEKVMALT
----GGKGVDVAIEAVGIPATFDVCQDIVAAGGHVANVGVHGKSVSLKLEKLWIHNVTIT
TGLVDTNTTPMLLKTVVA
>tr|A7IEZ0|A7IEZ0_XANP2/28-305 Alcohol dehydrogenase GroES domain protein OS=Xanthobacter autotrophicus (strain ATCC BAA-1158 / Py2) GN=Xaut_1334 PE=3 SV=1
VVKIL------RTTICGSDLHILKG------DVPTVKP----------GT--VLGHEGVG
VIEEVGQAVSAFRKGDHVLISCISSCGRCEYCK-RGMYSHCSV--A----GWMLGHTIHG
TQAEYVRIPFADTSLHRIPDGMDEEALVMLSDILPTGFECGVLNGKVQPGSTVAIVGAGP
VGLAALLTAQ-FYSPAEIIMIDLDDNRLEVALTFGATKTVN----SGR-ENAVERVMALT
----GGIGVDTAIEAVGIPATFVLCQDIVAPGGTIANVGVHGTKADLHLERLWAHNITLT
TRLVDTVTTPMLLKTVQS
>tr|A9ASN0|A9ASN0_BURM1/28-305 Alcohol dehydrogenase GroES domain protein (Alcohol dehydrogenase) OS=Burkholderia multivorans (strain ATCC 17616 / 249) GN=adh
IVRVT------RTTICGTDLHILKG------DVPTCEP----------GR--ILGHEGVG
IVEQVGAAVDSLKPGDHVLISCISSCGRCEYCR-RGLYSHCTT--G----GWILGNRIDG
TQAEFVRIPHAPTSLYRIPAGADEDALVMLSDILPTGFECGVLNGKVQPGCSVAIVGAGP
IGLAALLTAQ-FYSPARIVMIDPDSNRLDIARRFGATDCFD----GRD-GDPVADVMKLT
----DGVGVDCAIEAVGIPATFEMCTSLVAPGGVVANVGVHGIKADLHLEKLWDRNIAIT
TRLVDTVSTPMLLKTVGA
>tr|B0V3X3|B0V3X3_ACIBY/32-320 Putative alcohol dehydrogenase, zinc-containing OS=Acinetobacter baumannii (strain AYE) GN=p2ABAYE0004 PE=3 SV=1
IIKMT------KTTICGTDLGIYKG------KNPEIEQKEQEKNGSFNGR--ILGHEGIG
IVEQIGSSVKNIKVGDKVIVSCVSRCGTCENCA-KQLYSHCRN-DG----GWIMGYMIDG
TQAEYVRTPFADTSLYVLPEGLNEDVAVLLSDALPTAHEIGVQNGDIKPGDTVAIVGAGP
VGMSALLTAQ-FYSPSQIIMIDMDENRLAMAKELGATDTIN----SGT-EDAIARVMELT
----NQRGVDCAIEAVGIEPTWDICQNIVKEGGHLANVGVHGKSVNFSLEKLWIKNLTIT
TGLVNANTTGMLLKSCCS
>tr|B1I9B1|B1I9B1_STRPI/28-307 Alcohol dehydrogenase, zinc-containing OS=Streptococcus pneumoniae (strain Hungary19A-6) GN=SPH_2210 PE=3 SV=1
IVRIV------KTTICGTDLHIIKG------DVPTCQS----------GT--ILGHEGIG
IVEEVGEGVSNFKKGDKVLISCVCACGKCYYCK-KGIYAHCED-EG----GWIFGHLIDG
MQAEYLRVPHADNTLYHTPEDLSDEALVMLSDILPTGYEIGVLKGKVEPGCSVAIIGSGP
VGLAALLTAQ-FYSPAKLIMVDLDDNRLETALSFGATHKVN----SSDPEKAIKEIYDLT
----DGRGVDVAIEAVGIPATFDFCQKIIGVDGTVANCGVHGKPVEFDLDKLWIRNINVT
TGLVSTNTTPQLLKALES
>tr|B1YWP1|B1YWP1_BURA4/28-305 Alcohol dehydrogenase GroES domain protein OS=Burkholderia ambifaria (strain MC40-6) GN=BamMC406_4290 PE=4 SV=1
IVRVT------RTTICGTDLHILKG------DVPTCEP----------GR--ILGHEGVG
IVEQVGVAVDSLKPGDHVLISCISSCGRCEYCR-RGLYSHCTT--G----GWILGHRIDG
TQAEYVRIPHASTSLYRIPPGVDEDALVMLSDILPTGFECGVLNGKVQPGCSVAIVGAGP
IGLAALLTAQ-FYSPARIIMIDPDSNRLEVARQFGATDCFD----GRG-GDPVAEVMKLT
----DGVGVDCAIEAVGIPATFEMCTSLVAPGGVVANVGVHGVKADLHLEKLWDRNISIT
TRLVDTVSTPMLLKTVRA
>tr|B2IGW3|B2IGW3_BEII9/28-305 Alcohol dehydrogenase GroES domain protein OS=Beijerinckia indica subsp. indica (strain ATCC 9039 / DSM 1715 / NCIB 8712) GN=Bi
IVKVT------KTTICGTDLHILKG------DVATCKP----------GR--VLGHEGVG
VIESVGSGVTAFQPGDRVLISCISSCGKCSFCR-RGMFSHCTT--G----GWILGNEIDG
TQAEYVRVPHADTSLYRIPAGADEEALVMLSDILPTGFECGVLNGKVAPGSSVAIVGAGP
VGLAALLTAQ-FYSPAEIIMIDLDDNRLGLAKQFGATRTVN----STG-GNAAAEVKALT
----EGLGVDTAIEAVGIPATFELCQNIVAPGGTIANVGVHGSKVDLHLESLWSHNVTIT
TRLVDTATTPMLLKTVQS
>tr|B2IMN0|B2IMN0_STRPS/28-307 Alcohol dehydrogenase, zinc-containing OS=Streptococcus pneumoniae (strain CGSP14) GN=adh PE=4 SV=1
IVRIV------KTTICGTDLHIIKG------DVPTCQS----------GT--ILGHEGIG
IVEEVGEGVSNFKKGDKVLISCVCACGKCYYCK-KGIYAHCED-EG----GWIFGHLIDG
MQAEYLRVPHADNTLYHTPEDLSDEALVMLSDILPTGYEIGVLKGKVEPGCSVAIIGSGP
VGLAALLTAQ-FYSPAKLIMVDLDDNRLETALSFGATHKVN----SSDPEKAIKEIYDLT
----DGRGVDVAIEAVGIPATFDFCQKIIGVDGTVANCGVHGKPVEFDLDKLWIRNINVT
TGLVSTNTTPQLLKALES
>tr|B2JVA5|B2JVA5_BURP8/28-305 Alcohol dehydrogenase GroES domain protein OS=Burkholderia phymatum (strain DSM 17167 / STM815) GN=Bphy_5816 PE=4 SV=1
IVRMT------RTTICGTDLHILKG------DVPSCEP----------GR--ILGHEGVG
VVHSVGSAVSGLAVGDHVLVSCISSCGQCEYCR-RGMYSHCTT--G----GWILGHRIDG
TQAEFVRIPHAKTSLYRIPAGLDEEALVMLSDILPTGFECGVLNGKVQPGSTVAIVGAGP
IGLASLLTAQ-FYSPAQIVMIDPDSNRLEVAQRFGATACIN----NGH-EDAVAQVMALT
----ESTGVDCAIEAVGVPATFELCEALIAPGGTIANVGVHGVKCDLHLETLWDRNISIT
TRLVDTVSTPMLMKTVRA
>tr|B2TG43|B2TG43_BURPP/28-305 Alcohol dehydrogenase GroES domain protein OS=Burkholderia phytofirmans (strain DSM 17436 / PsJN) GN=Bphyt_5564 PE=4 SV=1
IVKMT------RTTICGTDLHILKG------DVPTCEP----------GR--ILGHEGVG
VVQQVGAAVSSFKPGDRVLISCISSCGKCDYCR-RGMYSHCST--G----GWILGNKIDG
TQAEYVRIPHAETSLYPIPAGVDEEALVMLSDILPTGFECGVLNGKVQPGSTVAIVGAGP
IGLAALLTAQ-FYSPAQIIMIDLDPNRLEVASRFGATACID----SGH-AEPLAAVMELT
----GQTGVDCAIEAVGVPATFELCEALVAPGGVIANVGVHGVKADLHLEQLWDRNIAIT
TRLVDTVSTPMLLKTVRA
>tr|B2UIV8|B2UIV8_RALPJ/28-305 Alcohol dehydrogenase GroES domain protein OS=Ralstonia pickettii (strain 12J) GN=Rpic_4415 PE=4 SV=1
VVRVT------LTTICGTDLHIIKG------DVPTCEP----------GR--TLGHEGVG
VVESVGAAVTSLQRGDHVLISCISSCGKCANCR-RGMYSHCET--G----GWILGHRIDG
VQAEYVRIPHAETSLYKLPPGVDEEALVMLSDIFPTGFECGVLNGRVQPGNSVAIVGAGP
IGLASLLTAQ-FYSPAQIIMIDTNAARLEVATRLGATACID----VSS-EGAAAAVKRLT
----DGVGVDCAIEAVGVPATFELCQQLVAPGGVIANIGVHGVKADLHLETLWSQNIAIT
TRLVDTVSTPMLLKTVRA
>tr|B4EIB1|B4EIB1_BURCJ/28-305 Putative zinc-binding alcoholdehydrogenase OS=Burkholderia cepacia (strain J2315 / LMG 16656) GN=BceJ2315_37650 PE=4 SV=1
IIRVT------RTTICGTDLHILKG------DVSTCES----------GR--ILGHEGVG
VVDQIGAAVESLKPGDHVLISCISSCGRCEYCR-RGLYSHCTT--G----GWILGNRIDG
TQAEYVRIPHAQTSLYRIPAGADEDALVMLSDILPTGFECGVLNGKVQPGCTVAIVGAGP
IGLAALLTAQ-FYSPAQIIMIDPDSNRREIARHFGATDCFD----SRA-GDPVAEVMKLT
----DGIGVDCAIEAVGIPATFEMCTALVAPGGVVANVGVHGVKADLHLEKLWDRNIAIT
TRLVDTVSTPMLLKTVRA
>tr|B4RIA4|B4RIA4_PHEZH/28-305 Alcohol dehydrogenase, zinc-binding OS=Phenylobacterium zucineum (strain HLK1) GN=PHZ_p0136 PE=4 SV=1
IVRIV------KTTICGTDLHILKG------DVATCAP----------GR--ILGHEGVG
IVDSVGAAVTAFRPGDHVLISCISACGKCDYCR-RGMYSHCTT--G----GWILGNEIDG
TQAEYVRTPHADTSLYPVPAGADEEALVMLSDILPTGFECGVLNGKVAPGGTVAIVGAGP
IGLAALLTAQ-FYSPAEIIMIDLDDNRLGIARQFGATQTIN----SGD-GRAAETVKALT
----GGRGVDTAIEAVGVPATFELCQDLVGPGGVIANIGVHGRKVDLHLDRLWSQNIAIT
TRLVDTVSTPMLLKTVQS
>tr|B4U4Y9|B4U4Y9_STREM/28-306 Zn-dependent alcohol dehydrogenases and related dehydrogenases OS=Streptococcus equi subsp. zooepidemicus (strain MGCS10565) GN
VVRLL------KTTICGTDLHILGG------DVPETTH----------GT--ILGHEGIG
IVESVGSAVNNFKVGDKVIISCITACNTCYYCK-KGIPAHCES--G----GWILGHLING
TQAEYVHIPQADGSLYHAPKTVEDDALVMLSDIFPTSYEIGVQSAKVKPGDTVCIVGAGP
IGLAALLTAQ-FYSPAKLIMVDLSESRLEAAKRFGATDTIC----SGDLDDIVKKVHELT
----DGRGVDVAIECVGYPATFDICQKIVAIGGHVSNVGVHGKPVSLDLQDLWIKNITMS
TGLVNANTTEMLLNVLKS
>tr|B5E2X6|B5E2X6_STRP4/28-307 Alcohol dehydrogenase, zinc-containing OS=Streptococcus pneumoniae serotype 19F (strain G54) GN=SPG_1970 PE=4 SV=1
IVRIV------KTTICGTDLHIIKG------DVPTCQS----------GT--ILGHEGIG
IVEEVGEGVSNFKKGDKVLISCVCACGKCYYCK-KGIYAHCED-EG----GWIFGHLIDG
MQAEYLRVPHADNTLYHTPEDLSDEALVMLSDILPTGYEIGVLKGKVEPGCSVAIIGSGP
VGLAALLTAQ-FYSPAKLIMVDLDDNRLETALSFGATHKVN----SSDPEKAIKEIYDLT
----DGRGVDVAIEAVGIPATFDFCQKIIGVDGTVANCGVHGKPVEFDLDKLWIRNINVT
TGLVSTNTTPQLLKALES
>tr|B5XLG1|B5XLG1_STRPZ/28-306 Putative zinc-containing alcohol dehydrogenase OS=Streptococcus pyogenes serotype M49 (strain NZ131) GN=Spy49_0865c PE=4 SV=1
IVQLV------KTTICGTDLHILGG------DVPACKE----------GT--ILGHEGIG
IVKEVGDAVTNFKIGDKVIISCVTSCHTCYYCK-RGLSSHCED--G----GWILGHLING
TQAEYVHIPHADGSLYHAPDTIDDEALVMLSDILPTSYEIGVLPSHVKPGDNVCIVGAGP
VGLAALLTVQ-FFSPANIIMVDLSQNRLEAAKTFGATHTIC----SGSSEEVKAIIDDIT
----NGRGVDISMECVGYPATFDICQKIISVGGHIANVGVHGKPVDFNLDELWIKNITLN
TGLVNGNTTEMLLNVLKT
>tr|Q04IB6|Q04IB6_STRP2/28-307 Alcohol dehydrogenase, zinc-containing OS=Streptococcus pneumoniae serotype 2 (strain D39 / NCTC 7466) GN=SPD_1865 PE=3 SV=1
IVRIV------KTTICGTDLHIIKG------DVPTCQS----------GT--ILGHEGIG
IVEEVGEGVSNFKKGDKVLISCVCACGKCYYCK-KGIYAHCED-EG----GWIFGHLIDG
MQAEYLRVPHADNTLYHTPEDLSDEALVMLSDILPTGYEIGVLKGKVEPGCSVAIIGSGP
VGLAALLTAQ-FYSPAKLIMVDLDDNRLETALSFGATHKVN----SSDPEKAIKEIYDLT
----DGRGVDVAIEAVGIPATFDFCQKIIGVDGTVANCGVHGKPVEFDLDKLWIRNINVT
TGLVSTNTTPQLLKALES
>tr|Q0B8Z7|Q0B8Z7_BURCM/28-305 Alcohol dehydrogenase GroES domain protein OS=Burkholderia ambifaria (strain ATCC BAA-244 / AMMD) GN=Bamb_3822 PE=3 SV=1
IVRVT------RTTICGTDLRILKG------DVPTCEP----------GR--ILGHEGVG
IVEQVGVAVDSLKPGDHVLISCISSCGRCEYCR-RGLYSHCTT--G----GWILGHRIDG
TQAEYVRIPHASTSLYRIPPGVDEDALVMLSDILPTGFECGVLNGKVQPGCSVAIVGAGP
IGLAALLTAQ-FYSPARIIMIDPDSNRLEIARQFGATDCFD----GRG-GDPVAEVMKLT
----DGVGVDCAIEAVGIPATFEMCTSLVAPGGVVANVGVHGVKADLHLEQLWDRNISIT
TRLVDTVSTPMLLKTVRA
>tr|Q13XT4|Q13XT4_BURXL/28-305 Zinc-containing alcohol dehydrogenase superfamily OS=Burkholderia xenovorans (strain LB400) GN=Bxeno_A2567 PE=3 SV=1
IVKVT------RTTICGTDLHILKG------DVPTCQP----------GR--ILGHEGVG
IVQQVGAAVSSLKEGDHVLISCISACGKCDYCR-RGMYSHCTT--G----GWILGNRIDG
TQAEYVRIPHAETSLYPIPAGADEEALVMLSDILPTGFECGVLNGKVQPGSAVAIVGAGP
IGLASLLTAQ-FYSPAQIIMIDRDERRLEVASRFGATACID----SRV-AEPVVEVMKLT
----GHVGVDCAIEAVGVPDTFELCQALVAPGGVIANIGVHGVKADLHLESLWDRNISIT
TRLVDTVSTPMLLKTVQS
>tr|Q1ARJ5|Q1ARJ5_RUBXD/28-306 Alcohol dehydrogenase GroES-like protein OS=Rubrobacter xylanophilus (strain DSM 9941 / NBRC 16129) GN=Rxyl_3075 PE=3 SV=1
VVRID------TTTICGTDLHILKG------DVPEVAE----------GR--TLGHEAVG
TVVDAGPGVENFEEGDRVLVSCISACGRCAYCR-RGMYGQCLQ-GG----GWILGHLVDG
TQAEFARIPFADNSLYEVPEGLSDEQVVFISDILPTGYEVGVLNGKVEPGDTVAIVGAGP
IGLASMLTAR-LYGPSRIIAIDLADSRLEQARRFGADTTIN----NSA-QDAVEMVMELT
----GGLGADVVMEAVGVPATFELCTGLVRPGGHVANIGVHGAPATLHLERLWARDVTIT
TGLVDTYSTPTLLRLVAE
>tr|Q1BD47|Q1BD47_MYCSS/28-306 Alcohol dehydrogenase GroES-like protein OS=Mycobacterium sp. (strain MCS) GN=Mmcs_1073 PE=3 SV=1
IVRVD------AVTICGTDLHILKG------DVPEVQP----------GR--ILGHEAVG
TVIEIGSAVEKLAVGDRVLVSCISACGSCRYCR-DGQYGQCLG-GG----GWILGHLIDG
TQAEYVRVPFADNSTHKVPAGVSDEQMVMLADILPTSYEVGVLSAAVRPGDTVAIVGAGP
IGLAAVLTAK-LFSPSHIVVIDIAESRLEAAKNMGADVVVN----STS-QDARSVLDELT
----DGLGADVAMEAVGMPETFEQAVRLVRAGGHVANIGVHGKPATLHLEDIWIKNLTIT
TGLVDTHSTPSLISLVAN
>tr|Q1J6P8|Q1J6P8_STRPF/42-320 Zn-dependent alcohol dehydrogenase OS=Streptococcus pyogenes serotype M4 (strain MGAS10750) GN=MGAS10750_Spy0985 PE=3 SV=1
IVQLV------KTTICGTDLHILGG------DVPACKE----------GT--ILGHEGIG
IVKEVGDAVTNFKIGDKVIISCVTSCHTCYYCK-RGLSSHCED--G----GWILGHLING
TQAEYVHIPHADGSLYHAPDTIDDEALVMLSDILPTSYEIGVLPSHVKPGDNVCIVGAGP
VGLAALLTVQ-FFSPANIIMVDLSQNRLEAAKTFGATHTIC----SGSSEEVKAIIDDIT
----NGRGVDISMECVGYPATFDICQKIISVGGHIANVGVHGKPVDFNLDELWIKNITLN
TGLVNANTTEMLLNVLKT
>tr|Q1JBU7|Q1JBU7_STRPB/42-320 Zn-dependent alcohol dehydrogenases and related dehydrogenases OS=Streptococcus pyogenes serotype M12 (strain MGAS2096) GN=MGAS
IVQLV------KTTICGTDLHILGG------DVPACKE----------GT--ILGHEGIG
IVKEVGDAVTNFKIGDKVIISCVTSCHTCYYCK-RGLSSHCED--G----GWILGHLING
TQAEYVHIPHADGSLYHAPDTIDDEALVMLSDILPTSYEIGVLPSHVKPGDNVCIVGAGP
VGLAALLTVQ-FFSPANIIMVDLSQNRLEAAKTFGATHTIC----SGSSEEVKAIIDDIT
----NGRGVDISMECVGYPATFDICQKIISVGGHIANVGVHGKPVDFNLDELWIKNITLN
TGLVNANTTEMLLNVLKT
>tr|Q1JGX9|Q1JGX9_STRPD/42-320 Zn-dependent alcohol dehydrogenase OS=Streptococcus pyogenes serotype M2 (strain MGAS10270) GN=MGAS10270_Spy0950 PE=3 SV=1
IVQLV------KTTICGTDLHILGG------DVPACKE----------GT--ILGHEGIG
IVKEIGDAVTNFKIGDKVIISCVTSCHTCYYCK-RGLSSHCED--G----GWILGHLING
TQAEYVHIPHADGSLYHAPDTIDDEALVMLSDILPTSYEIGVLPSHVKPGDNVCIVGAGP
VGLAALLTAQ-FFSPANIIMVDLSQNRLEAAKTFGATHTIC----SGSSEEVKTIIDDIT
----NGRGVDISMECVGYPATFDICQKIISVGGHIANVGVHGKPVDFNLDELWIKNITLN
TGLVNANTTEMLLNVLKT
>tr|Q1JLS9|Q1JLS9_STRPC/42-320 Zn-dependent alcohol dehydrogenase OS=Streptococcus pyogenes serotype M12 (strain MGAS9429) GN=MGAS9429_Spy0953 PE=3 SV=1
IVQLV------KTTICGTDLHILGG------DVPACKE----------GT--ILGHEGIG
IVKEVGDAVTNFKIGDKVIISCVTSCHTCYYCK-RGLSSHCED--G----GWILGHLING
TQAEYVHIPHADGSLYHAPDTIDDEALVMLSDILPTSYEIGVLPSHVKPGDNVCIVGAGP
VGLAALLTVQ-FFSPANIIMVDLSQNRLEAAKTFGATHTIC----SGSSEEVKAIIDDIT
----NGRGVDISMECVGYPATFDICQKIISVGGHIANVGVHGKPVDFNLDELWIKNITLN
TGLVNANTTEMLLNVLKT
>tr|Q1QM12|Q1QM12_NITHX/53-330 Alcohol dehydrogenase, zinc-binding OS=Nitrobacter hamburgensis (strain X14 / DSM 10229) GN=Nham_1928 PE=3 SV=1
IVKMV------KTTICGTDLHILKG------DVPTCTP----------GR--ILGHEGVG
IIDSVGAGVTTFKLGDRVLISCISSCGKCEYCR-RGLYSHCTT--G----GWILGNEIDG
TQAEYVRTPHADTSLYRIPADADEEALVMLSDILPTGFECGVLNGKVAPGSTVAIVGSGP
IGLAALLTAQ-FYSPAELIMIDLDDKRLKIAKIFGATHTIN----SAS-GKAADKVKALT
----GGKGVDTAIEAVGVPATFVLCQDIVAPGGIIANIGVHGSKVDLHLERLWSHNISIT
TRLVDTVTTPMLLKTVQS
>tr|Q1QYL1|Q1QYL1_CHRSD/28-302 Alcohol dehydrogenase GroES-like protein OS=Chromohalobacter salexigens (strain DSM 3043 / ATCC BAA-138 / NCIMB 13768) GN=Csal_
IVRVT------YTTICGTDLHILKG------DVPAVTP----------GR--TLGHEGIG
VIKEVGGAVSGLAVGDQVLISCITSCGHCDYCK-QGMYAHCRD--G----GWILGHKIDG
TQAEVVRIPHAANSLYRLPPGLEPAAALMLSDILPTGHEIGALNGEVSLGDTVAIVGSGP
IGLAALLTAR-FYSPGRIIMVDPDENRLAVARQLGATDTVS--------TDPVETVMSLT
----DGEGVDVAMEAVGIPETFDTCQRILRPGGRLANIGVHGRSVELRLEELWIKNVTVR
TGLVNTNTIPVLMRFLET
>tr|Q2T4Y9|Q2T4Y9_BURTA/28-304 Alcohol dehydrogenase, zinc-containing OS=Burkholderia thailandensis (strain E264 / ATCC 700388 / DSM 13276 / CIP 106301) GN=BT
IVRVT------RTTICGTDLHILKG------DVPSCEP----------GR--IIGHEGVG
VVHRAGAAVSTLKEGDRVLISCISSCGQCEYCR-RGMYSHCTT--G----GWILGNRIDG
TQAEYVRIPHAQTSLYRIAPGADEEALVMLSDILPTGFECGVLNGRVQPGGTVAIVGAGP
IGLAALLTAQ-FYSPAQIVMIDPDPNRLAVAQRFGATACID----NGQ-VDAVAEVKALT
-----GGGVDCAIEAVGIPASFELCQQIIAPGGVIANVGVHGVKADLHLETLWDRNITIT
TRLVDTSSTPMLLKTVGA
>tr|Q3JFS1|Q3JFS1_BURP1/28-304 Alcohol dehydrogenase, zinc-containing OS=Burkholderia pseudomallei (strain 1710b) GN=BURPS1710b_A2432 PE=3 SV=1
IVRVT------RTTICGTDLHILKG------DVPSCEP----------GR--VLGHEGVG
VVHRAGGAVSTFKEGDRVLISCISSCGQCEYCR-RGMYSHCAT--G----GWILGNRIDG
TQAEYVRIPHAQTSLYRIAPGADEEALVMLSDILPTGFECGVLNGRVQPGGTVAIIGAGP
IGLAALLTAQ-FYSPAQIVMIDPDPNRLALARRFGATACID----NGQ-VDAVAGVKALT
-----GDGVDCAIEAVGIPASFELCQRIIAPGGVIANVGVHGMKADLHLETLWDRNITIT
TRLVDTSSTPMLLKTVGA
>tr|Q3JZQ0|Q3JZQ0_STRA1/28-306 Alcohol dehydrogenase, zinc-containing OS=Streptococcus agalactiae serotype Ia GN=SAK_1651 PE=3 SV=1
VVRLV------KTTICGTDLHILGG------DVPACKP----------GT--TLGHEGIG
IVEEVGSAVNHFKVGDKVIISCVTACNTCYYCK-HQLPSHCED--G----GWILGHLIEG
TQAEYVHIPHADGSLYHAPEGVCDDALVMLSDILPTSYEIGVLPSHIKPGDTVCIVGAGP
IGLSALLTAQ-FYCPAKIIMVDLSQKRLEASKKFGATHTIL----STSTQEVKEEIDKIT
----KGRGVDVVLECVGYPATFDICQNVVSIGGHIANVGVHGKPVEFNLQDLWIKNITLN
TGLVNANTTEMLLEVLET
>tr|Q4L944|Q4L944_STAHJ/28-306 Alcohol dehydrogenase, zinc-containing OS=Staphylococcus haemolyticus (strain JCSC1435) GN=SH0522 PE=3 SV=1
IIRMV------KTTICGTDLHIIKG------DTPEVPS----------NT--TLGHEGIG
IVESVGSSVNNFKVGDKVIVSCISPCGKCYYCK-KGIYAHCEK-DG----GWILGHLIDG
TQAEYVKVPFADNSLYHAPESLPDEALVMLSDILPTGYEIGVLKGKVKPGSTVSIVGAGP
VGLAALLTAQ-FYSPSKIIMLDLDDNRLATAKELGATHTIN----STNVEDAVAQVKSL-
----NHRGVDVAIEAVGIPKTFDLCQKLIGVDGTIANVGVHGLPVQFDIDKLWIKNINVT
TGLVSANTTEELLEALKS
>tr|Q5HL75|Q5HL75_STAEQ/28-306 Alcohol dehydrogenase, zinc-containing OS=Staphylococcus epidermidis (strain ATCC 35984 / RP62A) GN=SERP2112 PE=3 SV=1
IIRIV------KTTICGTDLHIIKG------DTPEVKS----------HT--TLGHEGIG
IIEEIGDNVNNFKVGDKVIISCISSCGKCYYCK-KGIYAHCEN-GG----GWILGHLVNG
TQAEYVKVPFADNSLYHAPSNLKEDALVMLSDILPTGYEIGVLKGKVKPGCTVAIVGAGP
VGLAALLTAQ-FYSPSKIIMIDLDDNRLETAKELGATHLIN----SKETETAIKKVKSL-
----NPRGVDVAIEAVGIPQTFDLCQNLIGVDGTIANVGVHGLPVQLDIDKLWIKNINVT
TGLVSGNTTEELLEALKS
>tr|Q5WUY3|Q5WUY3_LEGPL/28-305 Putative uncharacterized protein OS=Legionella pneumophila (strain Lens) GN=lpl2034 PE=3 SV=1
IIKVT------KTTICGTDLHILKG------DVVTCVP----------GR--ILGHEGIG
VVDKVGQGVTEFQKGDLVLISCITSCSKCEYCR-KGMYSHCAK--G----GWILGNTIDG
TQAEYVRIPYADTSLYKIPEGIDEDVLVMLSDILPTGFECGVQNGKVQPGNTVAIVGAGP
IGLSTLLTAQ-FYSPAEIIVIDLDDNRLEVAKRFGATATVN----SSD-GKAVDKIMQMT
----NGRGVDTAIEAVGIPATFVMCEDIVAPGGTIANIGVHGVKADLHLERLWSQNISIT
TRLVDTVTTPMLLKTVSA
>tr|Q62CY1|Q62CY1_BURMA/28-304 Alcohol dehydrogenase, zinc-containing OS=Burkholderia mallei GN=BMAA0709 PE=3 SV=1
IVRVT------RTTICGTDLHILKG------DVPSCEP----------GR--VLGHEGVG
VVHRAGGAVSTFKEGDRVLISCISSCGQCEYCR-RGMYSHCAT--G----GWILGNRIDG
TQAEYVRIPHAQTSLYRIAPGADEEALVMLSDILPTGFECGVLNGRVQPGGTVAIIGAGP
IGLAALLTAQ-FYSPAQIVMIDPDPNRLALARRFGATACID----NGQ-VDAVAGVKALT
-----GDGVDCAIEAVGIPASFELCQRIIAPGGVIANVGVHGMKADLHLETLWDRNITIT
TRLVDTSSTPMLLKTVGA
>tr|Q63M20|Q63M20_BURPS/28-304 Zinc-binding dehydrogenase OS=Burkholderia pseudomallei GN=BPSS0840 PE=3 SV=1
IVRVT------RTTICGTDLHILKG------DVPSCEP----------GR--VLGHEGVG
VVHRAGGAVSTFKEGDRVLISCISSCGQCEYCR-RGMYSHCAT--G----GWILGNRIDG
TQAEYVRIPHAQTSLYRIAPGADEEALVMLSDILPTGFECGVLNGRVQPGGTVAIIGAGP
IGLAALLTAQ-FYSPAQIVMIDPDPNRLALARRFGATACID----NGQ-VDAVAGVKALT
-----GDGVDCAIEAVGIPASFELCQRIIAPGGVIANVGVHGMKADLHLETLWDRNITIT
TRLVDTSSTPMLLKTVGA
>tr|Q82NN0|Q82NN0_STRAW/28-305 Putative dehydrogenase OS=Streptomyces avermitilis GN=SAV1272 PE=3 SV=1
IVRVD------TVTICGTDLHILKG------DLPEVRP----------GT--VLGHEAVG
EIVETGGDVRTVRPGDRVLVSCITACGRCRFCR-ESAYGQCRG-GG----GWILGHLING
TQAEYVRVPHADLSVHPLPGAMDSKDAVLLADILPTAYEVGVLNGRVRPGDTVVVVGAGP
VGLAAVATSR-LYTPEKIIAVDLAPARLDAAKRLGADAVAV----A-G-EEAEPLVADLT
----LGLGADVVIEAVGVPETFEMCTRMVRPGGHVANVGVHGRPAVLHLEDLWIKNVTIT
TGLVDTRSTPTLLRMMAA
>tr|Q8CN11|Q8CN11_STAES/28-306 Sorbitol dehydrogenase-like protein OS=Staphylococcus epidermidis (strain ATCC 12228) GN=SE_2098 PE=3 SV=1
IIRIV------KTTICGTDLHIIKG------DTPEVKS----------HT--TLGHEGIG
IIEEIGDNVNNFKVGDKVIISCISSCGKCYYCK-KGIYAHCEN-GG----GWILGHLVNG
TQAEYVKVPFADNSLYHAPSNLKEDALVMLSDILPTGYEIGVLKGKVKPGCTVAIVGAGP
VGLAALLTAQ-FYSPSKIIMIDLDDNRLETAKEIGATHLIN----SKETETAIKKVKSL-
----NPRGVDVAIEAVGIPQTFDLCQNLIGVDGTIANVGVHGLPVQLDIDKLWIKNINVT
TGLVSGNTTEELLEALKS
>tr|Q8DN84|Q8DN84_STRR6/28-307 Putative alcohol dehydrogenase OS=Streptococcus pneumoniae (strain ATCC BAA-255 / R6) GN=adh PE=3 SV=1
IVRIV------KTTICGTDLHIIKG------DVPTCQS----------GT--ILGHEGIG
IVEEVGEGVSNFKKGDKVLISCVCACGKCYYCK-KGIYAHCED-EG----GWIFGHLIDG
MQAEYLRVPHADNTLYHTPEDLSDEALVMLSDILPTGYEIGVLKGKVEPGCSVAIIGSGP
VGLAALLTAQ-FYSPAKLIMVDLDDNRLETALSFGATHKVN----SSDPEKAIKEIYDLT
----DGRGVDVAIEAVGIPATFDFCQKIIGVDGTVANCGVHGKPVEFDLDKLWIRNINVT
TGLVSTNTTPQLLKALES
>tr|Q8DY56|Q8DY56_STRA5/28-306 Alcohol dehydrogenase, zinc-containing OS=Streptococcus agalactiae serotype V GN=adh PE=3 SV=1
VVRLV------KTTICGTDLHILGG------DVPACKP----------GT--TLGHEGIG
IVEEVGSAVNHFKVGDKVIISCVTACNTCYYCK-HQLPSHCED--G----GWILGHLIEG
TQAEYVHIPHADGSLYHAPEGVCDDALVMLSDILPTSYEIGVLPSHIKPGDTVCIVGAGP
IGLSALLTAQ-FYSPAKIIMVDLSQKRLEASKKFGATHTIL----STSTQEVKEEIDKIT
----KGRGVDVVLECVGYPATFDICQNVVSIGGHIANVGVHGKPVEFNLQDLWIKNITLN
TGLVNANTTEMLLEVLET
>tr|Q8E3S2|Q8E3S2_STRA3/28-306 Putative uncharacterized protein gbs1684 OS=Streptococcus agalactiae serotype III GN=gbs1684 PE=3 SV=1
VVRLV------KTTICGTDLHILGG------DVPACKP----------GT--TLGHEGIG
IVEEVGSAVNHFKVGDKVIISCVTACNTCYYCK-HQLPSHCED--G----GWILGHLIEG
TQAEYVHIPHADGSLYHAPEGVCDDALVMLSDILPTSYEIGVLPSHIKPGDTVCIVGAGA
IGLSALLTAQ-FYSPAKIIMVDLSQKRLEASKKFGATHTIL----STSTQEVKEEIDKIT
----KGRGVDVVLECVGYPATFDICQNVVSIGGHIANVGVHGKPVEFNLQDLWIKNITLN
TGLVNANTTEMLLEVLET
>tr|Q8K7J9|Q8K7J9_STRP3/28-306 Putative zinc-containing alcohol dehydrogenase OS=Streptococcus pyogenes serotype M3 GN=SPs0972 PE=3 SV=1
IVQLV------KTTICGTDLHILGG------DVPACKE----------GT--ILGHEGIG
IVKEVGDAVTNFKIGDKVIISCVTSCHTCYYCK-RGLSSHCED--G----GWILGHLING
TQAEYVHIPHADGSLYHAPDTIDDEALVMLSDILPTSYEIGVLPSHVKPGDNVCIVGAGP
VGLAALLTVQ-FFSPANIIMVDLSQNRLEAAKTFGATHTIC----SGSSEEVKTIIDDIT
----NGRGVDISMECVGYPATFDICQKIISVGGHIANVGVHGKPVDFNLDELWIKNITLN
TGLVNANTTEMLLNVLKT
>tr|Q8P143|Q8P143_STRP8/28-306 Putative zinc-containing alcohol dehydrogenase OS=Streptococcus pyogenes serotype M18 GN=spyM18_1073 PE=3 SV=1
IVQLV------KTTICGTDLHILGG------DVPACKE----------GT--ILGHEGIG
IVKEIGDAVTNFKIGDKVIISCVTSCHTCYYCK-RGLSSHCED--G----GWILGHLING
TQAEYVHIPHADGSLYHAPDTIDDEALVMLSDILPTSYEIGVLPSHVKPGDNVCIVGAGP
VGLAALLTAQ-FFSPANIIMVDLSQNRLEAAKTFGATHTIC----SGSSEEVKTIIDDIT
----NGRGVDISMECVGYPATFDICQKIISVGGHIANVGVHGKPVDFNLDELWIKNITLN
TGLVNANTTEMLLNVLKT
>tr|Q8Y2Y7|Q8Y2Y7_RALSO/28-305 Probable zinc-dependent alcohol dehydrogenase oxidoreductase protein OS=Ralstonia solanacearum GN=RSc0194 PE=3 SV=1
VVRVT------LTTICGTDLHIIKG------DVPTCEP----------GR--TLGHEGVG
VIESVGAAVTSLKPGDHVLISCISSCGKCANCR-RGMYSHCET--G----GWILGHRIDG
VQAEYVRVPHAETSLYKVPPGVDEEALVMLSDIFPTGFECGVLNGRVQPGSTVAIVGAGP
IGLASLLTAQ-FYSPARIIMIDTNVARLEVASGLGASDCIN----VTR-ENAAAAVKRLT
----DGMGVDCAIEAVGVPATFELCQELVAPGGVIANIGVHGVKADLHLETLWSQNIAIT
TRLVDTVSTPMLLKTVRA
>tr|Q97NH4|Q97NH4_STRPN/28-307 Alcohol dehydrogenase, zinc-containing OS=Streptococcus pneumoniae GN=SP_2055 PE=3 SV=1
IVRIV------KTTICGTDLHIIKG------DVPTCQS----------GT--ILGHEGIG
IVEEVGEGVSNFKKGDKVLISCVCACGKCYYCK-KGIYAHCED-EG----GWIFGHLIDG
MQAEYLRVPHADNTLYHTPEDLSDEALVMLSDILPTGYEIGVLKGKVEPGCSVAIIGSGP
VGLAALLTAQ-FYSPAKLIMVDLDDNRLETALSFGATHKVN----SSDPEKAIKEIYDLT
----DGRGVDVAIEAVGIPATFDFCQKIIGVDGTVANCGVHGKPVEFDLDKLWIRNINVT
TGLVSTNTTPQLLKALES
>tr|Q99ZS0|Q99ZS0_STRP1/28-306 Putative zinc-containing alcohol dehydrogenase OS=Streptococcus pyogenes serotype M1 GN=SPy_1111 PE=3 SV=1
IVQLV------KTTICGTDLHILGG------DVPACKE----------GT--ILGHEGIG
IVKEVGDAVTNFKIGDKVIISCVTSCHTCYYCK-RGLSSHCQD--G----GWILGHLING
TQAEYVHIPHADGSLYHAPDTIDDEALVMLSDILPTSYEIGVLPSHVKPGDNVCIVGAGP
VGLAALLTVQ-FFSPANIIMVDLSQNRLEAAKTFGATHTIC----SGSSEEVKAIIDDIT
----NGRGVDISMECVGYPATFDICQKIISVGGHIANVGVHGKPVDFNLDELWIKNITLN
TGLVNANTTEMLLNVLKT
>tr|Q9RIY6|Q9RIY6_STRCO/28-305 Putative zinc-containing dehydrogenase OS=Streptomyces coelicolor GN=SCO0179 PE=3 SV=1
IVRVD------AVTICGTDLHILKG------DVPEVRP----------GT--VLGHEAVG
EIVEVGTDVRTVRPGDRVLVSCITACGRCRYCR-EGVYGQCLG-GG----GWILGHLING
TQAEYVRVPYADLSVHSLPGAVTDEDAVLLADIFPTAYEVGVLNGRVSPGDTVVVVGAGP
IGLAAVATAR-LFAPERIVVVDLATARLEAARKLGAEAVAD----A-R-EDPEQLVADLT
----GGLGADVVIEAVGVPETFEMCTRVVRPGGHVANVGVHGRPATLHLEDLWSKNVTVT
TGLVDTRSTPTLLRMAAS
>tr|A6SG50|A6SG50_BOTFB/28-308 Putative uncharacterized protein OS=Botryotinia fuckeliana (strain B05.10) GN=BC1G_11541 PE=3 SV=1
IVKVL------HTTICGTDLHILQG------HVPSCTP----------GR--IIGHEGVG
VIESLGVAVRNFTVGQKVLISCITSCGTCHYCR-RKMPSQCES--G----GWILGNCIDG
TQAEYVRIPHAPFSLHALPESIDPKVAVTLSDTVPTSYECGVLNGDIQPGSTIAIIGTGP
IGLMILQMARNLFGPSMTVMVGRGNPRLEMAKSMGADHTFSVL--EGQ-DAVITSALAVT
----KGRGFDVVIEAVGTVESFGIAQALIGAGGTIASLGVFGESCELHLEKLWNRNICLR
TRLIDAISTPDLLKMVES
>tr|B5FV81|B5FV81_KLULA/58-346 KLLA0D19929p OS=Kluyveromyces lactis GN=KLLA0D19929g PE=4 SV=1
IIKMT------HTSICGTDLGIWKG------KNPEIEQTAQTKEGSFNGR--ILGHEGIG
IIDEVGDAVHNFKKGDRVIVSCISRCGTCENCA-KSLYSHCTN-GG----GWILGYMIDG
TQAEYVRTPFADTSLYSVPENLSDEAAVMLSDALPTAHEIGVQMGNVKPGDTVAIVGAGP
VGMGCVLTSQ-LYSPSLLIVVDIDDNRLAMAKEMGSTHTIN----SAK-EDAVSKILEYT
----NGRGVDCVMEAVGAQATWDICQRVIKEGGHLANVGVHGKPVNFEIDKLWIKNLTIT
SGLVNTNTTGMLMKSCCS
>tr|Q2TY90|Q2TY90_ASPOR/28-308 Threonine dehydrogenase and related Zn-dependent dehydrogenases OS=Aspergillus oryzae GN=AO090103000343 PE=3 SV=1
IVKVQ------HTTICGTDLHILQG------HVQTCTP----------GR--ILGHEGVG
IIESLGTGVTRFSVGQPVLISCITSCGSCNFCR-KRMPSQCTS--G----GWILGNTIDG
TQAEFVRIPHASFSLHALPNGLDPKVAVTLSDVLPTAYECGILNGQIQPGSTVAIIGTGP
IGLMALQMARNLFGPSMTAVVGRGQPRLDTAKEMGADHAISVL--GGQ-ADAVASALAVT
----SNQGFDVVIEAVGTTDSFELAQALVGPGGTIASLGVFGTPCALHLEDLWHRNICIR
TRLVDACTTPDLLKIVES
>tr|Q6BC30|Q6BC30_9ASCO/29-322 Dihydroxyacetone reductase OS=Zygoascus ofunaensis GN=dhar PE=4 SV=1
IGKLS------ALTLCGSDLHIIAGHVKESTDIAESQP----------GRGLILGHEGII
KVEEVGDAVKNFKRGDVCIVSCITSCGECYYCK-RDLQSHCNRTEGTS--GWILGHEIDG
TQAEYVRIPYADQSLYKAPENVPIESLLMLSDILPTAYEVGVVSGNVKKGDTVAIVGLGP
VGLSALLSAK-ALDPAKIIAIDMDDSRLEVARRLGAHETIN----PGK-QDAAKLVHELT
ASEGKSSGVDVAIECVGVPATFEMCEDLLCPGGHLSNVGVHGSSVELKLQELWIKNISIS
TGLVSAYSTETLLQKVID
>tr|Q6CWY9|Q6CWY9_KLULA/58-346 KLLA0B00451p OS=Kluyveromyces lactis GN=KLLA0B00451g PE=3 SV=1
IIKMT------NTSICGTDVGIWKG------KSPEIEEIAVKNEGSFNGR--VLGHEGTG
IVTEVGDAVRNIKKGDKVIISCITRCGTCENCA-RGMYAHCMN-DG----GWALGYSIDG
TQAEYVRTPFADTSLYALPEGLSDENAVLLSDALPTAHEIGVQMGNVKPGDSVAILGAGP
VGMGCVLTSQ-LYSPSLLIVVDMDDNRLEMAKEMGATHTIN----SGK-EDAVAKILEIT
----NGRGVDCAMEAVGAQPTWDICQQIIKEGGHLANVGVHGKPVDFAIDKLWIKNLTIT
SGLVNTNTTSMLMKNCCS
>tr|A3URE6|A3URE6_VIBSP/28-305 Putative uncharacterized protein OS=Vibrio splendidus 12B01 GN=V12B01_04038 PE=3 SV=1
IVKIE------KTTICGTDLHILRN------NVATFKP----------GT--IMGHEGVG
IVEECGELVSKFKPGDRVIVSCITTCGSCKMCQ-VSKFGQCLD--G----GWLLGNEIDG
CQAEYVRVPYGDTSMHLVPDDIDADSLVLLSDIFPTGYEVGVLDGQVQPGCSVAVIGCGP
VGLAALMTSK-FFSPSEIYAIDTNPHRLEVAKELGATHAID----NSD-GSAVQQILDMT
----DDVGVDVVIEAIGIPAGWDMSQKLVCPGGNIAVLGVHGKSATINLEDMWKRNFTMT
AGMVHTNTIPMLIKQIRA
>tr|A5L4L1|A5L4L1_9GAMM/28-305 Putative uncharacterized protein OS=Vibrionales bacterium SWAT-3 GN=VSWAT3_05791 PE=3 SV=1
IVRIE------KTTICGTDLHILRN------NVATFKP----------GT--IMGHEGVG
IVEECGELVSKFKPGDRVIVSCITSCGSCKMCQ-VSKFGQCLD--G----GWLLGNEIDG
CQAEYVRVPYGDTSLHLVPDDIDTDSLVLLSDIFPTGYEVGVLDGQVQPGCSVAVIGCGP
VGLAALMTSK-FFTPSEIYAIDTNPHRLQVAKELGATHAID----NSD-GSAVQQILDMT
----DDVGVDVVIEAIGIPAGWDMSQKLVCPGGNIAVLGVHGKSATINLEDMWKRNFTMT
AGMVHTNTTPMLIKQIRA
>tr|A6AJT3|A6AJT3_VIBHA/28-305 Alcohol dehydrogenase, zinc-containing OS=Vibrio harveyi HY01 GN=A1Q_1813 PE=3 SV=1
IVKIE------KTTICGTDLHILRN------NVATFKP----------GT--IMGHEGVG
IVESCGDRVNNFRPGDRVIVSCITSCGSCKMCQ-MSKFGQCLD--G----GWLLGNEIDG
CQAEYVRVPHGDTSLHLVPDDIDTDCLVLLSDIFPTGYEVGVLDGQVQPGCSVAVIGCGP
VGLAALMTSK-FFSPSEIYAIDNNPHRLQVAKELGATHAID----NSD-GTAVQQILDMT
----DDVGVDVVIEAIGIPAGWDMSQKLVCPGGNIAVLGVHGKPAIINLEDMWKRNFTMT
AGMVHTHTIPMLIKQIRA
>tr|A8SZG4|A8SZG4_9VIBR/28-305 Putative uncharacterized protein OS=Vibrio campbellii AND4 GN=AND4_05774 PE=3 SV=1
VVRIE------KTTICGTDLHILRN------NVATFKP----------GT--TMGHEGVG
IVESCGDRVTKFKPGDRVIVSCITSCGSCKMCQ-VSKFGQCLD--G----GWLLGNEING
CQAEYVRVPYGDTSLHLVPDDIDTDCLVLLSDIFPTGYEVGVLDGQVQPGCSVAVIGCGP
VGLAALMTSK-FFSPSEIYAIDNNPHRLEVAKELGATHAIN----NSE-GTAVQQILDMT
----NDVGVDVVIEAIGIPAGWDMSQKLVCPGGNIAVLGVHGKPATINLEDMWKRNFTMT
AGMVHTHTIPMLIKQIRA
>tr|B5H7H1|B5H7H1_STRPR/28-305 Dehydrogenase OS=Streptomyces pristinaespiralis ATCC 25486 GN=SSDG_01118 PE=4 SV=1
VIRVD------AVTICGTDLHIIKG------DVPEVTP----------GT--VLGHEAVG
EVVEVGSEVRTVRPGDRVLVSCIAACGRCVFCR-ENRYGQCRG-GG----GWVLGHLIDG
TQAEYVRVPFADLSVHPLPGAVTSEDAVLLADIFPTGYEVGVLNGRVRPGDTVVVVGAGP
IGLATIATAQ-LYSPGRIIAVDLAESRLQAARDMGADATVG----A-D-EGPEALVEDLT
----EGLGADVVVEAVGVPEAFEQCTRMVRPGGHVANVGVHGRPAALHLEELWIKDVTIT
TGLVDTHSTPMLLRMMAA
>tr|Q0KJP9|Q0KJP9_9SPHN/1-285 Alcohol dehydrogenase, zinc containing protein OS=Sphingomonas sp. KA1 GN=ORF64 PE=3 SV=1
----V------KTTICGTDLGIWKG------KNPEIEQTQIERSGAFNGR--ILGHEGIG
VIEDVGSAVKNFSKGDKVILSCVSRCGTCENCQ-KQLYAHCRN-GG----GWIFGYMIDG
TQAEYVRVPFADNSLYLLPPELDEDVAVMLSDALPTAHEIGVQNGDIKPGDTVAIIGSGP
VGMGCLLTAQ-LYSPSRIILVDLDDNRLALARDLGATDTIN----SGA-EDAASKILELT
----EGRGVDCAIEAVGAEATWNICQQVVKEGGHLANVGVHGHPVTFALDKLWIRNLTIT
TGLVNANTTAMLLKTCCA
>tr|Q768S7|Q768S7_9ACTO/28-311 Alcohol dehydrogenase OS=Gordonia sp. TY-5 GN=adh2 PE=3 SV=1
IVKMD------TTTICGTDLHILKG------DVPAVTP----------GR--ILGHEGVG
TITEVGDAVTTLAVGDQVILSCISSCGKCSFCK-QGVYSHCLGSEGTSGIGWIFGHLIDG
TQAEYVRVPYAENSVHKLPSAVSPEQGTLLSDILPTGHEIGVRHGAVKPGDVVAVIGTGP
VGLAAIATAG-LYGPSRVIAVDIDANRVEQARRFGATDGVV----STS-SGWREEILAMT
----DGLGVDVAIEAVGIPDTFQMCLDIVRPAGHVANVGVHGKPVELPIQDLWISNIVMS
MGLVNTNTLGTLLKLVAQ
>tr|A3PVH9|A3PVH9_MYCSJ/28-298 Alcohol dehydrogenase GroES domain protein OS=Mycobacterium sp. (strain JLS) GN=Mjls_1100 PE=3 SV=1
IVRVD------AVTICGTDLHILKG------DVPEVQP----------GR--ILGHEAVG
TVIEIGSAVEKLAVGDRVLVSCISACGSCRYCR-DGQYGQCLG-GG----GWILGHLIDG
TQAEYVRVPFADNSTHKVPAGVSDEQMVMLADILPTSYEVGVLSAAVRPGDTVAIVGAGP
IGLAAVLTAK-LFSPSHIVVIDIAESRLEAAKNMGADVVVN----STS-QDARSVLDELT
----DGLGADVAMEAVGMPETFEQAVRLVRAGGHVANIGVHGKPATLHLEDIWIKNLTIT
TGLVDTHSTP--------
>tr|A5IY63|A5IY63_MYCAP/28-306 Alcohol dehydrogenase OS=Mycoplasma agalactiae (strain PG2) GN=MAG2740 PE=3 SV=1
IVKVT------KTTICGTDLGIYKG------KNPEVAD----------GR--ILGHEGIG
IVEEVGSSVSNVKVGDKVLIGCVTPCGKCDNCR-KQLYSHCREAEG----GWKFGYMING
TQAEYVRVPFADNSLYKYPESISDEVAVMLSDALPTGHEIGVQYGAVAPGKSVAIVGAGP
VGMGALLTAQ-LYSPAHLIVIDFDKNRLEMAKKLGATHTLV----P-D-ESLLTKLQEIV
----GQDGVDVAIEAVGVPSSWDTCQKIVKASGNISVVGVHGKKVDFNVQDLWIKNITVT
TGLVNTNTLPMLINAVST
>tr|A9M046|A9M046_NEIM0/28-305 Alcohol dehydrogenase, zinc-containing OS=Neisseria meningitidis serogroup C (strain 053442) GN=NMCC_1310 PE=4 SV=1
VVKIV------KTTICGTDLGIWKG------KNPEVAD----------GR--ILGHEGIG
IVEEVGEAVKNIKVGDKVIISCVSKCCTCDNCK-TQLYSHCRN--G----GWILGYMIDG
TQAEYVRTPYADNSLVPLPDNVNEEIALLLSDALPTAHEIGVQYGDVKPGDTVFIAGAGP
VGMSALLTAQ-LYSPAAIIVCDMDENRLKLAKELGATHTIN----PAS-GEVSKQVFAIV
----GEDGVDCAIEAVGIPATWNMCQDIVKPGGHIAVVGVHGQSVDFKLEKLWIKNLAIT
TGLVNANTTEMLMKAISS
>tr|A9MGP1|A9MGP1_SALAR/28-316 Putative uncharacterized protein OS=Salmonella arizonae (strain ATCC BAA-731 / CDC346-86 / RSK2980) GN=SARI_03436 PE=4 SV=1
IIRMI------KTTICGTDLGILKG------KNPEIEETALNKFGTFNGR--ILGHEGVG
VIEEAGSSVTKFKKGDKVIISCISRCGSCENCQ-KQLYSHCQN-EG----GWIMGYMIDG
TQAEYVRVPYADNSLHLLPENLNEDTGVLLSDALPTGHEIGVLNGEIKPGDTVAIVGAGP
VGMSCLLTSQ-LYSPSNIIMVDIDDNRLTMAKGMGAHYTVN----SVK-EDAINKIMALT
----QQRGVDCAIEAVGIEPTWNICQSIIKEGGNLANVGVHGKSVKFSIEKLWSKNMTIT
TGLVNTNTTGLLMNSCCS
>tr|B4RM19|B4RM19_NEIG2/28-305 Alcohol dehydrogenase, zinc-containing OS=Neisseria gonorrhoeae (strain NCCP11945) GN=NGK_1179 PE=4 SV=1
VVKIV------KTTICGTDLGIWKG------KNPEVAD----------GR--ILGHEGIG
IVEEVGEAVKNIKVGDKVIISCVSKCCTCDNCK-IQLYSHCRN--G----GWILGYMIDG
TQAEYVRTPYADNSLVPPHDNVNEEIALLLSDALPTAHEIGVQYGDVKPGDTVFIAGAGP
VGMSALLTAQ-LYSPAAIIVCDMDENRLKPAKELGATHTIS----PAS-GDVSKQVFAIV
----GEDGVDCAIEAVGIPATWNMCQDIVKPGGHIAVVGVHGQSVDFKLEKLWIKNLAIT
TGLVNANTTEILMKAIFS
>tr|Q48TN6|Q48TN6_STRPM/35-319 Zn-dependent alcohol dehydrogenases and related dehydrogenases OS=Streptococcus pyogenes serotype M28 GN=M28_Spy0811 PE=4 SV=1
IIKPTYRPVGKNHSICGTDLHILGG------DVPACKE----------GT--ILGPEGIG
IVKEIGDAVTNFKIGDKVIISCVTSCHTCYYCK-RGLSSHCED--G----GWILGHLING
TQAEYVHIPHADGSLYHAPDTIDDEALVMLSDILPTSYEIGVLPSHVKPGDNVCIVGAGP
VGLAALLTVQ-LFSPANIIMVDLSQNRLEAAKTFGATHTIC----SGSSEEVKAIIDDIT
----NGRGVDISMECVGYPATFDICQKIISVGGHIANVGVHGKPVDFNLDELWIKNITLN
TGLVNANTTEMLLNVLKV
>tr|Q5F8Q6|Q5F8Q6_NEIG1/28-305 Putative alcohol dehydrogenase OS=Neisseria gonorrhoeae (strain ATCC 700825 / FA 1090) GN=NGO0711 PE=3 SV=1
VVKIV------KTTICGTDLGIWKG------KNPEVAD----------GR--ILGHEGIG
IVEEVGEAVKNIKVGDKVIISCVSKCCTCDNCK-IQLYSHCRN--G----GWILGYMIDG
TQAEYVRTPYADNSLVPPHDNVNEEIALLLSDALPTAHEIGVQYGDVKPGDTVFIAGAGP
VGMSALLTAQ-LYSPAAIIVCDMDENRLKPAKELGATHTIS----PAS-GDVSKQVFAIV
----GEDGVDCAIEAVGIPATWNMCQDIVKPGGHIAVVGVHGQSVDFKLEKLWIKNLAIT
TGLVNANTTEILMKAIFS
>tr|Q5XC95|Q5XC95_STRP6/42-310 Zn-dependent alcohol dehydrogenases and related dehydrogenases OS=Streptococcus pyogenes serotype M6 GN=M6_Spy0833 PE=3 SV=1
IVQVV------KTTICGTDLHILGG------DVPACKE----------GT--ILGHEGIG
IVKEVGDAVTNFKIGDKVIISCVTSCHTCYYCK-RGLSSHCED--G----GWILGHLING
TQAEYVHIPHADGSLYHAPDTIDDEALVMLSDILPTSYEIGVLPSHVKPGDNVCIVGAGP
VGLAALLTVQ-FFSPANIIMVDLSQNRLEAAKTFGATHTIC----SGSSEEVKAIIDDIT
----NGRGVDISMECVGYPATFDICQKIISVGGHIANVGVHGKPVDFNLDELWIKNITLN
TPI--------QLKCY--
>tr|Q9JYX0|Q9JYX0_NEIMB/28-305 Alcohol dehydrogenase, zinc-containing OS=Neisseria meningitidis serogroup B GN=NMB1395 PE=3 SV=1
VVKIV------KTTICGTDLGIWKG------KNPEVAD----------GR--ILGHEGIG
IVEEVGEAVKNIKVGDKVIISCVSKCCTCDNCK-TQLYSHCRN--G----GWILGYMIDG
TQAEYVRTPYADNSLVPLPDNVNEEIALLLSDALPTAHEIGVQYGDVKPGDTVFIAGAGP
VGMSALLTAQ-LYSPAAIIVCDMDENRLKLAKELGATHTIN----PAS-GEVSKQVFAIV
----GEDGVDCAIEAVGIPATWNMCQDIVKPGGHIAVVGVHGQSVDFKLEKLWIKKLAIT
TGLVNANTTEMLMKAISS
>tr|A1CCU3|A1CCU3_ASPCL/28-302 Alcohol dehydrogenase OS=Aspergillus clavatus GN=ACLA_063170 PE=3 SV=1
IVKAL------HTTICGTDLHILQG------HVPTCTP----------GR--ILGHEGVG
TIDSVGAAVDNFSVGQLVLISCITSCGTCHYCR-RRMPSQCLS--G----GWILGNKTDG
TQAEYVRTPHAAFSLHAVPESMDPKVAVTLSDVVPTSYECGILNGQIQPGASVAIIGTGP
IGLMILQMVQGLFGPAITVMVGRGQPRLDTAKSMGRDAYT---------ESVISSALELT
----EKRGFDVVIEAVGTDDSFELAQSLVGAGGTIASLGVFGKPCNLHLDKLWNRNICLR
TRLVDAVSTPDLIRIIES
>tr|A1DJ86|A1DJ86_NEOFI/28-308 Alcohol dehydrogenase OS=Neosartorya fischeri (strain ATCC 1020 / DSM 3700 / NRRL 181) GN=NFIA_001220 PE=3 SV=1
IVKIL------HTTICGTDLHILQG------HVATCTP----------GR--ILGHEGVG
VIDSLGAAVTNFKAGQTVLISCITSCGTCHYCH-RKMPSQCES--G----GWILGNKIDG
TQAEYVRIPHASFSLHALPESIDPKVAVTLSDTVPTSYECGILNGDIQPGATVAVIGTGP
IGLMILQMAKNLFGPAMTVVVGRGQPRLETAKAMGADHTLSVL--GGQ-EEVISSALAVT
----KERGFDVVIEAVGTVESFAIAQALVGAGGTIASLGVFGESCELHLEKLWHRNICLR
TRLVDAVSTPDVLKMVEA
>tr|A2QUV3|A2QUV3_ASPNC/28-312 Contig An10c0010, complete genome. OS=Aspergillus niger (strain CBS 513.88 / FGSC A1513) GN=An10g00010 PE=3 SV=1
IIRIL------HTTICGTDLHILAG------DVATAKP----------GR--ILGHEGVG
IIDSLGAAVRNFSVGQKVLISCITSCGTCYYCRQRRMPSQCAD--G----GWILGNTIDG
TQAEFVRVPHAAFSLHALPAAIDESVAVTLSDTVPTAYECGILNGEITPGSSVAIIGTGP
IGLMCLQMSRRMFGPSVAVVIGRGTTRVEMARAMGADHAFSVLDAGGV-QKVVEDAVAVS
V---GGRGFDVVIEAVGNAESFEMAQGLVGPGGTIASLGVFGCSCELRLEKLWHRNICLR
TRLIDAVSTLDLLQMVEG
>tr|B6HIJ3|B6HIJ3_PENCH/28-308 Pc21g10460 protein OS=Penicillium chrysogenum Wisconsin 54-1255 GN=Pc21g10460 PE=4 SV=1
IVRVL------HTTICGTDLHILQG------HVPSCTP----------GR--IIGHEGVG
IIETLGAAVTNLTVGQMVIISCITSCGTCHYCR-KKMPSQCES--G----GWILGNKIDG
TQAEYVRIPHAPLSLHALPESIDQKVAVTLSDTVPTSYECGILNGGIQPGSTVAIIGTGP
IGLMILQMARNLFGPSMTAVVGRGAPRLETAKSMGADHTFSML--DGQ-DAVVSSALAVT
----KERGFDVVIEAVGTPESFETAQALVGAGGTIASLGVFGESCELHLEKLWNRNICLR
TRLIDAISTPDLLKMVEA
>tr|B0XX56|B0XX56_ASPFC/49-311 Zinc-containing alcohol dehydrogenase, putative OS=Aspergillus fumigatus (strain CEA10 / CBS 144.89 / FGSC A1163) GN=AFUB_04781
IVKVL------HTTICGTDLHILQG------HVATCTP----------GR--ILGHEGVG
VIDSLGAAVTNFKAGQT-------------------MPSQCES--G----GWILGNKIDG
TQAEYVRIPHASFSLHALPEGIDPEVAVTLSDTVPTSYECGILNGDIQPGATVAIIGTGP
IGLMILQMAKNLFGPAMTVVVGRGQPRLEIANAMGADHTLSVL--GGQ-DEVISAALAVT
----KERGFDVVIEAVGTVESFAIAQALVGAGGTLASLGVFGESCELRLEKLWHRNICLR
TRLVDGVSTPDLLKMVEA
>tr|Q4WFY3|Q4WFY3_ASPFU/49-311 Zinc-containing alcohol dehydrogenase, putative OS=Aspergillus fumigatus GN=AFUA_3G00620 PE=3 SV=1
IVKVL------HTTICGTDLHILQG------HVATCTP----------GR--ILGHEGVG
VIDSLGAAVTNFKAGQT-------------------MPSQCES--G----GWILGNKIDG
TQAEYVRIPHASFSLHALPEGIDPEVAVTLSDTVPTSYECGILNGDIQPGATVAIIGTGP
IGLMILQMAKNLFGPAMTVVVGRGQPRLEIANAMGADHTLSVL--GGQ-DEVISAALAVT
----KERGFDVVIEAVGTVESFAIAQALVGAGGTLASLGVFGESCELRLEKLWHRNICLR
TRLVDGVSTPDLLKMVEA
