# Supplementary material for: Subdivision of the MDR superfamily of medium-chain dehydrogenases/reductases through iterative hidden Markov model refinement
Source: BMC Bioinformatics. 2010 Oct 27;11:534. doi: 10.1186/1471-2105-11-534 (PMC2976758; doi:10.1186/1471-2105-11-534)
Supplement: Additional file 4 — MDR family alignment figures. Illustrations showing the mafft MSAs from Additional file 3: mdr-sequences. Red sequence identifiers denote sequences from UniProtKB/TrEMBL, while blue correspond to sequences from Swiss-Prot. The position cscores are shown in a bar plot under the MSA. Positions that contain gaps in over 90% of the sequences have been removed from the alignment in order to increase readability. [file 1471-2105-11-534-S4.ZIP › mdr/MDR020.seed]

>sp|P41747|ADH1_ASPFL/31-312 Alcohol dehydrogenase 1 OS=Aspergillus flavus GN=adh1 PE=2 SV=1
PDEILVKVRYSGVCHTDLHALKGDW-P----LPVKMPLVGGHEGAGVVVARGDLV---TE
-FEIGDHAGLKWLNGSCLACEFCKQADEPL-CPNASLSGYTVDGTFQ-------QYAIGK
ATHASKLPKN--VPLDAVAPVLCAGITVYKGLKESGVRPGQTVAIVGAGGGLGSLALQYA
KAMGIRVVAIDGG---EEKQAMC-E--QLGAEAYVDFTKT--QDLVADVKAAT-PEGLGA
HAVILLAVAEKPFQQAAEYV-SRGTVVAIGLPAGAFLRAPVFNTVVRMINIKGSYVGNRQ
DGVEAVDFFAR
>sp|Q17334|ADH1_CAEEL/33-312 Alcohol dehydrogenase 1 OS=Caenorhabditis elegans GN=sodh-1 PE=1 SV=2
DDEILVKIEYSGICHSDLHVWLGDL-K----DMSVCPLVGGHEGAGSVVQIGKNV---TG
-WQLGDKAGVKLMNFNCLNCEFCKKGHEPL-CHHIQNYGFDRSGTFQ-------EYLTIR
GVDAAKINKD--TNLAAAAPILCAGVTVYKALKESNVAPGQIIVLTGAGGGLGSLAIQYA
CAMGMRVVAMDH----GSKEAHC-K--GLGAEWFVDAFET--PDIVSHITKLT-EG--GP
HGVINFAVARKPMEQAVEYVRKRGTVVFVGLPKDSKVTFDTTPFIFNAITIKGSIVGSRL
DVDEAMEFVTR
>sp|P43067|ADH1_CANAL/33-313 Alcohol dehydrogenase 1 OS=Candida albicans GN=ADH1 PE=1 SV=1
PNELLIHVKYSGVCHTDLHARKGDW-P----LATKLPLVGGHEGAGVVVGMGENV---KG
-WKIGDFAGIKWLNGSCMSCEFCQQGAEPN-CGEADLSGYTHDGSFE-------QYATAD
AVQAAKIPAG--TDLANVAPILCAGVTVYKALKTADLAAGQWVAISGAGGGLGSLAVQYA
RAMGLRVVAIDGG---DEKGEFV-K--SLGAEAYVDFTKD--KDIVEAVKKAT-DG--GP
HGAINVSVSEKAIDQSVEYVRPLGKVVLVGLPAHAKVTAPVFDAVVKSIEIKGSYVGNRK
DTAEAIDFFSR
>sp|P08843|ADH1_EMENI/31-313 Alcohol dehydrogenase 1 OS=Emericella nidulans GN=alcA PE=3 SV=2
PDQILVKIRYSGVCHTDLHAMMGHW-P----IPVKMPLVGGHEGAGIVVAKGELV---HE
-FEIGDQAGIKWLNGSCGECEFCRQSDDPL-CARAQLSGYTVDGTFQ-------QYALGK
ASHASKIPAG--VPLDAAAPVLCAGITVYKGLKEAGVRPGQTVAIVGAGGGLGSLAQQYA
KAMGIRVVAVDGG---DEKRAMC-E--SLGTETYVDFTKS--KDLVADVKAAT-PDGLGA
HAVILLAVSEKPFQQATEYVRSRGTIVAIGLPPDAYLKAPVINTVVRMITIKGSYVGNRQ
DGVEALDFFAR
>sp|P20369|ADH1_KLULA/33-313 Alcohol dehydrogenase 1 OS=Kluyveromyces lactis GN=ADH1 PE=3 SV=1
ANELLINVKYSGVCHTDLHAWKGDW-P----LPTKLPLVGGHEGAGVVVAMGENV---KG
-WKIGDFAGIKWLNGSCMSCEYCELSNESN-CPEADLSGYTHDGSFQ-------QYATAD
AVQAAKIPVG--TDLAEVAPVLCAGVTVYKALKSANLKAGDWVAISGAAGGLGSLAVQYA
KAMGYRVLGIDAG---EEKAKLF-K--DLGGEYFIDFTKS--KNIPEEVIEAT-KG--GA
HGVINVSVSEFAIEQSTNYVRSNGTVVLVGLPRDAKCKSDVFNQVVKSISIVGSYVGNRA
DTREAIDFFSR
>sp|Q07288|ADH1_KLUMA/31-311 Alcohol dehydrogenase 1 OS=Kluyveromyces marxianus GN=ADH1 PE=3 SV=1
PNELLINVKYSGVCHTDLHAWQGDW-P----LDTKLPLVGGHEGAGIVVAMGENV---TG
-WEIGDYAGIKWLNGSCMSCEECELSNEPN-CPKADLSGYTHDGSFQ-------QYATAD
AVQAARIPKN--VDLAEVAPILCAGVTVYKALKSAHIKAGDWVAISGACGGLGSLAIQYA
KAMGYRVLGIDAG---DEKAKLF-K--ELGGEYFIDFTKT--KDMVAEVIEAT-NG--VA
HAVINVSVSEAAISTSVLYTRSNGTVVLVGLPRDAQCKSDVFNQVVKSISIVGSYVGNRA
DTREALDFFSR
>sp|Q9P6C8|ADH1_NEUCR/34-316 Alcohol dehydrogenase 1 OS=Neurospora crassa GN=adh-1 PE=3 SV=1
PDEVLINVKYSGVCHTDLHAMKGDW-P----LATKMPLVGGHEGAGVVVAKGELV---TE
-VEVGDHAGIKWLNGSCLACSFCMQADEPL-CPHALLSGYTVDGSFQ-------QYAIAK
AAHVAKIPKG--CDLETTAPVLCAGITVYKGLKESGVRPGQCVAIVGAGGGLGSMAIQYA
NAMGLHAIAIDGG---EEKGKNC-R--ELGAQAYVDFTTT--KDLVADVKAAT-PDGLGP
HAVILLAVSEKPFHQAVDYVRSRGTIICIGLPAGAKFQAPVFDTVIRMITIKGSYVGNRQ
DTQEALDFFAR
>sp|O00097|ADH1_PICST/31-311 Alcohol dehydrogenase 1 OS=Pichia stipitis GN=ADH1 PE=3 SV=1
PNEILINVKYSGVCHTDLHAWKGDW-P----LDTKLPLVGGHEGAGVVVGIGSNV---TG
-WELGDYAGIKWLNGSCLNCEFCQHSDEPN-CAKADLSGYTHDGSFQ-------QYATAD
AVQAARLPKG--TDLAQAAPILCAGITVYKALKTAQIQPGNWVCISGAGGGLGSLAIQYA
KAMGFRVIAIDGG---EEKGEFV-K--SLGAEAYVDFTVS--KDIVKDIQTAT-DG--GP
HAAINVSVSEKAIAQSCQYVRSTGTVVLVGLPAGAKVVAPVFDAVVKSISIRGSYVGNRA
DSAEAIDFFTR
>sp|P00330|ADH1_YEAST/31-311 Alcohol dehydrogenase 1 OS=Saccharomyces cerevisiae GN=ADH1 PE=1 SV=4
ANELLINVKYSGVCHTDLHAWHGDW-P----LPVKLPLVGGHEGAGVVVGMGENV---KG
-WKIGDYAGIKWLNGSCMACEYCELGNESN-CPHADLSGYTHDGSFQ-------QYATAD
AVQAAHIPQG--TDLAQVAPILCAGITVYKALKSANLMAGHWVAISGAAGGLGSLAVQYA
KAMGYRVLGIDGG---EGKEELF-R--SIGGEVFIDFTKE--KDIVGAVLKAT-DG--GA
HGVINVSVSEAAIEASTRYVRANGTTVLVGMPAGAKCCSDVFNQVVKSISIVGSYVGNRA
DTREALDFFAR
>sp|O45687|ADH2_CAEEL/34-313 Alcohol dehydrogenase 2 OS=Caenorhabditis elegans GN=sodh-2 PE=2 SV=1
ENELLVKIEYSGICHSDLHTWEGDF-E----YASICPLIGGHEGAGTVVTIGSKV---KG
-WNIGDRAGIKLINANCLNCEYCKTGHEPL-CDHIQNYGIDRHGTFQ-------EYLTIR
DIDAIKVSND--TNLAAAAPVLCGGVTAYKSLKATNVKPGQIVVLTGAGGGLGSFGIQYA
KAMGMRVVAVDH----ISKEDHC-R--NLGAEWFVDAFDT--PDIVAHIRKLT-NG--GA
HGVVSFAAAKKPMEYALEYVRKRGTVVFVGLPKDGTIPLDTLSLICNEITVKGSIVGSRM
DVDEAIDFITR
>sp|O94038|ADH2_CANAL/31-311 Alcohol dehydrogenase 2 OS=Candida albicans GN=ADH2 PE=3 SV=1
ANELLINVKYSGVCHTDLHAWKGDW-P----LATKLPLVGGHEGAGVVVALGENV---KG
-WKVGDYAGVKWLNGSCLNCEYCQSGAEPN-CAEADLSGYTHDGSFQ-------QYATAD
AVQAARIPAG--TDLANVAPILCAGVTVYKALKTAELEAGQWVAISGAAGGLGSLAVQYA
KAMGYRVLAIDGG---EDKGEFV-K--SLGAETFIDFTKE--KDVVEAVKKAT-NG--GP
HGVINVSVSERAIGQSTEYVRTLGKVVLVGLPAGAKISTPVFDAVIKTIQIKGSYVGNRK
DTAEAVDFFTR
>sp|P49383|ADH2_KLULA/31-311 Alcohol dehydrogenase 2 OS=Kluyveromyces lactis GN=ADH2 PE=3 SV=2
ANELLINVKYSGVCHTDLHAWKGDW-P----LPTKLPLVGGHEGAGVVVAMGENV---KG
-WNIGDFAGIKWLNGSCMSCEYCELSNESN-CPDADLSGYTHDGSFQ-------QYATAD
AVQAARIPKG--TDLAEVAPILCAGVTVYKALKSADLKAGDWVAISGACGGLGSLAIQYA
KAMGYRVLGIDTG---AEKAKLF-K--ELGGEYFVDYAVS--KDLIKEIVDAT-NG--GA
HGVINVSVSEFAIEQSTNYVRSNGTVVLVGLPRDAKCKSDVFTQVVKSVSIVGSYVGNRA
DTREALDFFAR
>sp|Q9P4C2|ADH2_KLUMA/31-311 Alcohol dehydrogenase 2 OS=Kluyveromyces marxianus GN=ADH2 PE=3 SV=3
SNELLINVKYSGVCHTDLHAWKGDW-P----LDTKLPLVGGHEGAGVVVAMGDNV---KG
-WKIGDLAGIKWLNGSCMNCEECELSNESN-CPDADLSGYTHDGSFQ-------QYATAD
AVQAAHIPAG--TDLAQVAPILCAGVTVYKALKTAEMKAGDWVAISGAAGGLGSLAVQYA
KAMGFRVLGIDGG---EGKEELF-K--SLGGEVFIDFTKS--KDIVGEVIKAT-NG--GA
HGVINVSVSEKAIESSIEYCRSNGTVVLVGLPKDAKCKSDVFNQVVKSIHIVGSYVGNRA
DTREALDFFCR
>sp|O13309|ADH2_PICST/31-311 Alcohol dehydrogenase 2 OS=Pichia stipitis GN=ADH2 PE=3 SV=1
PNELLINVKYSGVCHTDLHAWKGDW-P----LDTKLPLVGGHEGAGVVVALGENV---TG
-WEIGDYAGIKWINGSCLQCEYCVTAHESN-CPDADLSGYTHDGSFQ-------QYATAD
AIQAARIPKG--TDLALIAPILCAGITVYKALKTAQLQAGQWVAVSGAAGGLGSLAIQYA
KAMGYRVVGIDGG---ADKGEFA-K--SLGAEVFVDFLSS--KDVVADVLKAT-NG--GA
HGVINVSVSERAMQQSVDYVRPTGTVVLVGLPAGAKVSASVFSSVVRTIQIKGSYVGNRA
DSAEAIDFFTR
>sp|P00331|ADH2_YEAST/31-311 Alcohol dehydrogenase 2 OS=Saccharomyces cerevisiae GN=ADH2 PE=1 SV=3
PNELLINVKYSGVCHTDLHAWHGDW-P----LPTKLPLVGGHEGAGVVVGMGENV---KG
-WKIGDYAGIKWLNGSCMACEYCELGNESN-CPHADLSGYTHDGSFQ-------EYATAD
AVQAAHIPQG--TDLAEVAPILCAGITVYKALKSANLRAGHWAAISGAAGGLGSLAVQYA
KAMGYRVLGIDGG---PGKEELF-T--SLGGEVFIDFTKE--KDIVSAVVKAT-NG--GA
HGIINVSVSEAAIEASTRYCRANGTVVLVGLPAGAKCSSDVFNHVVKSISIVGSYVGNRA
DTREALDFFAR
>sp|P07754|ADH3_EMENI/31-315 Alcohol dehydrogenase 3 OS=Emericella nidulans GN=alcC PE=3 SV=1
PDEILVKMRYSGVCHTDLHAMKGDW-P----LPSKMPLIGGHEGAGVVVAKGELVKD-ED
-FKIGDRAGIKWLNGSCLSCEMCMQADEPL-CPHASLSGYTVDGTFQ-------QYTIGK
AALASKIPDN--VPLDAAAPILCAGITVYKGLKESGARPGQTVAIVGAGGGLGSLAQQYA
KAMGLRTIAIDSG---DEKKAMC-E--QLGAEVFIDFSKS--ADVVADVKAAT-PGGLGA
HAVILLAVAEKPFQQATEYVRSHGSVVAIGLPANAFLKAPVFTTVVRMINIKGSYVGNRQ
DGVEALDFFAR
>sp|P49384|ADH3_KLULA/57-337 Alcohol dehydrogenase 3, mitochondrial OS=Kluyveromyces lactis GN=ADH3 PE=3 SV=2
PNEILINVKYSGVCHTDLHAWKGDW-P----LPTKLPLVGGHEGAGVVVAMGENV---KG
-WNIGDFAGIKWLNGSCMSCEYCELSNESN-CPDADLSGYTHDGSFQ-------QYATAD
AVQAARIPKG--TDLAEVAPILCAGVTVYKALKSANLKAGDWVAISGAAGGLGSLAVQYA
KAMGYRVVGIDGG---EEKGKLV-K--QLGGEAFVDFTKT--KDMVAEIQEIT-NG--GP
HGVINVSVSEAAMNASTQFVRPTGTVVLVGLPAGAVIKSEVFSHVVKSINIKGSYVGNRA
DTREAINFFAN
>sp|P07246|ADH3_YEAST/58-338 Alcohol dehydrogenase 3, mitochondrial OS=Saccharomyces cerevisiae GN=ADH3 PE=1 SV=2
PNEILINVKYSGVCHTDLHAWHGDW-P----LPVKLPLVGGHEGAGVVVKLGSNV---KG
-WKVGDLAGIKWLNGSCMTCEFCESGHESN-CPDADLSGYTHDGSFQ-------QFATAD
AIQAAKIQQG--TDLAEVAPILCAGVTVYKALKEADLKAGDWVAISGAAGGLGSLAVQYA
TAMGYRVLGIDAG---EEKEKLF-K--KLGGEVFIDFTKT--KNMVSDIQEAT-KG--GP
HGVINVSVSEAAISLSTEYVRPCGTVVLVGLPANAYVKSEVFSHVVKSINIKGSYVGNRA
DTREALDFFSR
>sp|P49385|ADH4_KLULA/58-338 Alcohol dehydrogenase 4, mitochondrial OS=Kluyveromyces lactis GN=ADH4 PE=3 SV=2
ANEILINVKYSGVCHTDLHAWKGDW-P----LPVKLPLVGGHEGAGIVVAKGENV---KN
-FEIGDYAGIKWLNGSCMSCELCEQGYESN-CLQADLSGYTHDGSFQ-------QYATAD
AVQAAQIPKG--TDLAEIAPILCAGVTVYKALKTADLKPGQWVAISGAAGGLGSLAVQYA
KAMGLRVLGIDGG---DGKEELF-K--QCGGEVFIDFRKS--KDMVADIQEAT-NG--GP
HGVINVSVSEAAISMSTEYVRPTGVVVLVGLPADAYVKSEVFSHVVKSISIKGSYVGNRA
DTREATDFFTR
>sp|Q6XQ67|ADH5_SACPS/34-314 Alcohol dehydrogenase 5 OS=Saccharomyces pastorianus GN=ADH5 PE=3 SV=1
PNEILVHVKYSGVCHSDLHAWHGDW-P----FQLKFPLIGGHEGAGVVVKLGSNV---KG
-WKVGDFAGIKWLNGTCMSCEYCEVGNESQ-CPYLDGTGFTHDGTFQ-------EYATAD
AVQAAHIPPN--VNLAEVAPILCAGITVYKALKRANVIPGQWVTISGACGGLGSLAIQYA
LAMGYRVIGIDGG---NAKRKLF-E--QLGGEIFIDFTEE--KDIVGAIIKAT-NG--GS
HGVINVSVSEAAIEASTRYCRPNGTVVLVGMPAHAYCNSDVFNQVVKSISIVGSCVGNRA
DTREALDFFAR
>sp|P38113|ADH5_YEAST/34-314 Alcohol dehydrogenase 5 OS=Saccharomyces cerevisiae GN=ADH5 PE=1 SV=1
PNEILVHVKYSGVCHSDLHAWHGDW-P----FQLKFPLIGGHEGAGVVVKLGSNV---KG
-WKVGDFAGIKWLNGTCMSCEYCEVGNESQ-CPYLDGTGFTHDGTFQ-------EYATAD
AVQAAHIPPN--VNLAEVAPILCAGITVYKALKRANVIPGQWVTISGACGGLGSLAIQYA
LAMGYRVIGIDGG---NAKRKLF-E--QLGGEIFIDFTEE--KDIVGAIIKAT-NG--GS
HGVINVSVSEAAIEASTRYCRPNGTVVLVGMPAHAYCNSDVFNQVVKSISIVGSCVGNRA
DTREALDFFAR
>sp|P00332|ADH_SCHPO/33-313 Alcohol dehydrogenase OS=Schizosaccharomyces pombe GN=adh1 PE=1 SV=2
QDEVLVNIKYTGVCHTDLHALQGDW-P----LPAKMPLIGGHEGAGVVVKVGAGV---TR
-LKIGDRVGVKWMNSSCGNCEYCMKAEETI-CPHIQLSGYTVDGTFQ-------HYCIAN
ATHATIIPES--VPLEVAAPIMCAGITCYRALKESKVGPGEWICIPGAGGGLGHLAVQYA
KAMAMRVVAIDTG---DDKAELV-K--SFGAEVFLDFKKE--ADMIEAVKAAT-NG--GA
HGTLVLSTSPKSYEQAAGFARPGSTMVTVSMPAGAKLGADIFWLTVKMLKICGSHVGNRI
DSIEALEYVSR
>tr|A1C9W5|A1C9W5_ASPCL/31-313 Alcohol dehydrogenase OS=Aspergillus clavatus GN=ACLA_009560 PE=3 SV=1
PDQILVKIRYTGVCHTDLHAMKGDW-P----LEVKMPLVGGHEGAGVVVAKGELV---TG
-FEIGDHAGIKWLNGSCMECEFCRQAEEPL-CPNASLSGYTVDGTFQ-------QYCIGK
ATHASKIPKD--VPLDAIAPVLCAGITVYKGLKESGARPGETVAIVGAGGGLGSLAVQYA
KAMGLRVVGIDGG---DEKRELC-E--KLGAEAFVDFTKS--KDVIEDVKANT-PEGLGA
HAVLLLAVSERPFQQATGYVRSRGSIVAIGLPADAFLKAPVFSTVVKMINIKGSYVGNRQ
DGVEAIEFFAR
>tr|A1CGE7|A1CGE7_ASPCL/31-313 Alcohol dehydrogenase OS=Aspergillus clavatus GN=ACLA_066630 PE=3 SV=1
PDEILVNIRYSGVCHTDLHAMHGHW-P----LPVKMPLVGGHEGAGVVVAKGDLV---TE
-FELGDHAGVKWLNGSCLACEFCKQAEDPL-CPHALLSGYTVDGTFQ-------QYAIAK
ATHASKIPKH--VPLDAVAPVLCAGITVYKGLKESGARPGQTVAIVGAGGGLGSLAQQYA
RAMGLRVIAIDGG---EEKRAMC-E--SLGAEAYVDFTQS--QDLVADVKAAT-PEGLGA
HAVILLAVSEKPFQQATEYVRSRGTVVAIGLPANAFLRAPVFNTVVRMINIKGSYVGNRQ
DGVEAIDFFAR
>tr|A1CZE6|A1CZE6_NEOFI/31-313 Alcohol dehydrogenase OS=Neosartorya fischeri (strain ATCC 1020 / DSM 3700 / NRRL 181) GN=NFIA_036880 PE=3 SV=1
PDEILVKIHYSGVCHTDLHAMKGDW-P----LPLKLPLVGGHEGAGVVVAKGELV---TG
-FEIGDHAGIKWLNGSCMECEFCKQSEEPL-CPHATMSGYTVDGTFQ-------QYCVAK
ATHASNIPKD--VPLDAAAPILCAGLTVYKGLKESGARPGQTVAIVGAGGGLGSLAQQYA
KAMGLRVVAIDGG---DEKREMC-E--KLGAEAYIDFTIS--KNVVEDVKAAT-PGGLGA
HAVLLLAVSEKPFQQATDYVRSRGTIVAIGMPAEAYLKAPVFNTVIKMITIKGSYVGNRQ
DGVEAIDFFAR
>tr|A1D8Y0|A1D8Y0_NEOFI/34-316 Alcohol dehydrogenase OS=Neosartorya fischeri (strain ATCC 1020 / DSM 3700 / NRRL 181) GN=NFIA_113720 PE=3 SV=1
PDEILVKIRYSGVCHTDLHAMKGDW-P----LPVKMPLVGGHEGAGIVVAKGDLV---TE
-FEIGDHAGIKWLNGSCLACEFCKQADEPL-CQNASLSGYTVDGTFQ-------QYTIGK
ATHASKIPKN--VPLDAVAPVLCAGITVYKGLKESGARPGQTVAIVGAGGGLGSLAQQYA
RAMGLRVIAIDGG---DEKRVMC-E--QLGAEAYVDFTKS--SDLVADVKAAT-PDGLGA
HAVILLAVSEKPFQQATEYVRSRGTVVAIGLPANAFLRAPVLNTVVRMINIKGSYVGNRQ
DGVEAIDFFAR
>tr|A1IIA3|A1IIA3_KLUMA/58-338 Alcohol dehydrogenase III OS=Kluyveromyces marxianus GN=KmADH3 PE=3 SV=1
PNEILINVKYSGVCHTDLHAWKGDW-P----LATKLPLVGGHEGAGVVVAMGENV---KG
-WEIGDYAGIKWLNGSCMSCEFCELSNESN-CPDADLSGYTHDGSFQ-------QYATAD
AVQAARIPKG--TDLAEIAPILCAGVTVYKALKTAGLKAGDWVAISGAAGGLGSLAVQYA
KAMGYRVVGIDGG---EEKGKLA-K--QLGAEAFVDFTKT--KDMIGEIQEIT-NG--GP
HGVINVSVSEAAMNASTQYVRPTGTVVLVGLPAGAVIKSEVFSHVVKSIAIKGSYVGNRA
DTREAIEFFAA
>tr|A1IIA4|A1IIA4_KLUMA/62-342 Alcohol dehydrogenase IV OS=Kluyveromyces marxianus GN=KmADH4 PE=3 SV=1
PNEILINVKYSGVCHTDLHAWKGDW-P----LPVKLPLVGGHEGAGVVVAKGENV---TN
-FEIGDYAGIKWLNGSCMSCELCEQGYESN-CLQADLSGYTHDGSFQ-------QYATAD
AVQAAQIPKG--TDLAEIAPILCAGVTVYKALKTADLQPGQWIAISGAAGGLGSLAVQYA
KAMGLRVLGIDGG---PVKEELF-K--SLGGEVFIDFTKS--KDMVADIQEAT-NG--GP
HGVINVSVSEAAISMSTEYVRPTGVVVLVGLPAHAYVKSEVFSHVVKSISIKGSYVGNRA
DTREAIDFFTR
>tr|A1YDT6|A1YDT6_CURLU/32-315 Can a 1 allergen-like OS=Curvularia lunata PE=2 SV=1
PDEVLVNIKYSGVCHTDLHAVNGDW-P----LPTKLPLVGGHEGAGVVVARGELV---ND
-VELGDHVGVKWLNGSCLSCDYCQTADEPL-CPKPLLSGYTVDGTFQ-------QYCIAK
AAHVARIPKE--CDLAAIAPVLCAGITVYKGLKESGVKPGQFAAIVGAGGGLGSLACQYA
KAMGVRTIAIDAG---EEKKNMCVN--DLGAEAFVDFSTS--KNLVADVQKAT-PDGLGP
HVVILVAVNEKPFQQAAEYVRPRGTVICIGLPAGAYLKAPVFETVIKMIRIQGSYVGNRK
DSSEAIEFFRR
>tr|A2QFZ8|A2QFZ8_ASPNC/37-304 Catalytic activity: alcohol dehydrogenase I OS=Aspergillus niger (strain CBS 513.88 / FGSC A1513) GN=An03g01350 PE=3 SV=1
PDEVLVQMEYSGVCHTDLHAWK-----------------GGHEGVGLVAAVGSQV---NG
-LRIGDTVGIQWINRTCGVCEFCSTGRQPL-CPKLQLSGYMVDGTFQ-------QYCICK
ADNAVRIPSG--ISLEAAAPVLCAGTTVYKALKESEVQPGQIIAIVGAGGGLGSLACQYA
KACGHKVLALSSG---AAKRQMCLY--DLGADYFVDYK-S--PDVAEEVKRVT-GG--GP
HAAMIVSSVEEPFHQATQYIRPGGTIVAVGLPPG-KICTDLFHMITQRINIKGSYVGNRD
ETEEALAIIIK
>tr|A2R229|A2R229_ASPNC/39-319 Putative frameshift OS=Aspergillus niger (strain CBS 513.88 / FGSC A1513) GN=An13g03330 PE=3 SV=1
ADEILVKIMFSGVCHTDFHAWKGHW-P----VKPKDNLVGGHEGAGIVVALGEDV---TD
-ISIGDRVGVQWVNRTCGACEFCSRDSQPL-CPHIQLSGYTVDGTFQ-------QYCVCK
AENAVRIPPD--IPLDQAAPILCAGLTVYKALKECSLKPGELVAIAGAGGGLGTLACQFA
KACGYRVLAISAG---ESKRRMCIK--NLGVDCFVDYKAS--SNLIEEVKGIT-EG--GP
NAVIVVSSTTKPFDEAIHYVRPRGTIVAVGLPPG-CMNADIFTIVLRNITIKGSYVGNRY
ETEAALEIASR
>tr|A2R9I3|A2R9I3_ASPNC/31-313 Alcohol-dehydrogenase adhA from patent WO8704464-A-Aspergillus niger OS=Aspergillus niger (strain CBS 513.88 / FGSC A1513) GN=adhA PE=3 SV=1
PDEILVKIRYTGVCHTDLHAMKGDW-P----LGLKLPLVGGHEGAGVVVATGDLV---NE
-FEVGDHAGIKWLNGSCLACEFCKQAEEPL-CPHALLSGYTVDGTFQ-------QYAIAK
ASHASKLPKE--VPLDAVAPILCAGITVYKGLKESGARPGQTVAIVGAGGGLGSLALQYA
KAMGLRTIAIDGG---DEKKAMC-E--KLGSEAYIDFKTS--KDVVEDVKAAT-PEGLGA
HAVILLAVAEKPFQQATEYVRSKGSVVAIGMPAGAFLRAPVFNTVVRMINIKGSYVGNRQ
DGVEAVDFFAR
>tr|A4R4C9|A4R4C9_MAGGR/32-315 Putative uncharacterized protein OS=Magnaporthe grisea GN=MGG_03880 PE=3 SV=1
PDEVLVNIKYSGVCHTDLHAMNGDW-P----IPTRLPFVGGHEGAGVVVARGELV---QD
-VEIGDHVGVKWINSSCQNCDFCRSANEML-CPKVTLSGYTVDGSFQ-------QYAIAK
AALVARLPKE--VSLEAVAPVLCAGITVYKGLKETGARPGQWVAIVGAGGGLGAMALQYA
RAMGLRVIAIDSG---EEKRRACLE--DLGAAAFVDFATS--ADVVADVRKVT-ADGLGP
HAAVLLAVTSRPFQQAAEYIRPRGTVVCIGLPSGAQIKADVLDMVVRLITIKGSYVGNRQ
DTAEAVDFFAR
>tr|A5A8R7|A5A8R7_KLUMA/58-338 Alcohol dehydrogenase OS=Kluyveromyces marxianus GN=ADH3 PE=3 SV=1
PNEILINVKYSGVCHTDLHAWKGDW-P----LATKLPLVGGHEGAGVVVALGENV---KG
-WEIGDYAGIKWLNGSCMSCEFCELSNESN-CPDADLSGYTHDGSFQ-------QYATAD
AVQAARIPKG--TDLAEIAPILCAGVTVYKALKTAGLKAGDWVAISGAAGGLGSLAVQYA
KAMGYRVVGIDGG---EDKGKLA-K--ELGAEAFVDFTKT--KDMIGEIQEIT-NG--GP
HGVINVSVSEAAMNASTQYVRPTGTVVLVGLPAGAVIKSEVFSHVVKSIAIKGSYVGNRA
DTREAIEFFAA
>tr|A5DDD0|A5DDD0_PICGU/31-311 Putative uncharacterized protein OS=Pichia guilliermondii GN=PGUG_01281 PE=3 SV=1
PNEILINVKYSGVCHTDLHAWKGDW-P----LATKLPLVGGHEGAGEVVAIGENV---TG
-WELGDLAGIKWLNGSCLSCEFCITSKESN-CPHADLSGYTHDGSFQ-------QYATAD
AVQAARIPKG--TDLAQVAPILCAGITVYKALKTADLTAGQWVAISGAAGGLGSLAVQYA
KAMGYRVVGIDGG---ADKGEFA-K--SMGAEAFVDFLTS--KDLVKDVIKAT-NG--GP
HGVINVSVSERAMQQSVEYVRPAGTVVLVGLPAGAKVSASVFDSVVKTISIKGSYVGNRA
DSAEAIEFFSR
>tr|A5DSN7|A5DSN7_LODEL/34-320 Alcohol dehydrogenase 2 OS=Lodderomyces elongisporus GN=LELG_00373 PE=3 SV=1
PNQLLVNIHYSGVCHSDLHVYKGEFGK----TLPNLPLVGGHEGSGVVVGFGSNV---TN
-WQIGDLVGVKLINHTCGTCEHCQQSQETA-CADSRLSGVHINGTFQ-------QYCIVD
ALQATKLPRD--INLPAVGPILCAGITVYKGLKASLAKPGQWVVISGAAGGLGSLAVQYA
KALGLRVIAIDGGGEPNEKEKFV-K--DLGAEVYIDFTKS--ADVVKEVHQHS-GSGGGA
HAALNVSTSEAAIQQSINFVRSRGTVVLIGLPAEAKIKIPILPTVLRQITVKGSYVGTNW
DTHEAVDFFAR
>tr|A5E319|A5E319_LODEL/33-313 Alcohol dehydrogenase 1 OS=Lodderomyces elongisporus GN=LELG_04006 PE=3 SV=1
PNELLINVKYSGVCHTDLHAWKGDW-P----LDTKLPLVGGHEGAGVVVGMGSNV---TG
-WEIGDYAGIKWLNGSCMNCEYCQKGAEPN-CAKADLSGYLHDGSFQ-------QYATAD
AIQAAKIPKS--ADLAKAAPILCAGVTVYKALKTADLQAGEWVCISGAGGGLGSLAVQYA
KAMGYRVIGIDGG---ADKGEFV-K--KLGAEAFIDFTKE--KDIVKAVQDAT-DG--GP
HGAINVSVSPAAIDQSVQYLRPLGVSVLVGLPAGAKVSASVFDSVVKSIQIRASYVGNRR
DTTEALDFFAR
>tr|A6S1T5|A6S1T5_BOTFB/32-314 Putative uncharacterized protein OS=Botryotinia fuckeliana (strain B05.10) GN=BC1G_06394 PE=3 SV=1
ADEVLVNIKFSGVCHTDLHAVNGDW-P----LDTKLPLVGGHEGAGVVVAVGSLV---ED
-VKVGDYAGVKWLNGSCLACDFCQQSDEPL-CAKALLSGYTVDGTFQ-------QYCIAK
AAHVARIPKE--CDLEAIAPVLCAGITVYKGLKESGVRPGQTVAIVGAGGGLGSLACQYA
KAMGLDIIAIDGG---AEKKKMT-Q--ELGAQHYVDFMSS--SNLVNDVKACT-RDGLGP
HAVILVAVNEKPFQQAAEYVRPRGTVVAIGLPAGAYLRAPVFESVIKMITIKGSYVGNRQ
DSAEAIEFFRR
>tr|A6ZL87|A6ZL87_YEAS7/34-314 Alcohol dehydrogenase isoenzyme V OS=Saccharomyces cerevisiae (strain YJM789) GN=ADH5 PE=3 SV=1
PNEILVHVKYSGVCHSDLHAWHGDW-P----FQLKFPLIGGHEGAGVVVKLGSNV---KG
-WKVGDFAGIKWLNGTCMSCEYCEVGNESQ-CPYLDGTGFTHDGTFQ-------EYATAD
AVQAAHIPPN--VNLAEVAPILCAGITVYKALKRANVIPGQWVTISGACGGLGSLAIQYA
LAMGYRVIGIDGG---NAKRKLF-E--QLGGEIFIDFTEE--KDIVGAIIKAT-NG--GS
HGVINVSVSEAAIEASTRYCRPNGTVVLVGMPAHAYCNSDVFNQVVKSISIVGSCVGNRA
DTREALDFFAR
>tr|A6ZME1|A6ZME1_YEAS7/58-338 Alcohol dehydrogenase isoenzyme III OS=Saccharomyces cerevisiae (strain YJM789) GN=ADH3 PE=3 SV=1
PNEILINVKYSGVCHTDLHAWHGDW-P----LPVKLPLVGGHEGAGVVVKLGSNV---KG
-WKVGDLAGIKWLNGSCMTCEFCESGHESN-CPDADLSGYTHDGSFQ-------QFATAD
AIQAAKIQQG--TDLAEVAPILCAGVTVYKALKEADLKAGDWVAISGAAGGLGSLAVQYA
TAMGYRVLGIDAG---EEKEKLF-K--KLGGEVFIDFTKT--KNMVSDIQEAT-KG--GP
HGVINVSVSEAAISLSTEYVRPCGTVVLVGLPANAYVKSEVFSHVVKSINIKGSYVGNRA
DTREALDFFSR
>tr|A6ZN19|A6ZN19_YEAS7/31-311 Alcohol dehydrogenase II OS=Saccharomyces cerevisiae (strain YJM789) GN=ADH2 PE=3 SV=1
PNELLINVKYSGVCHTDLHAWHGDW-P----LPTKLPLVGGHEGAGVVVAIGDNV---RG
-WKIGDYAGIKWLNGSCMACEYCELGNESN-CPHADLSGYTHDGSFQ-------EYATAD
AVQAAHIPQG--TDLAEVAPVLCAGITVYKALKSANLRAGHWVAISGAAGGLGSLAVQYA
KAMGYRVLGIDGG---PGKEELF-T--SLGGEVFIDFTKE--KDIVSAVVKAT-NG--GA
HGIINVSVSEAAIEASTRYCRANGTVVLVGLPAGAKCSSDVFNHVVKSISIVGSYVGNRA
DTREALDFFAR
>tr|A6ZNC5|A6ZNC5_YEAS7/31-311 Alcohol dehydrogenase OS=Saccharomyces cerevisiae (strain YJM789) GN=ADH1 PE=3 SV=1
ANELLINVKYSGVCHTDLHAWHGDW-P----LPTKLPLVGGHEGAGVVVGMGENV---KG
-WKIGDYAGIKWLNGSCMACEYCELGNESN-CPHADLSGYTHDGSFQ-------EYATAD
AVQAAHIPQG--TDLAEVAPVLCAGITVYKALKSANLMAGHWVAISGAAGGLGSLAVQYA
KAMGYRVLGIDGG---EGKEELF-R--SIGGEVFIDFTKE--KDIVGAVLKAT-DG--GA
HGVINVSVSEAAIEASTRYVRANGTTVLVGMPAGAKCCSDVFNQVVKSISIVGSYVGNRA
DTREALDFFAR
>tr|A7F729|A7F729_SCLS1/32-314 Putative uncharacterized protein OS=Sclerotinia sclerotiorum (strain ATCC 18683 / 1980 / Ss-1) GN=SS1G_13409 PE=3 SV=1
PDEVLVHIKYSGVCHTDLHAVNGDW-P----LERKLPLVGGHEGAGVVVAVGSLV---ED
-VKIGDYAGVKWLNGSCLACDFCQQADEPL-CPKALLSGYTVDGTFQ-------QYCIAK
AAHIARIPKE--CDLEAIAPVLCAGITVYKGLKESGVRPGQTVAIVGAGGGLGSLACQYA
RAMGLDIIAIDGG---AEKQQMT-K--ELGAQHYVDFMSS--KNLVEDVKACT-SDGLGP
HAVILVAVNEKPFQQAAEYVRPRGTVVAIGLPAGAYLRAPVFESVIKMITIKGSYVGNRK
DSAEAIEFFRR
>tr|A7TEH0|A7TEH0_VANPO/36-316 Putative uncharacterized protein OS=Vanderwaltozyma polyspora (strain ATCC 22028 / DSM 70294) GN=Kpol_1036p19 PE=3 SV=1
PTELLIHVLYSGVCHTDLHAWKGDW-P----LDTKLPLVGGHEGAGVVVGMGSSV---KG
-WKMGDLAGIKWLNGSCMNCEECELSNESN-CPEADLSGYTHDGSFQ-------QYATAD
AVQAAHIPQG--ADMAEVAPILCAGVTVYKALKSAELKAGDWVAISGAAGGLGSLAVQYA
KAMGYRVLGIDGG---DEKEKFF-K--SMGGEVFVDFMTC--KDIVGAVKEAT-NG--GA
HGCINVSVSEKAIEASTQYVRTNGTVVLVGLPAGAYCKSEVFDQVVKSYKIVGSYVGNRA
DTREALDFFVR
>tr|A7TRM9|A7TRM9_VANPO/63-343 Putative uncharacterized protein OS=Vanderwaltozyma polyspora (strain ATCC 22028 / DSM 70294) GN=Kpol_431p8 PE=3 SV=1
SNEILINVKYSGVCHTDLHAWKGDW-P----LAVKLPLVGGHEGAGVVVGIGENV---KG
-WKLGDLAGIKWLNGSCMSCELCETGHEAN-CEHADLSGYTHDGSFQ-------QYATAD
AVQAARIPEG--SDLAQIAPILCAGITVYKALKTANLKPGEWVAISGAAGGLGSLAVQYA
KAMGYRVVGIDGG---EEKEKLF-R--SLGGEVFVDFTKS--KDIVADIQNAT-KG--GP
QGVINVSVSEAAITQSTHYVRPTGTVVLVGLPANSVVKSDIFSHVVKSINIVGSYVGNRA
DTREALDFFAR
>tr|A8NBX1|A8NBX1_COPC7/37-320 Putative uncharacterized protein OS=Coprinopsis cinerea (strain Okayama-7 / 130 / FGSC 9003) GN=CC1G_07718 PE=4 SV=1
PGECLLKMHCTGVCHTDLHAALGDW-P----IPPQVPLIGGHEGVGEVVAIGKDTVH-SP
-VKIGDRVGVKWIAYSCLNCEQCRKGFEQN-CYNVKLSGYTVDGTFS-------QYLVSY
VNCVTPIPDG--IPSEDAASILCAGLTVYRALKYSETVPYDWIVLPGAGGGLGHLAVQYA
KYMGRRVIAIDGG---EEKRKLC-E--SLGADAWIDYTTC--KDIVAEVKRIT-EG-KGA
HAAVVTTASSSGYTQAVDYLRDGGKLMAVGLPAKATLDASIFFTVFKSIKIIGSYVGNRE
DANEAIKIAAA
>tr|B0DBA0|B0DBA0_LACBS/40-323 Mannitol-1-phosphate dehydrogenase MPDH1 OS=Laccaria bicolor (strain S238N-H82) GN=LACBIDRAFT_179500 PE=4 SV=1
PGECLVKLHFTGVCHTDLHAALGDW-P----VKPMIPLIGGHEGVGTIVAIGKNTSH-SP
-VKLGQRVGIKWVADSCLNCEQCRKGHEQN-CYNVKLSGYTVDGTFS-------QYVVSY
VNSVTPIPDN--LESAAAASILCAGVTVYRALKYSETSPGEWIVLPGAGGGLGHMAIQYA
KYMGRRVIAIDGG---EEKRKLC-E--ELGADAWIDYTVS--QDIVADVKKIT-DG-RGA
HAAVVTTASSSGYVQAVDYLRENGHLMAVGLPGDAKLDASIFFTVFKGITIHGSYVGNRQ
DAVEAIDIAAS
>tr|B0Y3D1|B0Y3D1_ASPFC/31-313 Alcohol dehydrogenase, putative OS=Aspergillus fumigatus (strain CEA10 / CBS 144.89 / FGSC A1163) GN=AFUB_053780 PE=3 SV=1
PDDILVKLRYSGVCHTDLHAMKGDW-P----LALKLPLVGGHEGVGVVVAKGELV---TG
-FEIGDHAGIKWLNGSCMECEFCKQSEEPL-CPRATMSGYTVDGTFQ-------QYCVAK
ATHALKIPNG--VPLDAAAPILCAGLTVYKGLKESGARPGQTVAIVGAGGGLGSLAQQYA
KAMGLRVVAIDGG---DEKREMC-E--KLGAEAYIDFTKS--TNVVEDVKAST-PGGLGA
HAVLLLAVSEKPFQQATDYVRSRGTIVAIGMPAGAYLKAPVFNTVVKMITIKGSYVGNRQ
DGVEAIDFFAR
>tr|B0YBR7|B0YBR7_ASPFC/34-316 Alcohol dehydrogenase, putative OS=Aspergillus fumigatus (strain CEA10 / CBS 144.89 / FGSC A1163) GN=AFUB_087590 PE=3 SV=1
PDEILVKIRYSGVCHTDLHAMKGDW-P----LPVKMPLVGGHEGAGVVVAKGDLV---TE
-FEIGDHAGIKWLNGSCLACEFCKQADEPL-CQNALLSGYTVDGTFQ-------QYTIGK
ATHASKIPKH--VPLDAVAPVLCAGITVYKGLKESGARPGQTVAIVGAGGGLGSLAQQYA
RAMGLRVIAIDGG---DEKRAMC-E--QLGAEAYVDFTKS--KDLVADVKAAT-PDGLGA
HAVILLAVSEKPFQQATEYVRSRGTVVAIGLPANAFLRAPVLNTVVRMINIRGSYVGNRQ
DGVEAIDFFAR
>tr|B2AS51|B2AS51_PODAN/13-300 Predicted CDS Pa_1_22350 OS=Podospora anserina PE=4 SV=1
PQEILIHILYSGVCHTDLHALNNDW-P----LPRKTPLVGGHEGAGVVVAKGSLVASGQG
-VDVGDYVGIPWLNSTCHHCTFCMQAQEML-CSEAQLSGYTVDGSFQ-------QYAVAN
ASHVAKFPKDKGVELDAAAPILCAGLTVYTGLKQSEARPGQYVAIVGAGGGLGSLATQYA
KAMGLHVIAIDGG---PEKGESC-K--KLGAEVYVDYLKS--KDLVADVKAAT-ADGLGP
HGVLLLAPMEKPFQQATGYVRSHGTVVCIGMPAGAKVSMPVFDTVVRMVQVKGSYVGNRQ
DMVEAIDFFLR
>tr|B2B0V8|B2B0V8_PODAN/34-317 Predicted CDS Pa_3_7460 OS=Podospora anserina PE=4 SV=1
PDEVLINVKYSGVCHTDLHAMKGDW-P----IPTKIPLVGGHEGAGIVVKKGSLVA--DD
-IKLGDAAGIKWLNGSCLSCSFCQQSDEPL-CQSALLSGYTVDGSFQ-------QYAIAK
AAHIARIPEG--VDLEEVAPVLCAGITVYKGLKESGVRPGQWVAVVGAGGGLGSMAVQYA
KAMGVHVIGIDGG---NEKGESV-K--KLGGSAYVDFMAS--KDLVEEVKAAT-PDGLGP
HAVLLLAVSEKPFQQATEYVRSRGAVVCIGLPAGAYLKAPVFDTVLRMITIKGSYVGNRQ
DTAEALDFFQR
>tr|B2R487|B2R487_KLUMA/62-342 Alcohol dehydrogenase OS=Kluyveromyces marxianus GN=ADH4 PE=4 SV=1
PNEILINVKYSGVCHTDLHAWKGDW-P----LPVKLPLVGGHEGAGVVVAKGENV---TN
-FEIGDYAGIKWLNGSCMSCELCEQGYESN-CLQADLSGYTHDGSFQ-------QYATAD
AVQAAQIPKG--TDLAEIAPILCAGVTVYKALKTADLQPGQWIAISGAAGGLGSLAVQYA
KAMGLRVLGIDGG---PGKEELF-K--SLGGEVFIDFTKS--KDMVADIQEAT-SG--GP
HGVINVSVSEAAISMSTEYVRPTGVVVLVGLPAHAYVKSEVFSHVVKSISIKGSYVGNRA
DTREAIDFFTR
>tr|B2WG91|B2WG91_PYRTR/64-347 Alcohol dehydrogenase 1 OS=Pyrenophora tritici-repentis (strain Pt-1C-BFP) GN=PTRG_08947 PE=4 SV=1
PDEVLVNIKYSGVCHTDLHAVNGDW-P----LATKLPLVGGHEGAGVVVARGELV---ND
-VEIGDYAGVKWLNGSCLACDFCQQADEPL-CPKPLLSGYTVDGTFQ-------QYCIAK
AAHVARIPKE--CDLAAIAPVLCAGITVYKGLKESGVKPGQWAAIVGAGGGLGSLACQYA
KAMGVRTIAIDTG---DEKRKMCTQ--DLGAEAFVDFSTS--KNLVADVQKAT-PDGLGP
HVVILVAVNEKPFQQAAEYVRPRGTVICIGLPAGAYLRAPVFETVIKMIRIQGSYVGNRK
DSSEAIEFFRR
>tr|B3G0T2|B3G0T2_PACTA/1-262 Alcohol dehydrogenase II (Fragment) OS=Pachysolen tannophilus PE=2 SV=1
-------------------AWKGDW-P----LATKSPLVGGHEGAGVVVGMGSAV---KN
-WKLGDLAGIKWLNGSCMNCEFCMHGDEPN-CAHADLSGYTHDGSFQ-------QYATAD
AVQAGRIPAG--TNLSEIAPILCAGVTAYKAIKTAELKPGDWCCISGSGGGLGTLAIQFA
KAMGLRVIGIDGG---AGKEKLC-L--DLGAEKYIDFTKT--KDIVKDVIAAT-DG--GP
HAVINVSVSERAIDASVNYVRPTGTVVLVGLPAGAVCKSEVFSQVVRSVKIKGSYVGNRC
DTAEAIDFYVR
>tr|B3LIX8|B3LIX8_YEAS1/31-311 Alcohol dehydrogenase OS=Saccharomyces cerevisiae (strain RM11-1a) GN=SCRG_01319 PE=4 SV=1
ANELLINVKYSGVCHTDLHAWHGDW-P----LPVKLPLVGGHEGAGVVVGMGENV---KG
-WKIGDYAGIKWLNGSCMACEYCELGNESN-CPHADLSGYTHDGSFQ-------EYATAD
AVQAAHIPQG--TDLAEVAPVLCAGITVYKALKSANLMAGHWVAISGAAGGLGSLAVQYA
KAMGYRVLGIDGG---EGKEELF-R--SIGGEVFIDFTKE--KDIVGAVLKAT-DG--GA
HGVINVSVSEAAIEASTRYVRANGTTVLVGMPAGAKCCSDVFNQVVKSISIVGSYVGNRA
DTREALDFFAR
>tr|B3LLX5|B3LLX5_YEAS1/58-338 Alcohol dehydrogenase isoenzyme III OS=Saccharomyces cerevisiae (strain RM11-1a) GN=SCRG_01974 PE=4 SV=1
PNEILINVKYSGVCHTDLHAWHGDW-P----LPVKLPLVGGHEGAGVVVKLGSNV---KG
-WKVGDLAGIKWLNGSCMTCEFCESGHESN-CPDADLSGYTHDGSFQ-------QFATAD
AIQAAKIQQG--TDLAEVAPILCAGVTVYKALKEADLKAGDWVAISGAAGGLGSLAVQYA
TAMGYRVLGIDAG---EEKEKLF-K--KLGGEVFIDFTKT--KNMVSDIQEAT-KG--GP
HGVINVSVSEAAISLSTEYVRPCGTVVLVGLPANAYVKSEVFSHVVKSINIKGSYVGNRA
DTREALDFFSR
>tr|B3LMJ1|B3LMJ1_YEAS1/31-311 Alcohol dehydrogenase II OS=Saccharomyces cerevisiae (strain RM11-1a) GN=SCRG_02200 PE=4 SV=1
ANELLINVKYSGVCHTDLHAWHGDW-P----LPVKLPLVGGHEGAGVVVGMGENV---KG
-WKIGDYAGIKWLNGSCMACEYCELGNESN-CPHADLSGYTHDGSFQ-------EYATAD
AVQAAHIPQG--TDLAEVAPVLCAGITVYKALKSANLRAGHWVAISGAAGGLGSLAVQYA
KAMGYRVLGIDGG---PGKEELF-T--SLGGEVFIDFTKV--KDIVSAVVKAT-NG--GA
HGIINVSVSEAAIEASTRYCRANGTVVLVGLPAGAKCSSDVFNHVVKSISIVGSYVGNRA
DTREALDFFAR
>tr|B3LN13|B3LN13_YEAS1/34-314 Alcohol dehydrogenase isoenzyme V OS=Saccharomyces cerevisiae (strain RM11-1a) GN=SCRG_02825 PE=4 SV=1
PNEILVHVKYSGVCHSDLHAWHGDW-P----FQLKFPLIGGHEGAGVVVKLGSNV---KG
-WKVGDFAGIKWLNGTCMSCEYCEVGNESQ-CPYLDGTGFTHDGTFQ-------EYATAD
AVQAAHIPPN--VNLAEVAPILCAGITVYKALKRANVIPGQWVTISGACGGLGSLAIQYA
LAMGYRVIGIDGG---NAKRKLF-E--QLGGEIFIDFTEE--KDIVGAIIKAT-NG--GS
HGVINVSVSEAAIEASTRYCRPNGTVVLVGMPAHAYCNSDVFNQVVKSISIVGSCVGNRA
DTREALDFFAR
>tr|B5VEA1|B5VEA1_YEAS6/34-314 YBR145Wp-like protein OS=Saccharomyces cerevisiae (strain AWRI1631) GN=AWRI1631_22260 PE=4 SV=1
PNEILVHVKYSGVCHSDLHAWHGDW-P----FQLKFPLIGGHEGAGVVVKLGSNV---KG
-WKVGDFAGIKWLNGTCMSCEYCEVGNESQ-CPYLDGTGFTHDGTFQ-------EYATAD
AVQAAHIPPN--VNLAEVAPILCAGITVYKALKRANVIPGQWVTISGACGGLGSLAIQYA
LAMGYRVIGIDGG---NAKRKLF-E--QLGGEIFIDFTEE--KDIVGAIIKAT-NG--GS
HGVINASVSEAAIEASTRYCRPNGTVVLVGMPAHAYCNSDVFNQVVKSISIVGSCVGNRA
DTREALDFFAR
>tr|B5VRG9|B5VRG9_YEAS6/31-311 YOL086Cp-like protein OS=Saccharomyces cerevisiae (strain AWRI1631) GN=AWRI1631_150730 PE=4 SV=1
ANELLINVKYSGVCHTDLHAWHGDW-P----LPTKLPLVGGHEGAGVVVGMGENV---KG
-WKIGDYAGIKWLNGSCMACEYCELGNESN-CPHADLSGYTHDGSFQ-------EYATAD
AVQAAHIPQG--TDLAEVAPVLCAGITVYKALKSANLMAGHWVAISGAAGGLGSLAVQYA
KAMGYRVLGIDGG---EGKEELF-R--SIGGEVFIDFTKE--KDIVGAVLKAT-DG--GA
HGVINVSVSEAAIEASTRYVRANGTTVLVGMPAGAKCCSDVFNQVVKSISIVGSYVGNRA
DTREALDFFAR
>tr|B6H0Y7|B6H0Y7_PENCH/32-314 Pc12g07100 protein OS=Penicillium chrysogenum Wisconsin 54-1255 GN=Pc12g07100 PE=4 SV=1
PDEVLVKMKYTGVCHTDLHAMNGDW-P----LTVKQNLVGGHEGAGIVVAKGSLA---QG
-IEIGDHAGIKWLNGSCLACEFCKTADEPL-CPDAQLSGYTVDGTFQ-------QYAIGK
AAHVAKLPKE--VSLDAIAPILCAGITVYKGLKESGARPGQTVAIVGAGGGLGSLAQQYA
KAMGLRVIAIDGG---EEKKAMC-E--KLGAEAYVDFTKS--TDLVADVKAAT-PDGLGA
HAVLLLAVSEKPFQQAVEYARSRGTIVAIGLPAHAFLKAPVFETVVKMISIKGSYVGNRQ
DGVEAIDFYAR
>tr|B6HNY4|B6HNY4_PENCH/31-313 Pc21g22820 protein OS=Penicillium chrysogenum Wisconsin 54-1255 GN=Pc21g22820 PE=4 SV=1
PDQILVKIRYSGVCHTDYHAMMGHW-P----IPVKMPLVGGHEGAGVVVAKGDLV---NT
-FDIGDHAGIKWINGSCSECEFCRQSDTPL-CANAQLSGYTVDGTFQ-------QYALGK
ATHASKIPKG--VPLDAAAPVLCAGITVYKGLKESGVRPGQTVAIVGAGGGLGSLAQQYA
KAMGLRVIAIDGG---DEKREMC-H--QLGTETYVDFTKS--KDIIADVKAAT-PGGLGA
HAVILLAVSEKPFQQASEYVRSRGTLVAIGLPPDAFLKAPVINTVVRMITIKGSYVGNQQ
DGVEALDFFAR
>tr|B6JXV1|B6JXV1_SCHJP/33-313 Alcohol dehydrogenase OS=Schizosaccharomyces japonicus yFS275 GN=SJAG_01414 PE=4 SV=1
QGEVLVNIKYTGVCHTDLHALQGDW-P----LPAKLPLVGGHEGAGIVVKLGPGV---TQ
-LKLGDRVGVKWLNSSCGNCEYCMASQESI-CPNAKFSGYLVDGSFQ-------HYCVAN
AAHATKIPES--VSLEVAAPIMCAGITVYRALKEAGVHPGEWVCIPGAGGGLGHLAVQYA
RAMSMRVVAIDTG---VEKEELL-K--SLGAEVFLDFKKV--PDMVEAVKEAT-NG--GA
HGTLVLSTSPKSYEQAAGWARPGSTMVTVSMPAGAKLGADIFWLTVKMLKVCGSHVGNRL
DSCEAVEYVAR
>tr|B6K3K6|B6K3K6_SCHJP/28-308 Alcohol dehydrogenase Adh1 OS=Schizosaccharomyces japonicus yFS275 GN=SJAG_03196 PE=4 SV=1
PGEVLVNIKFTGVCHTDLHALHGDW-P----LPAKMPLVGGHEGAGYVVKVGDGV---TD
-VKLGDRVGIKWMNGSCGKCEYCLSARESL-CPHILLSGYSVDGTFQ-------HYAIGK
ADHVTPIPDN--VSLEVAAPIMCAGITVYRALKEAAVQPNQWVVLPGAGGGLGHLAIQYA
RAMSMRVVAIDSG---ADKEKLC-R--DCGADVFIDFRKE--ADVVAKVKEVT-GG--GA
HGTLVLSTSSKSYQQATEFSRPGSTLVTVSMPPDAQLNADIFWLTVKMLKICGSHVGNRL
DSIEALQYVSS
>tr|B6K422|B6K422_SCHJP/33-313 Alcohol dehydrogenase OS=Schizosaccharomyces japonicus yFS275 GN=SJAG_03370 PE=4 SV=1
QGEVLVNIKYTGVCHTDLHALQGDW-P----LPAKLPLVGGHEGAGIVVKLGPGV---TQ
-LKLGDRVGVKWLNSSCGNCEYCMASQESI-CPNAKFSGYLVDGSFQ-------HYCVAN
AAHATKIPES--VSLEVAAPIMCAGITVYRALKEAGVHPGEWVCIPGAGGGLGHLAVQYA
RAMSMRVVAIDTG---VEKEELL-K--SLGAEVFLDFKKV--PDMVEAVKEAT-NG--GA
HGTLVLSTSPKSYEQAAGWARPGSTMVTVSMPAGAKLGADIFWLTVKMLKVCGSHVGNRL
DSCEAVEYVAR
>tr|B6QSH2|B6QSH2_PENMA/31-313 Alcohol dehydrogenase, putative OS=Penicillium marneffei ATCC 18224 GN=PMAA_002040 PE=4 SV=1
PDQILVRILYSGVCHTDLHAMMGHW-P----LPVKMPLVGGHEGAGVVVAKGSLV---HE
-FEIGDHAGVKWLNGSCLDCEFCRQSHEPL-CADAELSGYTVDGTFQ-------QYTLAK
AAHASKIPKN--VPLDAVAPVLCAGITVYKGLKESGARPGETVAIVGAGGGLGSLAQQYA
KAMGLRVVAVDGG---DEKRTMC-E--QLGAEAYVDFTKS--KDVVADVKAAT-PGCLGA
HAVILLAVSEKPFQQAAEYVRSHGTIVAIGLPPDAYLKAPVFNAVVRMITIKGSYVGNRQ
DGVEALDFFAR
>tr|B6QUF8|B6QUF8_PENMA/31-313 Alcohol dehydrogenase, putative OS=Penicillium marneffei ATCC 18224 GN=PMAA_009050 PE=4 SV=1
PDEVLVNIKYSGVCHTDLHALKGDW-P----LPTKIPFVGGHEGAGVVVAKGELV---ND
-WEIGDHAGIKWLNGSCLDCEFCKSANEAV-CPDALLSGYTVDGTFQ-------QYVIGK
AAHTTKIPKH--VPLDAVAPVLCAGVTVYKGLKESGARPGQTVAIVGAGGGLGSLAQQYA
KAMGLRVIAIDGG---DEKKALC-E--SMGAEAYVDYTKS--KDVVADVKAAT-PGGLGA
HAVLVLAVAEKPFQQATEYVRPRGTVVAIGLPAGAFLKAAVFSTVVRMINIKGSYVGGRL
DSEECVDFFAR
>tr|B6UQD0|B6UQD0_9SACH/31-311 Alcohol dehydrogenase I OS=Saccharomyces carlsbergensis GN=ADH1 PE=4 SV=1
ANELLINVKYSGVCHTDLHAWHGDW-P----LPTKLPLVGGHEGAGVVVGMGENV---KG
-WKIGDYAGIKWLNGSCMACEYCELGNESN-CPHADLSGYTHDGSFQ-------EYATAD
AVQAAHIPQG--TDLAEVAPVLCAGITVYKALKSANLMAGHWVAISGAAGGLGSLAVQYA
KAMGYRVLGIDGG---EGKEELF-R--SIGGEVFIDFTKE--KDIVGAVLKAT-DG--GA
HGVINVSVSEAAIEASTRYVRANGTTVLVGMPAGAKCCSDVFNQVVKSISIVGSYVGNRA
DTREALDFFAR
>tr|Q0CA77|Q0CA77_ASPTN/31-313 Alcohol dehydrogenase I OS=Aspergillus terreus (strain NIH 2624) GN=ATEG_09407 PE=3 SV=1
ADEILVKIRYTGVCHTDLHAMKGDW-P----LPVKMPLVGGHEGAGVVVAKGELV---ND
-FEIGDHAGLKWLNGSCLSCEFCQQAQEPL-CPNAQLSGYTVDGTFQ-------QYAIGK
AALASKIPKN--VPLDAVAPILCAGLTVYKGLKESGARPGQTVAIVGAGGGLGSLALQYA
KAMGLRAVAIDGG---EEKRQMC-Q--SLGAEAYVDFAAS--QNVVEDVKAAT-PGGLGA
HAVLLLAVAEKPFQQAADYVRSRGTIVAIGLPANAFLKAPVFNTVVRMINIKGSYVGTRQ
DGVEAIDFFAR
>tr|Q0CMV8|Q0CMV8_ASPTN/68-347 Alcohol dehydrogenase I OS=Aspergillus terreus (strain NIH 2624) GN=ATEG_04976 PE=3 SV=1
PGEILVNIKYSGVCRSDLHIWKGDY-P----IRGKEDLIGGHEGAGVVVAIGDGV---ED
-IEIGEHVGVQWINGSCGKCEACARDGDILRCGKPSYSGGTVDGTFQ-------EYCICK
ARSAVRIPKD--YDLELAAPVLCAGVTSYKAILECEAHAGDLV---GAGGGLGSLACQYA
KALGYRVLAISSG---EEKHRLCID--QLGAEYFVDYKRS--KDIVSEVRSIE-PD--GP
HAVVVVASTMEPFQTALQYVRFGGTVVMVGLPPGGVIAADVMQMVFRTINIKASYVGTRA
ETEKALEIFFT
>tr|Q0MYQ2|Q0MYQ2_COCPO/36-318 Alcohol dehydrogenase I (Fragment) OS=Coccidioides posadasii PE=2 SV=1
PTQALVNIKYSGVCHTDLHAMQGDW-P----LPVKMPLVGGHEGAGVVVAKGELV---KD
-VELGDHVGVKWINRSCLACDFCENSDEPL-CANAALSGYTVDGTFQ-------QYCLAQ
AAHLTPIPKS--VSLEEVAPILCAGITVYKGLKESEARPGQAVAIVGAGGGLGTIAIQYA
QAMGLRVIAIDGG---DEKRMAC-E--KLGCEKYIDYTKT--KDLVSDVKAAS-PDGLGP
HAVLLVAVSEVPFQQAASYVRSRGTVVAIGLPAHAFLKAPVFETVVKMITIKGSYVGNRR
DGKEAVDFFSR
>tr|Q0UHT9|Q0UHT9_PHANO/32-315 Putative uncharacterized protein OS=Phaeosphaeria nodorum GN=SNOG_08675 PE=3 SV=1
SDEVLVNIKYSGVCHTDLHAVNGDW-P----LATKLPLVGGHEGAGIVVAKGELV---ND
-IEIGDYAGVKWLNGSCLACDFCQQADEPL-CPKPLLSGYTVDGTFQ-------QYCIAK
AAHVARIPKH--CDLAAIAPILCAGITVYKGLKESGAKPGQFVAIVGAGGGLGSLACQYA
KVMGLRTIAIDTG---AEKQKMCTE--QLGAESFVDFATS--KNLVADVQKAT-PDGLGP
HAVILVAVNEKPFQQAAEYIRPRGTVICIGLPAGAYLKAPVFESVIKMIRIQGSYVGNRK
DSSEAIDFFAR
>tr|Q1DUG0|Q1DUG0_COCIM/36-318 Putative uncharacterized protein OS=Coccidioides immitis GN=CIMG_06053 PE=3 SV=1
PTQALVNIKYSGVCHTDLHAMQGDW-P----LPVKMPLVGGHEGAGVVVAKGELV---KD
-VELGDRVGVKWINGSCLACDFCENSDEPL-CANASLSGYTVDGTFQ-------QYCLAQ
AAHLTPIPKS--VSLEEVAPILCAGITVYKGLKESEARPGQAVAIVGAGGGLGTIAIQYA
QAMGLRVIAIDGG---DEKRMAC-E--KLGCEKFIDYTKS--KDLVSDVKAAS-PDGLGP
HAVLLVAVSEVPFQQAASYVRSRGTVVAIGLPAHAFLKAPVFETVVKMITIKGSYVGNRR
DGKEAVDFFSR
>tr|Q27J13|Q27J13_PICJA/33-313 Alcohol dehydrogenase OS=Pichia jadinii GN=Adh1 PE=3 SV=1
PNELLINVKYSGVCHTDLHAWKGDR-P----SATKLPLVGGHEGAGVVVGMGENV---KG
-WKIGDFAGIKWLNGSCMSCEFCQQGAEPN-CGEADLSGYTHDGSFE-------QYATAD
AVQAAKIPAG--TDLANVAPILCAGVTVYKALKTADLAAGQWVAISGAGGGLGSLAVQYA
RAMGLRVVAIDGG---DEKGEFV-K--SLGAEAYADFTKD--KDIVEAVKKAT-DG--GP
HGAINVSVSEKAIDQSVEYVRPLGKVVLVGLPAHAKVTAPVFDAVVKSIEIKGSYVGNRK
DTAEAIDFFSR
>tr|Q27JP7|Q27JP7_METAN/34-316 Alcohol dehydrogenase I OS=Metarhizium anisopliae PE=2 SV=1
PDEVLINVKYSGVCHTDLHAMMGDW-P----IAPKLPLVGGHEGAGVVVARGELV---ED
-VEIGDHAGIKWLNGSCLNCSYCNVADEPL-CGKALLSGYTVDGSFQ-------QFAIAK
AAHVARIPKE--CDLEAISPILCAGITVYKGLKESGAQPGQSVAIVGAGGGLGSLACQYA
KAMGLNIIAIDAG---DEKRDMC-L--KLGADVFVDFMTS--TDLVAEVKAAS-ADGLGP
HAVLLVAVTEKPFQQATQYVRSRGVVVCVGLPANAKLSAPVFDTVIRMINIKGSYVGNRA
DTAEAIEFYRR
>tr|Q2GPB9|Q2GPB9_CHAGB/34-319 Alcohol dehydrogenase I OS=Chaetomium globosum GN=CHGG_10185 PE=3 SV=1
PDEVLVNVKYSGVCHTDLHAMMGDW-P----LETKLPLVGGHEGAGVVVAKGELV---TD
-LELGDHAGIKWLNGSCLACSFCMQADEPL-CPKALLSGYTVDGTFQ-------QYAVAK
AAHVARIPKD--CDLEAVAPVLCAGITVYKGLKESGVRPGQYVAIVGAGGGLGSMAIQYA
RAMGLNVVAIDGG---EEKGKSC-K--DLGASAYVDYTTSVGDDFVRDVRAASGPDGLGP
HAVLLLAVAEKPFQQATQYVRSRGSVVCIGLPAGAKLSAPVFDTVVRMLTIKGSYVGNRQ
DTQEALDFYNR
>tr|Q2HYZ7|Q2HYZ7_CURLU/32-315 Alcohol dehydrogenase OS=Curvularia lunata PE=2 SV=1
PDEVLVNIKFSGVCHTDLHAVNGDW-P----LPTKLPLVGGHEGAGVVVARGELV---ND
-VELGDHVGVKWLNGSCLSCDYCQTADEPL-CPKPLLSGYTVDGTFQ-------QYCIAK
AAHVARIPKE--CDLAAIAPVLCAGITVYKGLKESGVKPGQFAAIVGAGGGLGSLACQYA
KAMGVRTIAIDAG---EEKKKMCVN--DLGAETFVDFSTS--KNLVADVQKAT-PDGLGP
HVVILVAVNEKPFQQAAEYVRPRGTVICIGLPAGAYLKAPVFETVIKMIRIQGSYVGNRK
DSSEAIEFFRR
>tr|Q2UTQ7|Q2UTQ7_ASPOR/31-313 Alcohol dehydrogenase OS=Aspergillus oryzae GN=AO090009000634 PE=3 SV=1
PDEILVKVRYSGVCHTDLHALKGDW-P----LPVKMPLVGGHEGAGVVVARGDLV---TE
-FEIGDHAGLKWLNGSCLACEFCKQADEPL-CPNASLSGYTVDGTFQ-------QYAIGK
ATHASKLPKN--VPLDAVAPVLCAGITVYKGLKESGVRPGQTVAIVGAGGGLGSLALQYA
KAMGIRVVAIDGG---EEKQAMC-E--QLGAEAYVDFTKT--QDLVADVKAAT-PEGLGA
HAVILLAVAEKPFQQAAEYVRSRGTVVAIGLPAGAFLRAPVFNTVVRMINIKGSYVGNRQ
DGVEAVDFFAR
>tr|Q4PAS3|Q4PAS3_USTMA/45-332 Putative uncharacterized protein OS=Ustilago maydis GN=UM02790.1 PE=3 SV=1
AGEVLVRVLFTGVCHSDLHALQGDW-P----FPPKLPLIGGHEGAGVVVALGAGS---QE
YVQIGDRVGIKWIADACLNCEYCRLSHEIN-CAQYKSSGCECGSALKLVGFERDKYVRHT
ARYLTKIPDA--LDLAQAASILCAGVTIYRALKEAHLEAGNWVVIPGSGGGLGHLGVQYA
LNAGLRVIGIDTG---SDKQHMS-L--SLGCEVFVDFKTS---DVATAIKAAT-GG-IGA
HAAVVAAASSAAYELALDYIRPRGTLVIVGMP-NSILPLSIFKTVLMTHKIVGSAVGNRQ
DAVEALDIASR
>tr|Q4PD29|Q4PD29_USTMA/50-333 Putative uncharacterized protein OS=Ustilago maydis GN=UM01984.1 PE=3 SV=1
RGEALVRVIYSGVCHTDLHAMLGDW-P----LDNKLPLVGGHEGAGVVVALGEGA---DQ
YVKVGDRVGIKWIATSCLNCSFCRTGAEPN-CPHAQCSGFSVDGSFQ-------KYAVSY
ANHLSIIPDD--LPLDQAAPILCAGVTVYKALKEAQLNPGQWVAIPGAGGGLGHLAIQYA
VAAGYRVIAIDTG---ADKKQLC-E--SLGAERFIDFKTS--KNLVDDIKAAT-PDGFGP
QAAVVAASGAAAYEQALDYIRPRGVLVAVGLPGQADIKANVFFTVFRSVRIVGSYVGNRQ
DAQEALDIAAA
>tr|Q4WAE4|Q4WAE4_ASPFU/34-316 Alcohol dehydrogenase, putative OS=Aspergillus fumigatus GN=AFUA_7G01010 PE=3 SV=1
PDEILVKIRYSGVCHTDLHAMKGDW-P----LPVKMPLVGGHEGAGVVVAKGDLV---TE
-FEIGDHAGIKWLNGSCLACEFCKQADEPL-CQNALLSGYTVDGTFQ-------QYTIGK
ATHASKIPKH--VPLDAVAPVLCAGITVYKGLKESGARPGQTVAIVGAGGGLGSLAQQYA
RAMGLRVIAIDGG---DEKRAMC-E--QLGAEAYVDFTKS--KDLVADVKAAT-PDGLGA
HAVILLAVSEKPFQQATEYVRSRGTVVAIGLPANAFLRAPVLNTVVRMINIRGSYVGNRQ
DGVEAIDFFAR
>tr|Q4WTV5|Q4WTV5_ASPFU/31-313 Alcohol dehydrogenase, putative OS=Aspergillus fumigatus GN=AFUA_5G06240 PE=3 SV=1
PDDILVKLRYSGVCHTDLHAMKGDW-P----LALKLPLVGGHEGVGVVVAKGELV---TG
-FEIGDHAGIKWLNGSCMECEFCKQSEEPL-CPRATMSGYTVDGTFQ-------QYCVAK
ATHASKIPNG--VPLDAAAPILCAGLTVYKGLKESGARPGQTVAIVGAGGGLGSLAQQYA
KAMGLRVVAIDGG---DEKREMC-E--KLGAEAYIDFTKS--TNVVEDVKAAT-PGGLGA
HAVLLLAVSEKPFQQATDYVRSRGTIVAIGMPAGAYLKAPVFNTVVKMITIKGSYVGNRQ
DGVEAIDFFAR
>tr|Q55NZ4|Q55NZ4_CRYNE/102-384 Putative uncharacterized protein OS=Cryptococcus neoformans GN=CNBG4180 PE=4 SV=1
PGECLVKISHTGVCHTDLHAKSGDW-P----IPPSHPLIGGHEGVGTIVAIGDHTAA-SP
-VKLGDRVGIKWLADSCLSCELCRRGYEMN-CPNVKLSGYTTDGTFS-------EYVVSF
VNHVTPIPES--LDSAGAASILCAGVTTYKALKVSNTKVGDWVALPGAGGGLGHLAVQYA
KAMGLKVVAIDTG---AAKEKLV-K--SLGADAWVDFKTS--KDIVADIKAAT-GG-DGP
AAAVVTAANKTGYSQAIEYLKPSGTLVAVGMP-DAEMGANVFWTVFKSIRIQGSYVGNRQ
DAIEALDIAAS
>tr|Q5A749|Q5A749_CANAL/31-311 Putative uncharacterized protein ADH2 OS=Candida albicans GN=ADH2 PE=3 SV=1
ANELLINVKYSGVCHTDLHAWKGDW-P----LATKLPLVGGHEGAGVVVALGENV---KG
-WKVGDYAGVKWLNGSCLNCEYCQSGAEPN-CAEADLSGYTHDGSFQ-------QYATAD
AVQAARIPAG--TDLANVAPILCAGVTVYKALKTAELEAGQWVAISGAAGGLGSLAVQYA
KAMGYRVLAIDGG---EDKGEFV-K--SLGAETFIDFTKE--KDVVEAVKKAT-NG--GP
HGVINVSVSERAIGQSTEYVRTLGKVVLVGLPAGAKISTPVFDAVIKTIQIKGSYVGNRK
DTAEAVDFFTR
>tr|Q5AK23|Q5AK23_CANAL/118-398 Putative uncharacterized protein ADH1 OS=Candida albicans GN=ADH1 PE=3 SV=1
PNELLIHVKYSGVCHTDLHAWKGDW-P----LATKLPLVGGHEGAGVVVGMGENV---KG
-WKIGDFAGIKWLNGSCMSCEFCQQGAEPN-CGEADLSGYTHDGSFE-------QYATAD
AVQAAKIPAG--TDLANVAPILCAGVTVYKALKTADLAAGQWVAISGAGGGLGSLAVQYA
RAMGLRVVAIDGG---DEKGEFV-K--SLGAEAYVDFTKD--KDIVEAVKKAT-DG--GP
HGAINVSVSEKAIDQSVEYVRPLGKVVLVGLPAHAKVTAPVFDAVVKSIEIKGSYVGNRK
DTAEAIDFFSR
>tr|Q5AKI5|Q5AKI5_CANAL/118-398 Putative uncharacterized protein ADH1 OS=Candida albicans GN=ADH1 PE=3 SV=1
PNELLINVKYSGVCHTDLHAWKGDW-P----LATKLPLVGGHEGAGVVVGMGENV---KG
-WKIGDFAGIKWLNGSCMSCEFCQQGAEPN-CGEADLSGYTHDGSFE-------QYATAD
AVQAAKIPAG--TDLANVAPILCAGVTVYKALKTADLAAGQWVAISGAGGGLGSLAVQYA
RAMGLRVVAIDGG---DEKGEFV-K--SLGAEAYVDFTKD--KDIVEAVKKAT-DG--GP
HGAINVSVSEKAIDQSVEYVRPLGKVVLVGLPAHAKVTAPVFDAVVKSIEIKGSYVGNRK
DTAEAIDFFSR
>tr|Q5KEG4|Q5KEG4_CRYNE/102-384 Mannitol-1-phosphate dehydrogenase, putative OS=Cryptococcus neoformans GN=CNG00600 PE=4 SV=1
PGECLVKISHTGVCHTDLHAKSGDW-P----IPPSHPLIGGHEGVGTIVAIGDHTAA-SP
-VKLGDRVGIKWLADSCLSCELCRRGYEMN-CPNVKLSGYTTDGTFS-------EYVVSF
VNHVTPIPES--LDSAGAASILCAGVTTYKALKVSNTKVGDWVALPGAGGGLGHLAVQYA
KAMGLKVVAIDTG---AAKEKLV-K--SLGADAWVDFKTS--KDIVADIKAAT-GG-DGP
AAAVVTAANKTGYSQAIEYLKPSGTLVAVGMP-DAEMGANVFWTVFKSIRIQGSYVGNRQ
DAIEALDIAAS
>tr|Q5KEG5|Q5KEG5_CRYNE/102-384 Mannitol-1-phosphate dehydrogenase, putative OS=Cryptococcus neoformans GN=CNG00600 PE=4 SV=1
PGECLVKISHTGVCHTDLHAKSGDW-P----IPPSHPLIGGHEGVGTIVAIGDHTAA-SP
-VKLGDRVGIKWLADSCLSCELCRRGYEMN-CPNVKLSGYTTDGTFS-------EYVVSF
VNHVTPIPES--LDSAGAASILCAGVTTYKALKVSNTKVGDWVALPGAGGGLGHLAVQYA
KAMGLKVVAIDTG---AAKEKLV-K--SLGADAWVDFKTS--KDIVADIKAAT-GG-DGP
AAAVVTAANKTGYSQAIEYLKPSGTLVAVGMP-DAEMGANVFWTVFKSIRIQGSYVGNRQ
DAIEALDIAAS
>tr|Q5KHA5|Q5KHA5_CRYNE/41-323 Mannitol-1-phosphate dehydrogenase, putative (Putative uncharacterized protein) OS=Cryptococcus neoformans GN=CNBE0650 PE=4 SV=1
SGQCLVKITHTGVCHTDLHAKQGDW-P----IPPKNPLIGGHEGVGHIVAIGANTVN-SP
-VQLGDRVGIKWLANSCLTCEACRRGFEMN-CDHAELSGYTIDGTFA-------EYVVSF
VNHVTPIPPS--LDSAGAASILCAGVTSYKALKVSNTKVGDWVALPGAGGGLGHLAIQYA
KAMGLKVVAIDTG---AAKEKLV-K--SLGADAWVDFKTT--KDLVADVKAAT-GG-QGP
AAAVVTASHKTGYSQAIDYLKPSGTLVAVGLP-NAEMGANVFWTVFKSIRIQGSYVGNRQ
DAIESLQLVED
>tr|Q659I0|Q659I0_HANAN/55-335 Mitochondrial alcohol dehydrogenase II OS=Hansenula anomala GN=adh2 PE=3 SV=2
PNEILVNVKYSGVCHTDLHAWKGDW-P----LPTKLPLVGGHEGAGIVVAKGDQV---KN
-FEIGDYAGIKWLNGSCMTCEYCQNAFESN-CAKADLSGYTHDGSFQ-------QYATAD
AVQAAQIPKG--TDLAQISPILCAGITVYKALKTANLKAGDWVAISGAGGGLGSLAVQYA
KAMGYRVLGIDVG---ADKGELA-K--SLGAEEYVDFKAS--KNVVEEIQEKT-KG--GP
QGVINVSVSDAAISQSTQYVRPTGSVVLVGLPPKSVIHSDVFSHVVKSISIKGSYVGNRA
DSREAIEFFTR
>tr|Q659I1|Q659I1_HANAN/31-311 Alcohol dehydrogenase OS=Hansenula anomala GN=adh1 PE=3 SV=2
ANEILINVKYSGVCHTDLHAWKGDW-P----LPTKLPLVGGHEGAGVVVAKGANV---TN
-FEIGDYAGIKWLNGSCQSCEYCEKSFESN-CPKADLSGYTHDGSFQ-------QYATAD
AVQAAKIPKD--ADLAEVAPILCAGVTVYKALKTADLDAGQWVAVSGAGGGLGTLAIQYA
KALGLRVLAIDGG---DEKGELV-K--SLGAEVYIDFTKT--KDIVKDIIEAT-NG--GP
HGVINVSVSEKAIEQSTEYVRPCGTVVLVGLPAGAVARAQVFGAVVKSVSIKGSYVGNRA
DTREAVDFFTR
>tr|Q6BH64|Q6BH64_DEBHA/32-312 DEHA2G21032p OS=Debaryomyces hansenii GN=DEHA2G21032g PE=3 SV=1
STEILINVKFSGICHTDLHAWKGDW-P----LPVKLPLVGGHEGAGVVVAIGENV---KG
-WEIGDLAGIKWLNGTCMNCEFCQNSNESN-CPNADLSGYTHDGSFQ-------QYATAD
AVQAAKIPKG--TDLAEVAPILCAGVTVYKALKSANLKAGQWVVISGAGGGLGSLCIQYA
AAMGYRVISIDGG---EEKGEFV-K--SLGSEAYVDFTKS--KDIVADIKKIT-NG--GA
HGVINVSVSEKAMSQSCEYVRSRGTVVLVGLPAGAEIKTPVFDAVVRSIAIVGSYVGNRA
DTTEAIDFFSR
>tr|Q6BMN4|Q6BMN4_DEBHA/31-309 DEHA2F03938p OS=Debaryomyces hansenii GN=DEHA2F03938g PE=3 SV=2
PNEILINVKFSGVCHTDLHAWKGDW-P----LPTKLPLVGGHEGAGEVVAIGENV---QG
-WEIGDLAGIKWINGTCLNCEFCQNSNESN-CAKADMSGYTHDGTFQ-------QYATAD
AVHAARIPKG--TDLASVSPILCAGITVYKALKTSGAKPGQWVAISGAAGGLGSLALQYA
KAMGFRVLAVDGG----DKGEFV-K--SLGAESYVDFTKS--KDVVKEISETT-GG--GP
HAVINVSVSVAAMNQSTEYVRSCGTVVLVGLPH-AKLEAGIFNTVVKCVSIKGSYVGNRA
DSAEAIDFFAR
>tr|Q6C6P0|Q6C6P0_YARLI/32-317 YALI0E07766p OS=Yarrowia lipolytica GN=YALI0E07766g PE=3 SV=2
KDELLVKVQYSGVCHSDLSIWKGDW-AQQLRFSPKMPLVGGHEGAGEVVGMGDQV---TG
-WQVGDRTGVKFISGSCLTCEHCSAGWDQH-CVAPGVSGLLKDGSFQ-------QYACVK
AATAPRIPDS--CDLAGVAPVLCAGITAYTALKNSGLKAGEWVVITGAGGGLGSYAVQYA
KCMGFRVIAIDTG---DDKETHT-K--ELGAEVFIDFAKS-GAGMIAEIHKLT-GG--GA
HAVVNFAVQDAAVEAATLYVRTRGTLVLCALPPNGTVKSHILNHVGRGLTIKGSYVGNKL
DTQEAIDFYAR
>tr|Q6C7T0|Q6C7T0_YARLI/32-312 YALI0D25630p OS=Yarrowia lipolytica GN=YALI0D25630g PE=3 SV=1
DDEILVNVKFSGVCHTDLHAWKGDW-P----LDTKLPLIGGHEGAGVVVAKGKNV---TT
-FEIGDYAGIKWINKACYTCEFCQVSAEPN-CPKATMSGYTHDGSFQ-------QYATAN
AVQAAHIPKN--CDLAQIAPILCAGITVYKALKTAGLKAGEWAAVTGAGGGLGSLAVQYA
KAMGYRVLAIDTG---ADKEKMC-K--ELGAEVFIDFAKS--KDLVKDVQDAT-KG--GP
HAVINVSVSEFAVNQSVEYVRTLGTVVLVGLPAGAVCKSPIFQQVARSIQIKGSYVGNRA
DSQEAIEFFAR
>tr|Q6CGT5|Q6CGT5_YARLI/32-312 YALI0A16379p OS=Yarrowia lipolytica GN=YALI0A16379g PE=3 SV=1
DDEILVNVKYSGVCHTDLHAWKGDW-P----LDTKLPLIGGHEGAGVVVAKGKNV---TT
-FEIGDYAGIKWINKACYTCEFCQVAAEPN-CPKATMSGYTHDGSFQ-------QYATAN
AVQAAHIPKN--CDLAQVAPILCAGITVYKALKTAGLKAGEWAAVTGAGGGLGSLAVQYA
KAMGYRVLAIDTG---ADKEKMC-K--ELGAEVFIDFAKS--KDLVKDVQEAT-KG--GP
HAVINVSVSEFAVNQSVEYVRTLGTVVLVGLPAGAVCKSPIFQQVARSIQIKGSYVGNRA
DSQEAIEFFAR
>tr|Q6CGX5|Q6CGX5_YARLI/31-311 YALI0A15147p OS=Yarrowia lipolytica GN=YALI0A15147g PE=3 SV=1
DHQILVNVKYSGVCHSDLHAWMGDW-P----LPTKLPLIGGHEGAGVVVAKGKNV---TT
-FEIGDYAGIKWINQACYTCEFCQEAYEPN-CPKAQISGYTMDGTFQ-------QYALAD
AVQAAHIPQG--TDLSQVAPILCAGVTVYKAIKTSGRKAGEWLAVTGAGGGLGSLAVQYA
KAMGFRVLAIDTT---EEKEKMC-L--ELGAEVFVDFAKT--DNLVARVQEIT-GG--GP
HGVINVSVSEFAINQSLEYVRSVGTVVLVGLPAGAVCKSPIFSQVARAITIKGSPVGNRA
DTQEALSFFTR
>tr|Q6FPS0|Q6FPS0_CANGA/55-335 Strain CBS138 chromosome J complete sequence OS=Candida glabrata GN=CAGL0J01441g PE=3 SV=1
PNEILINVRYSGVCHTDLHAWHGDW-P----LGAKLPLVGGHEGAGVVVAKGSSV---TN
-FEIGDYAGIKWLNGSCMSCEFCEQGNESN-CAKADLSGYTHDGSFQ-------QYATAD
AIQAAQIPKG--TDLAQVAPILCAGVTVYKALKDSDVKPGQWVAISGAAGGLGSLAVQYA
KAMGMRVLGIDAG---DEKRKLF-E--SLGGNHFVDFTKT--KDLVSEIQEIT-EG--GP
HGVINVSVSEKAIGQSVEYVRPCGTVVLVGLPAGATVKSDVFNHVIKSINIKGSYVGNRA
DTREAIDFFAK
>tr|Q6FQA4|Q6FQA4_CANGA/35-315 Strain CBS138 chromosome I complete sequence OS=Candida glabrata GN=CAGL0I07843g PE=3 SV=1
ANEILINVKYSGVCHTDLHAWHGDW-P----LATKLPLVGGHEGAGVVVGMGENV---KG
-WKIGDYAGIKWLNGSCMACEYCEKSNESN-CPEADLSGYTHDGSFQ-------QYATAD
YVQAARIPQG--TDLAQVAPILCAGITVYKALKSANLNAGEWVAISGAAGGLGSLAVQYA
KAMGYRILGIDGG---DEKKALF-H--ELGGEIFVDFTKS--KNVEQDILVAT-NG--GA
HGVINVSVSEAAIESSTRYVRSNGTVVLVGLPANAKCSSDVFNHVVKSISIVGSYVGNRA
DTREALDFFSR
>tr|Q6MV91|Q6MV91_NEUCR/34-300 Probable alcohol dehydrogenase OS=Neurospora crassa GN=B1O14.240 PE=3 SV=1
HDEVLVNIKYSGVCHTDLHALDNDW-P----LPRKTPVIGGHEGAGVVVQKGELV---TN
-VDIGDKVGVKWLMSTCFHCTFCQQALESL-CPKAQLSGYTKDGTFQ-------QYCVAN
AAHLARFPPQ--TDLSAVAPIMCAGLTVYKGLKESDTRPGQYVAIVGAGGGLGTIGIQ--
-----------------KRGEAC-K--KLGASMYIDFKES--KDLVADVKKAT-HDGLGP
QGVVLLAPQEQPFQQATGYVRSHGTVVCIGMPAGAKVSMPVFDTVVRMIKVKGSYVGNRE
DTAEALDFFLR
>tr|Q6XQ68|Q6XQ68_SACPS/58-338 Alcohol dehydrogenase 3 OS=Saccharomyces pastorianus GN=ADH3 PE=3 SV=1
PNEILINVKYSGVCHTDLHAWHGDW-P----LAVKLPLVGGHEGAGVVVKLGSNV---KG
-WKVGDLAGIKWLNGSCMTCEFCESGHESN-CPEADLSGYTHDGSFQ-------QFATAD
AIQAAKIQPG--TDLAEVAPILCAGVTVYKALKEANLKAGDWVAISGAAGGLGSLAVQYA
TAMGYRVLGIDAG---EEKEKLF-K--RLGGEVFIDFTKT--KDMVSDIQEAT-KG--GP
HGVINVSVSEAAISLSTEYVRPTGTVVLVGLPANSYVKSEVFSHVVKSINIKGSYVGNRA
DTREALDFFTR
>tr|Q6XQ69|Q6XQ69_SACPS/31-311 Alcohol dehydrogenase 2 OS=Saccharomyces pastorianus GN=ADH2 PE=3 SV=1
ANELLINVKYSGVCHTDLHAWHGDW-P----LPVKLPLVGGHEGAGVVVGMGENV---KG
-WKIGDYAGIKWLNGSCMACEYCELGNESN-CPHADLSGYTHDGSFQ-------EYATAD
AVQAAHIPQG--TDLAEVAPVLCAGITVYKALKSANLRAGHWVAISGAAGGLGSLAVQYA
KAMGYRVLGIDGG---PGKEELF-T--SLGGEVFIDFTKE--KDIVSAVVKAT-NG--GA
HGIINVSVSEAAIEASTRYCRANGTVVLVGLPAGAKCSSDVFNHVVKSISIVGSYVGNRA
DTREALDFFAR
>tr|Q6XQ70|Q6XQ70_SACPS/31-311 Alcohol dehydrogenase 1 OS=Saccharomyces pastorianus GN=ADH1 PE=3 SV=1
ANELLINVKYSGVCHTDLHAWHGDW-P----LPTKLPLVGGHEGAGVVVAMGENV---KG
-WNIGDFAGIKWLNGSCMACEYCELGNESN-CPHADLSGYTHDGSFQ-------QYATAD
AVQAAHVAPG--TDLAEVAPVLCAGITVYKALKSANLMAGHWVAISGAAGGLGSLAVQYA
KAMGYRVIGIDGG---EGKEELF-R--SIGGEVFVDFTKE--KDIVGAVLKAT-NG--GA
HGVINVSVSEAAIEASTRYVRANGTTVLVGMPANAKCCSDVFNQVVKSISIVGSYVGNRA
DTREALDFFSR
>tr|Q6XQ71|Q6XQ71_SACKL/60-340 Alcohol dehydrogenase 4 OS=Saccharomyces kluyveri GN=ADH4 PE=3 SV=1
PNEILINVKYSGVCHTDLHAWKGDW-P----LPTKLPLVGGHEGAGVVVAKGENV---MN
-FEIGDLAGIKWLNGSCMACELCEQGHESN-CLHADLSGYTHDGSFQ-------QYATAD
AVQAAQIPKG--TDLAEVAPILCAGVTVYKALKTADLRPGQWVAISGAAGGLGSLAVQYA
KAMGLRILGIDGG---PGKEELF-K--SLGGEVFIDFTKT--KDIVSAIQEAT-KG--GP
HGVINVSVSEAAISTSTQYVRPTGTVVLVGLPANAYVKSEVFSHVVKSINIKGSYVGNRA
DTREALDFFTR
>tr|Q6XQ72|Q6XQ72_SACKL/56-336 Alcohol dehydrogenase 3 OS=Saccharomyces kluyveri GN=ADH3 PE=3 SV=1
PNELLINVKYSGVCHTDLHAWKGDW-P----LPTKLPLVGGHEGAGVVVAMGENV---KG
-WKIGDLAGIKWLNGSCLSCEYCEKSNESN-CPHADLSGYTHDGSFQ-------QYATAD
YVQAARIPEG--TDLAEVSPILCAGVTVYKALKSANLKAGDWVAISGAAGGLGSLAVQYA
KAMGYRVLGIDGG---AEKGELV-K--KLGGEVFIDFTKH--KNLVEAVQEAT-NG--GP
HGVINVSVSEAAMTASTQFVRPTGTVVLVGLPAGAVIKSEVFSHVVKSINIKGSYVGNRA
DTREAVDFFVR
>tr|Q6XQ73|Q6XQ73_SACKL/34-314 Alcohol dehydrogenase 2 OS=Saccharomyces kluyveri GN=ADH2 PE=3 SV=1
SNEILINVKYSGVCHTDLHAWKGDW-P----LPTKLPLVGGHEGAGVVVAIGENV---KG
-WKIGDYAGIKWLNGSCMACEYCELSNESN-CPEADLSGYTHDGSFQ-------QYATAD
AVQAARIPAG--TDLAEVAPVLCAGITVYKALKSANLRAGEWVAISGACGGLGSLAIQYA
KAMGYRVLGIDGG---DEKAALF-N--ELGGEVFIDFTKT--KDVTKAVIDAT-NG--GA
HGVINVSVSEAAIEASTVYCRANGTVVLVGLPGGAKCKSDVFNQVVKSTTIVGSYVGNRA
DTREALDFFAR
>tr|Q6XQ74|Q6XQ74_SACKL/34-314 Alcohol dehydrogenase 1 OS=Saccharomyces kluyveri GN=ADH1 PE=3 SV=1
SNEILINIKYSGVCHTDLHAWKGDW-P----LPTKLPLVGGHEGAGIVVGMGENV---KG
-WKIGDYAGIKWLNGSCMSCEYCELSNESN-CPDADLSGYTHDGSFQ-------QYATAD
AVQAARIAPG--TDLAEVAPVLCAGITVYKALKSANLRAGEWVAISGACGGLGSLAIQYA
KAMGYRVLGIDGG---DEKAALF-K--ELGGEVFIDFTKT--KDVVKAVVDAT-NG--GA
HGVINVSVSEAAIEASTVYCRANGTVVLVGLPGGAKCKSDVFNQVVKSISIVGSYVGNRA
DTREALDFFSR
>tr|Q6XQ75|Q6XQ75_SACBA/34-314 Alcohol dehydrogenase 5 OS=Saccharomyces bayanus GN=ADH5 PE=3 SV=1
ANEILVHVKYSGVCHSDLHAWRGDW-P----FQLKFPLIGGHEGAGVVVKLGSNV---KG
-WKVGDLAGIKWLNGTCMSCEYCEVGNESQ-CPHLDGTGFTHDGTFQ-------EYATAD
AVQAAHLPEN--VDLAEVAPILCAGVTVYKALKRANLIPGQWVTISGACGGLGSLAIQYA
TAMGYRVIGIDEG---ETKKQLF-E--GLGGEVFIDFTKE--KDIVGAVIKAT-DG--GS
HGVINVSVSEAAIEASTRYCRPNGTVVLVGMPAHAYCKSDVFNQVVKSISIVGSCVGNRA
DTREALDFFAR
>tr|Q6XQ76|Q6XQ76_SACBA/58-338 Alcohol dehydrogenase 3 OS=Saccharomyces bayanus GN=ADH3 PE=3 SV=1
PNEILINVKYSGVCHTDLHAWHGDW-P----LPVKLPLVGGHEGAGVVVKLGSNV---KG
-WKVGDLAGIKWLNGSCMTCEFCESGHESN-CPDADLSGYTHDGSFQ-------QFATAD
AIQAAKIQQG--TDLAEVAPILCAGVTVYKALKEANLKAGDWVAISGAAGGLGSLAVQYA
TAMGYRVLGIDAG---AEKEKLF-K--QLGGEVFIDFTKT--KDMVSDIQEAT-KG--GP
QGVINVSVSEAAISLSTEYVRPTGTVVLVGLPANAYVKSEVFSHVIKSINIKGSYVGNRA
DTREALDFFSR
>tr|Q6XQ77|Q6XQ77_SACBA/31-311 Alcohol dehydrogenase 2 OS=Saccharomyces bayanus GN=ADH2 PE=3 SV=1
PNELLINVKYSGVCHTDLHAWHGDW-P----LATKLPLVGGHEGAGVVVAMGENV---RG
-WKVGDLAGIKWLNSSCMACEYCELGNESN-CPHADLSGYTHDGSFQ-------QYATAD
AVQAVHIPEG--TDLAEVAPILCAGITVYKALKSANLRAGHWVAISGAAGGLGSLAVQYA
KAMGYRVVGIDGG---PGKEELF-T--SLGGEVFIDFTKE--KDIVGAVIKAT-DG--GA
HGIVNVSVSEAAIEASTRYCRANGTVVLVGLPAGAKCTSDVFNHVVKSISIVGSYVGNRA
DTREALDFFAR
>tr|Q6XQ78|Q6XQ78_SACBA/31-311 Alcohol dehydrogenase 1 OS=Saccharomyces bayanus GN=ADH1 PE=3 SV=1
ANELLINVKYSGVCHTDLHAWHGDW-P----LPVKLPLVGGHEGAGVVVAMGENV---KG
-WNIGDYAGIKWLNGSCMACEYCELGNESN-CPHADLSGYTHDGSFQ-------QYATAD
SVQAAHIPKG--TDLAECAPVLCAGITVYKALKSANLSAGQWVAISGAAGGLGSLAVQYA
KAMGYRVVGIDGG---EGKEELF-R--SIGGEVFIDFTTE--KDIVGAVIKAT-DG--GA
HGIINVSVSEAAIEASTRYCRANGTTVLVGMPAGAKCCSDVFNQVVKSISIVGSYVGNRA
DTREALDFFAR
>tr|Q6XQ79|Q6XQ79_9SACH/57-337 Alcohol dehydrogenase 4 OS=Kluyveromyces wickerhamii GN=ADH4 PE=3 SV=1
PNEILINVKYSGVCHTDLHAWKGDW-P----LAVKLPLVGGHEGAGIVVAKGENV---TN
-FEIGDLAGIKWLNGSCMSCELCEQGYESN-CLKADLSGYTHDGSFQ-------QYATAD
AVQAAQIPKG--TDLAEIAPILCAGVTVYKALKTADLKPGQWVAISGAAGGLGSLAVQYA
KAMGLRVLGIDGG---DGKEELF-K--KCGGEVFIDFRKS--KNMVADIQEAT-NG--GP
HGVINVSVSEAAISMSTEYVRPTGTVVLVGLPANAYVKSEVFSHVVKSISIKGSYVGNRA
DTREAIDFFTR
>tr|Q6XQ80|Q6XQ80_9SACH/54-334 Alcohol dehydrogenase 3 OS=Kluyveromyces wickerhamii GN=ADH3 PE=3 SV=1
PNEILINVKYSGVCHTDLHAWKGDW-P----LATKLPLVGGHEGAGVVVGMGSNV---KG
-WKIGDLAGIKWLNGSCMSCELCEQGFESN-CAHADLSGYTHDGSFQ-------QYATAD
AVQAAQIPKG--TDLAEVSPILCAGVTVYKALKSANLKAGDWVAISGAAGGLGSLAVQYA
KAMGYRVLGIDGG---ADKGKLV-K--ELGGEVFIDFTKS--KDMVADIQEAT-NG--GP
HGVINVSVSEGAINASTQYVRPTGTVVLVGLPAGAVIKSEVFSHVVKSINIKGSYVGNRA
DTREAIDFFVN
>tr|Q6XQ81|Q6XQ81_9SACH/31-311 Alcohol dehydrogenase 1 OS=Kluyveromyces wickerhamii GN=ADH1 PE=3 SV=1
ANEILINVKYSGVCHTDLHAWQGDW-P----LDTKLPLVGGHEGAGVVVALGANV---KG
-WKIGDFAGIKWLNGSCMACEYCELSNEPN-CPEADLSGYTHDGSFQ-------EYATAD
AVQAARIPAG--TDLAAVAPILCAGVTVYKALKSAHLKAGDWVAISGACGGLGSLAIQYA
NAMGYRVIGIDAG---EEKAALF-K--ELGGEYFVDFIKS--KDVIKEINDVT-KG--GA
HGVINVSVSENAIEDSTKYVRSNGTVVLVGLPKGAQAKSDVFSQVVKSISIVGSYVGNRA
DTREALDFFSR
>tr|Q757I1|Q757I1_ASHGO/34-314 AER032Wp OS=Ashbya gossypii GN=AER032W PE=3 SV=1
ATELLINVKYSGVCHTDLHAWKGDW-P----LPTKLPLVGGHEGAGVVVAMGENV---RG
-WKIGDLAGIKWLNGSCMACEYCEKSNESN-CPEADLSGYTHDGSFQ-------QYATAD
AVQAAHIPAG--TDLAQVAPILCAGITVYKALKSANLRAGDWVAISGACGGLGSLAIQYA
TAMGYRVLGIDGG---EEKEQLF-R--QLGGEVFIDFRKS--KDIVADVVKAT-NG--GA
HGVINVSVSEAAIESSTEYVRSNGTVVLVGLPGGAKCKSDVFSHVVKSISIVGSYVGNRA
DTREALDFFAR
>tr|Q75DQ0|Q75DQ0_ASHGO/56-336 ABL033Cp OS=Ashbya gossypii GN=ABL033C PE=3 SV=1
PNEILVNIKYSGVCHTDLHAWKGDW-A----IKPKLPLVGGHEGAGVVVAKGANV---TN
-FEIGDYAGVKWLGKTCMECEFCQKGFEPN-CETPTLSGYTHDGTFQ-------QYATAD
AIHAAHIPPG--TDLAKVAPILCAGITVYKALKTAALIPGQWVAISGAGGGLGSLAVQYA
VAMGYRVVGIDGG---NEKEALF-R--SLGGETFVDFHKN--KDIVSAVREAT-GG--GP
HGVVNVSVSTNAILQSVEYVRPTGTVVLVGLPPDATVKSDVLTHVLKSINIKGSYVGNRA
DTKEAIEFFTR
>tr|Q75EJ5|Q75EJ5_ASHGO/68-348 AAR084Wp OS=Ashbya gossypii GN=AAR084W PE=3 SV=1
PTELLINVKYSGVCHTDLHAWKGDW-P----LPTKLPLVGGHEGAGVVVAMGENV---RG
-WQVGDLAGIKWLNGSCMSCEACEQGHESN-CPEADLSGYTHDGSFQ-------QYATAD
AVQAAHIPAG--TDLAQVAPILCAGITVYKALKSANLRAGNWVAISGACGGLGSLAIQYA
RAMGYRVLEIDGG---DEKEALF-R--KLGGEVFVDFRKS--KDVVADVVKAT-GG--GA
HGVINVSVSEAAIESSTEYVRSNGTVVLVGLPGGAKCKSDVFNHVVKSVSIVGSYVGNRA
DTREALDFFAR
>tr|Q75UM5|Q75UM5_CANBO/54-334 Alcohol dehydrogenase OS=Candida boidinii GN=ADH3 PE=3 SV=1
PTEILINVKYSGVCHTDLHAWKGDW-P----LPVKLPLVGGHEGAGVVVAKGESV---TN
-FEIGDLAGIKWLNGSCMSCEFCEEGNESN-CLDADLSGYTHDGSFQ-------QYATAD
AIQAAKIPEG--TDLAEVAPILCAGVTVYKALKTADLAAGQWVAISGAAGGLGSLAVQYA
KAMGLRVLGIDGG---AAKKELF-H--SMGGDVFIDFKEE--KDIVKAIQDAT-NG--GP
HGVINVSVSEAAISQSCDYVRPTGKVVLVGLPAGAVCKSPVFQHVVKSLEIKGSYVGNRA
DTREALEFFSR
>tr|Q75UM6|Q75UM6_CANBO/58-338 Alcohol dehydrogenase OS=Candida boidinii GN=ADH2 PE=3 SV=1
PTEILINVKYSGVCHTDLHAWKGDW-P----LATKLPLVGGHEGAGVVVAKGESV---TN
-FEIGDYAGIKWLNGSCMSCEYCEQGHESN-CPDADLSGYTHDGSFQ-------QYATAD
AIQAAKIPKE--ADLAEVAPILCAGVTVYKALKTANLQAGQWVAISGAGGGLGSLAVQYA
KAMGYRVVGIDGG---ADKGELV-K--SLGGEVFIDFTKE--KDLTKAIQDAT-NG--GP
HGVINVSVSEAAISQSCDYVRSTGKVVLVGLPAGAVCHSPVFQHVVKSIEIKGSYVGNRA
DTREAIDFFSR
>tr|Q75UM7|Q75UM7_CANBO/31-311 Alcohol dehydrogenase OS=Candida boidinii GN=ADH1 PE=3 SV=1
PNEILINIKYSGVCHTDLHAWKGDW-P----LATKLPLVGGHEGAGVVVAKGSNV---TN
-FEIGDYAGIKKLNGSCMSCEYCQQGAEPN-CPDADLSGYTHDGSFQ-------QYATAD
AVQAAKIPKD--CDLATIAPILCAGVTVYKALKTADLRPGQWVCISGAGGGLGSLAIQYA
TAMGLRVIAIDGG---DEKATFC-K--SLGAETFVDFTKT--KDMVKAIQEAT-NG--GP
HGVINVSVSDAAISQSVEYVRPLGKVVLVGLPAHSVVKSPVFEHVVKSIEIRGSYVGNRL
DTAEAIDFFSR
>tr|Q7SG88|Q7SG88_NEUCR/34-316 Alcohol dehydrogenase III OS=Neurospora crassa GN=NCU02476 PE=3 SV=1
HDEVLVNIKYSGVCHTDLHALDNDW-P----LPRKTPVIGGHEGAGVVVQKGELV---TN
-VDIGDKVGVKWLMSTCFHCTFCQQALESL-CPKAQLSGYTKDGTFQ-------QYCVAN
AAHLARFPPQ--TDLSAVAPIMCAGLTVYKGLKESDTRPGQYVAIVGAGGGLGTIGIQYA
HAMGLNVIAIDGG---KEKGEAC-K--KLGASMYIDFKES--KDLVADVKKAT-HDGLGP
QGVVLLAPQEQPFQQATGYVRSHGTVVCIGMPAGAKVSMPVFDTVVRMIKVKGSYVGNRE
DTAEALDFFLR
>tr|Q9HDD6|Q9HDD6_CRYNE/41-323 Mannitol-1-phosphate dehydrogenase OS=Cryptococcus neoformans var. neoformans GN=MPD1 PE=2 SV=1
PGQCLVKISHTGVCHTDLHAKSGDW-P----VPPSHPLIGGHEGVGIIVAIGDHTAA-SP
-VKLGDRVGIKWLADSCLSCEYCRRGYEMN-CPNVKLSGYTTDGTFS-------EYVVSF
VNHVTPIPES--LDSAGAASILCAGVTTYKALKVSNTKVGDWVALPGAGGGLGHLAVQYA
KAMGLKVIAIDSG---AAKEKLV-K--SLGADAWVDFKTS--KDIVADIKAAT-GG-DGP
AAAVVTAANKTGYAQAIEYLKPSGTLVAVGMP-DAEMGANVFWTVFKSIRIQGSYVGNRQ
DAIEALDIAAS
>tr|Q9P8S5|Q9P8S5_SACKL/56-336 Alcohol dehydrogenase isozyme 3 OS=Saccharomyces kluyveri PE=3 SV=1
PNELLINVKYSGVCHTDLHAWKGDW-P----LPTKLPLVGGHEGAGVVVAMGENV---KG
-WKIGDLAGIKWLNGSCLSCEYCEKSNESN-CPHADLSGYTHDGSFQ-------QYATAD
YVQAARIPEG--TDLAEVSPILCAGVTVYKALKSANLKAGDWVAISGAAGGLGSLAVQYA
KAMGYRVLGIDGG---AEKGELV-K--KLGGEVFIDFTKH--KNLVEAVQEAT-NG--GP
HGVINVSVSEAAMTASTQFVRPTGTVVLVGLPAGAVIKSEVFSHVVKSINIKGSYVGNRA
DTREAIDFFAR
>tr|Q9UW06|Q9UW06_YARLI/32-314 Alcohol dehydrogenase 3 OS=Yarrowia lipolytica GN=ADH3 PE=3 SV=1
DDEILVNVKYSGVCHTDLHAWKGDW-P----LDTKLPLIGGHEGAGVVVAKGKNV---TT
-FEIGDYAGIKWINKACYTCEFCQVAAEPN-CPKATMSGYTHDGSFQ-------QYATAN
AVQAAHIPKN--CDLAQVAPILCAGITVYKALKTAGLKAGEWAAVTGAGGGLGSLAVQYA
KAMGYRVLAIDTG---ADKEKMC-KELELGAEVFIDFAKS--KDLVKDVQEAT-KG--GP
HAVINVSVSEFAVNQSVEYVRTLGTVVLVGLPAGAVCKSPIFQQVARSIQIKGSYVGNRA
DSQEAIEFFAR
>tr|Q9UW07|Q9UW07_YARLI/34-314 Alcohol dehydrogenase 2 (YALI0E17787p) OS=Yarrowia lipolytica GN=ADH2 PE=3 SV=1
DDEILVNVKFSGVCHTDLHAWKGDW-P----LDTKLPLVGGHEGAGVVVAKGKNV---DT
-FEIGDYAGIKWINKACYTCEFCQVAAEPN-CPNATMSGYTHDGSFQ-------QYATAN
AVQAAHIPKN--CDLAEIAPILCAGITVYKALKTAAILAGQWVAVTGAGGGLGTLAVQYA
KAMGYRVLAIDTG---ADKEKMC-K--DLGAEVFIDFAKT--KDLVKDVQEAT-KG--GP
HAVINVSVSEFAVNQSIEYVRTLGTVVLVGLPAGAVCKSPIFQQVARSIQIKGSYVGNRA
DSQEAIEFFSR
>tr|Q9UW08|Q9UW08_YARLI/32-312 Alcohol dehydrogenase 1 OS=Yarrowia lipolytica GN=ADH1 PE=3 SV=1
DDEILVNVKFSGVCHTDLHAWKGDW-P----LDTKLPLIGGHEGAGVVVAKGKNV---TT
-FEIGDYAGIKWINKACYTCEFCQVSAEPN-CPKATMSGYTHDGSFQ-------QYATAN
AVQAAHIPKN--CDLAQIAPILCAGITVYKALKTAGLKAGEWAAVTGAGGGLGSLAVQYA
KAMGYRVLAIDTG---ADKEKMC-K--ELGAEVFIDFAKS--KDLVKDVQDAT-KG--GP
HAVINVSVSEFAVGQSVEYVRTLGTVVLVGLPAGAVCKSPIFQQVARSIQIKGSYVGNRA
DSQEAIEFFAR
>tr|A8Y4D9|A8Y4D9_CAEBR/33-312 CBR-SODH-1 protein OS=Caenorhabditis briggsae GN=Cbr-sodh-1 PE=3 SV=1
DDEILVKIEYSGICHSDLHVWLGDL-K----GMSVCPLVGGHEGAGSVVQIGKNV---TG
-WQLGDKAGVKLMNFNCLNCEFCKKGHEPL-CHHIQNYGFDRSGTFQ-------EYLTIR
GVDAAKINKE--TNLAAAAPILCAGVTVYKALKESNVKPGQIIVLTGAGGGLGSLAIQYA
NAMGMRVVAMDH----SSKEAHC-K--NLGAEWFVDAFDT--PDIVSHITKLT-EG--GP
HGVINFAVARKPMEQAVEYVRKRGTVVFVGLPKDSKVTFDTTPFIFNAITIKGSIVGSRL
DVDEAMEFVTR
>tr|B4G1S2|B4G1S2_MAIZE/34-316 Putative uncharacterized protein OS=Zea mays PE=2 SV=1
PDEVLVNVKFSGVCHTDLHAWQGDW-P----LDTKLPLVGGHEGAGVVVARGELV---KD
-VKIGEKVGIKWLNGSCLSCSYCQNADESL-CAEALLSGYTVDGSFQ-------QYAIAK
AIHVARIPEE--CDLESISPILCAGITVYKGLKESGVKAGQSIAIVGAGGGLGSIAVQYC
KAMGIHAIAIDGG---EEKRKLT-K--ELGATAYVDFTTT--KNLIADVKATT-SDGLGP
HAALLVATNEKPFQQATQYIRSRGTVVCIGLPANAQFSAPVFDTVVRMISIKGSYVGNRA
DTAEAIDFFRR
