# Supplementary material for: Subdivision of the MDR superfamily of medium-chain dehydrogenases/reductases through iterative hidden Markov model refinement
Source: BMC Bioinformatics. 2010 Oct 27;11:534. doi: 10.1186/1471-2105-11-534 (PMC2976758; doi:10.1186/1471-2105-11-534)
Supplement: Additional file 4 — MDR family alignment figures. Illustrations showing the mafft MSAs from Additional file 3: mdr-sequences. Red sequence identifiers denote sequences from UniProtKB/TrEMBL, while blue correspond to sequences from Swiss-Prot. The position cscores are shown in a bar plot under the MSA. Positions that contain gaps in over 90% of the sequences have been removed from the alignment in order to increase readability. [file 1471-2105-11-534-S4.ZIP › mdr/MDR021.seed]

>sp|P27250|YJGB_ECOLI/28-302 Uncharacterized zinc-type alcohol dehydrogenase-like protein yjgB OS=Escherichia coli (strain K12) GN=yjgB PE=3 SV=2
QDVEVQVDYCGICHSDLSMIDNEWG-FSQYPLVAGHEVIGRVVALGSAAQDKGLQVGQRV
GIGWTARSCGHCDACISGNQINCEQGA-VPTI-MNRGGFAEKLRAD-WQWVIPLPENIDI
ESAGPLLCGGITVFKPLLMHHITATSRVGVIGIGGLGHIAIKLLHAMGCEVTAFSSNPAK
EQEVLAMGADKVVNSRDPQALKALAGQFDLIINTV--NVSLDWQPYFEALTYGGNFHTVG
AVLTPLSVPAFT-LIAGDRSVSGSATGTPYELRKLMRFAAR
>tr|A4S9P0|A4S9P0_OSTLU/76-351 Predicted protein OS=Ostreococcus lucimarinus (strain CCE9901) GN=OSTLU_41988 PE=3 SV=1
TSVEVKVEYCGLCGSDDHLIVGDYGEYAVWPQVCGHEVVGTVTQVGTAV--TTLKAGQRV
GVGWQSSSCHDCEWCARGDEQLCSSVG-CTCCEGNKGGFADRMRLNDSQFCYKIPDALSS
AEVAPLLCGGQTVWTPLNE-QTKSSDRVGILGLGGLGHMAIKFAKALGREVTAISSSASK
RADALSHGASRFLVHTNQEEMDAAASSLDFILVTIATNKEVDFAKFFPLLRPRGTICFVG
-MCPPIQADVFT-LGFTMNNITTSNTGGKKDMVQMLEFCAR
>tr|Q00SV0|Q00SV0_OSTTA/1398-1673 COG1064: Zn-dependent alcohol dehydrogenases (ISS) (Fragment) OS=Ostreococcus tauri GN=Ot18g00670 PE=3 SV=1
SSVELRVEYCGLCGSDDHLIVGDYGEYAVWPQVCGHEVVGVVTQVGSAV--TTLKPGQRV
GVGWQSSSCHDCEWCARGDEQLCSAVG-CTCCEGNKGGFADRMRLNDAQFCYKIPDELAS
AEVAPLLCGGQTVWTPLNE-QTKSGDRVGVLGLGGLGHMAIKFAKALGREVTAISSSASK
RADAMSHGASHFLLHSDDEAMEAAAQSLDFILVTIATNKEVDFSKFFPLLRPRGTICFVG
-MCPPISADVFT-LGFTMNNITTSNTGGKKDMVQMLDFCAR
>tr|A1YN40|A1YN40_ECOLX/42-316 Alcohol dehydrogenase OS=Escherichia coli GN=yjgB PE=3 SV=1
QDVEVQVDYCGICHSDLSMIDNEWG-FSQYPLVAGHEVIGRVVALGSAAQDKGLQVGQRV
GIGWTARSCGHCDACISGNQINCEQGA-VPTI-MNRGGFAEKLRAD-WQWVIPLPENIDI
ESAGPLLCGGITVFKPLLMHHITATSRVGVIGIGGLGHIAIKLLHAMGCEVTAFSSNPAK
EQEVLAMGADKVVNSRDPQALKALSGQFDLIINTV--NVSLDWQPYFEALTYGGNFHTVG
AVLTPLPVPAFT-LIAGDRSVSGSATGTPYELRKLMRFAAR
>tr|A3YYG9|A3YYG9_9SYNE/27-296 Zinc-containing alcohol dehydrogenase superfamily protein OS=Synechococcus sp. WH 5701 GN=WH5701_08744 PE=3 SV=1
DEVLLEVLHCGLCHSDLSMLDNSWG-ISTYPLVPGHEVVGRVAAVGAGV--DSGLLGSIQ
GLGWIAGSCRHCDWCLGGNANLCPSLE-ASVV-GRHGGFASHVMAH-QDWIVAIPDGVSA
ADAGPLFCGGITVFAPLFDEAVSPTSRVAVIGIGGLGHMALQFARAWGCEVTAVTTSPAK
ADEARRLGAHRV---LALSELGDHPGVFDLIINTS--NHDLDWPALIGSLAPLGRLHQLG
VPLSPLQIPAFP-LIAGRRSVTGSPTSSPASLRRMVEFCAR
>tr|A3Z514|A3Z514_9SYNE/29-298 Zinc-containing alcohol dehydrogenase superfamily protein OS=Synechococcus sp. RS9917 GN=RS9917_10746 PE=3 SV=1
GELVLEVLHCGLCHSDLSMLDNNWG-LSAYPLVPGHEVVGRVVRVGEGV--DPGVIGELR
GLGWISGSCMHCALCLGGTANLCGSLE-ATIV-GRQGGFASHVTAR-QDWAIRLPEGMDP
AAAGPLFCGGITVFAPLVDEVVSPTAHVAVIGIGGLGHMALQFARAWGCEVTALTTHLAK
AEEAKRFGAHHV---ESLEELPDLAGRFDLVINTV--NHALDWGAVMGSLAPLGRLHQLG
AVLEPLQVSAFD-LIMARRSITGSPTSSPASLMKMVEFCVR
>tr|A3ZL88|A3ZL88_9PLAN/29-301 Zinc-containing alcohol dehydrogenase superfamily protein OS=Blastopirellula marina DSM 3645 GN=DSM3645_08987 PE=3 SV=1
NQVEVAVTHCGICHSDLSMVENEWG-MTAFPLVPGHEASGVVAAIGSQV--KGLKIGQRV
GVGWQAGSCMSCPQCLGGDHNLCAQSA-ATIV-GRHGGFADRVRCD-WQFAIPLPDSLAA
ADAGPLFCGGVTVFNPMLQYGLLPMHRIGVIGIGGLGHMALQFANKWGCEVTAFTSSDSK
REEALQLGAHHVVNSRDSDAMAKLAGSLDYILSTV--NVPLDWPVILNALAPKGKLMVVG
AVLEPIPIPAMS-IIMAQRSVCGSPIGSPTTIAKMLDFSAR
>tr|A4CXL8|A4CXL8_SYNPV/26-295 Zinc-containing alcohol dehydrogenase superfamily protein OS=Synechococcus sp. (strain WH7805) GN=WH7805_00515 PE=3 SV=1
DELVLEVMHCGLCHSDLSMIGNHWG-VSRYPLVPGHEVIGRVTAVGEGV--DPGVIGEVR
GLGWISGSCNHCSLCLGGDQNLCSSLE-ATIV-GRQGGFASHVVAR-QDWTIPLPTGLDP
AEAGPLFCGGVTVFAPLVDEAVSPTAHVAVVGIGGLGHIALQFARAWGCEVTAITTNPAK
TEQARRFGAHHV---EELEALSDLQRRFDLVINTV--NHPLDWSAVMASLKPRGRLHQLG
AVLEPIQVGAFD-LISARRSITGSPTSSPASLLKMVEFCVR
>tr|A6C0Z8|A6C0Z8_9PLAN/27-298 Zinc-containing alcohol dehydrogenase superfamily protein OS=Planctomyces maris DSM 8797 GN=PM8797T_05450 PE=3 SV=1
EEVEVAVEHCGVCHSDLSMWQNEWD-MTTLPAVFGHEVIGRVTALGSQA--KGLSVGQRV
GVGWFSGSCMHCRQCLSGDQHLCLEGQ-PTIA-GHLGGFASSVRAH-WAWTIPLPDGLNF
ADAGPLLCGGITVFNPLSRF-ATPKSRVGIVGIGGLGHMAVKFASAYGCDVTAFTSRESK
FDEARGFGAHHVVASRDSAAILELENSLDLLIVTV--NVPLDWDALLKTLAPNGRMHVVG
AVLEPIPVPVFT-LLTRQASVSGSPTGSPVTMAEMLDFAAR
>tr|A6DMG5|A6DMG5_9BACT/26-298 Alcohol dehydrogenase, zinc-binding protein OS=Lentisphaera araneosa HTCC2155 GN=LNTAR_15837 PE=3 SV=1
DQVEIDVKYCGICHSDLSMMNNDWG-ISQYPLVPGHEVTGIISQVGESV--THLKVGQAV
GLGWHSAFCGSCNHCSEGDHNLCGSAQ-GTIV-AHHGGFADKVRAQ-ANSVVPIPDGLDL
SKVGPLFCGGITVFNPLVQYNIPPTAKVAVIGIGGLGHLALQFLNAWGCEVTAFTSSESK
KQEALTLGAHHTLNSRDAEEIEKAAGSFDLIISTV--NVKLDWELYINTLKAKGRLHFVG
ATLEPIEVQAFS-LIMSQRSISGSPVGSPATIAKMLDFAKI
>tr|A6GNT9|A6GNT9_9BURK/30-302 Alcohol dehydrogenase, zinc-binding protein OS=Limnobacter sp. MED105 GN=LMED105_02403 PE=3 SV=1
FDIEIDVDHCGICHSDVSMLDNDWG-RAKYPMVAGHEIIGRVSQVGSHV--SHLAIGDVV
GLGWHSGYCESCRMCMGGDHNLCSTAK-GTIV-GRHGGFADKVRAQ-AVSAVKIPAGVNP
ATAGPLLCGGITVYNPLVQFNISPQSKVAVIGVGGLGHMAVMFLKAWGCEVTAFSSNVSK
TDELLGMGAHHVLNSKDPDALKKAAGSFDLILSTV--NVKLDWNAYIGTLAPKGRLHFLG
AVLEPLDIGVFG-LMGQQRSISSSPVGSPRVIADMLKFAAL
>tr|A8YJH1|A8YJH1_MICAE/26-298 Genome sequencing data, contig C320 OS=Microcystis aeruginosa PCC 7806 GN=IPF_4903 PE=3 SV=1
EDVEIAVEYCGICHSDLSMLDNDWG-LTTYPFVPGHEVVGTIAALGAKV--KELKLGQRV
GLGWFSRSCSTCETCMSGDQNLCATAE-GTIV-GRHGGFAERVRAH-HSWLVPLPDQLDA
AKAGPLFCGGITVFNPIVQFNIKPTARVGVIGIGGLGHIALKFLKAWGCEVTAFSSSPDK
ETEAKELGATHFINSRDPEALQSVQNYFDFIISTV--NVNLDWGLYIACLRPKGRLHIVG
AVLEPMATYAFP-LIMGQKSISGSPLGSPSTVSKMIEFASR
>tr|B1EGZ9|B1EGZ9_9ESCH/28-302 Oxidoreductase, zinc-binding dehydrogenase family OS=Escherichia albertii TW07627 GN=ESCAB7627_4171 PE=3 SV=1
QDVEVQVDYCGICHSDLSMIDNEWG-FSQYPLVAGHEVIGRVVALGSAAQNKGLQIGQRV
GVGWTARSCGHCDACISGNQINCEQGV-VPTI-MNHGGFAEKLRAD-WQWVIPLPENIDI
ESAGPLLCGGITVFKPLLMHHITATSRVGVIGIGGLGHIAIKLLHAMGCEVTAFSSNPAK
EQEVLAMGADKVVNSRDPQALKALAGQFDLIINTV--NVSLDWQPYFEALTYGGNFHTVG
AVLTPLSVPAFT-LIVGDRSVSGSATGTPYELRKLMRFAAR
>tr|B2N152|B2N152_ECOLX/28-302 Oxidoreductase, zinc-binding dehydrogenase family OS=Escherichia coli 53638 GN=Ec53638_1477 PE=4 SV=1
QDVEVQVDYCGICHSDLSMIDNEWG-FSQYPLVAGHEVIGRVVALGSAAQDKGLQVGQRV
GIGWTARSCGHCDACISGNQINCEQGA-VPTI-MNRGGFAEKLRAD-WQWVIPLPENIDI
ESAGPLLCGGITVFKPLLMHHITATSRVGVIGIGGLGHIAIKLLHAMGCEVTAFSSNPAK
EQEVLAMGADKVVNSRDPQALKALAGQFDLIINTV--NVSLDWQPYFEALTYGGNFHTVG
AVLTPLSVPAFT-LIAGDRSVSGSATGTPYELRKLMRFAAR
>tr|B2NPN1|B2NPN1_ECO57/28-302 Oxidoreductase, zinc-binding dehydrogenase family OS=Escherichia coli O157:H7 str. EC4196 GN=ECH7EC4196_1061 PE=4 SV=1
QDVEVQVDYCGICHSDLSMIDNEWG-FSQYPLVAGHEVIGRVVALGSAAQDKGLQVGQRV
GIGWTARSCGHCDACISGNQINCEQGA-VPTI-MNRGGFAEKLRAD-WQWVIPLPENIDI
ESAGPLLCGGITVFKPLLMHHITATSRVGVIGIGGLGHIAIKLLHAMGCEVTAFSSNPAK
EQEVLAMGADKVVNSRDPQALKALSGQFDLIINTV--NVSLDWQPYFEALTYGGNFHTVG
AVLTPLPVPAFT-LIAGDRSVSGSATGTPYELRKLMRFAAR
>tr|B2P6F3|B2P6F3_ECO57/28-302 Oxidoreductase, zinc-binding dehydrogenase family OS=Escherichia coli O157:H7 str. EC4113 GN=ECH7EC4113_5540 PE=4 SV=1
QDVEVQVDYCGICHSDLSMIDNEWG-FSQYPLVAGHEVIGRVVALGSAAQDKGLQVGQRV
GIGWTARSCGHCDACISGNQINCEQGA-VPTI-MNRGGFAEKLRAD-WQWVIPLPENIDI
ESAGPLLCGGITVFKPLLMHHITATSRVGVIGIGGLGHIAIKLLHAMGCEVTAFSSNPAK
EQEVLAMGADKVVNSRDPQALKALSGQFDLIINTV--NVSLDWQPYFEALTYGGNFHTVG
AVLTPLPVPAFT-LIAGDRSVSGSATGTPYELRKLMRFAAR
>tr|B2PQ23|B2PQ23_ECO57/28-302 Oxidoreductase, zinc-binding dehydrogenase family OS=Escherichia coli O157:H7 str. EC4076 GN=ECH7EC4076_2439 PE=4 SV=1
QDVEVQVDYCGICHSDLSMIDNEWG-FSQYPLVAGHEVIGRVVALGSAAQDKGLQVGQRV
GIGWTARSCGHCDACISGNQINCEQGA-VPTI-MNRGGFAEKLRAD-WQWVIPLPENIDI
ESAGPLLCGGITVFKPLLMHHITATSRVGVIGIGGLGHIAIKLLHAMGCEVTAFSSNPAK
EQEVLAMGADKVVNSRDPQALKALSGQFDLIINTV--NVSLDWQPYFEALTYGGNFHTVG
AVLTPLPVPAFT-LIAGDRSVSGSATGTPYELRKLMRFAAR
>tr|B3A594|B3A594_ECO57/28-302 Oxidoreductase, zinc-binding dehydrogenase family OS=Escherichia coli O157:H7 str. EC4401 GN=ECH7EC4401_4271 PE=4 SV=1
QDVEVQVDYCGICHSDLSMIDNEWG-FSQYPLVAGHEVIGRVVALGSAAQDKGLQVGQRV
GIGWTARSCGHCDACISGNQINCEQGA-VPTI-MNRGGFAEKLRAD-WQWVIPLPENIDI
ESAGPLLCGGITVFKPLLMHHITATSRVGVIGIGGLGHIAIKLLHAMGCEVTAFSSNPAK
EQEVLAMGADKVVNSRDPQALKALSGQFDLIINTV--NVSLDWQPYFEALTYGGNFHTVG
AVLTPLPVPAFT-LIAGDRSVSGSATGTPYELRKLMRFAAR
>tr|B3AHT7|B3AHT7_ECO57/28-302 Oxidoreductase, zinc-binding dehydrogenase family OS=Escherichia coli O157:H7 str. EC4486 GN=ECH7EC4486_1996 PE=4 SV=1
QDVEVQVDYCGICHSDLSMIDNEWG-FSQYPLVAGHEVIGRVVALGSAAQDKGLQVGQRV
GIGWTARSCGHCDACISGNQINCEQGA-VPTI-MNRGGFAEKLRAD-WQWVIPLPENIDI
ESAGPLLCGGITVFKPLLMHHITATSRVGVIGIGGLGHIAIKLLHAMGCEVTAFSSNPAK
EQEVLAMGADKVVNSRDPQALKALSGQFDLIINTV--NVSLDWQPYFEALTYGGNFHTVG
AVLTPLPVPAFT-LIAGDRSVSGSATGTPYELRKLMRFAAR
>tr|B3AZ22|B3AZ22_ECO57/28-302 Oxidoreductase, zinc-binding dehydrogenase family OS=Escherichia coli O157:H7 str. EC4501 GN=ECH7EC4501_2790 PE=4 SV=1
QDVEVQVDYCGICHSDLSMIDNEWG-FSQYPLVAGHEVIGRVVALGSAAQDKGLQVGQRV
GIGWTARSCGHCDACISGNQINCEQGA-VPTI-MNRGGFAEKLRAD-WQWVIPLPENIDI
ESAGPLLCGGITVFKPLLMHHITATSRVGVIGIGGLGHIAIKLLHAMGCEVTAFSSNPAK
EQEVLAMGADKVVNSRDPQALKALSGQFDLIINTV--NVSLDWQPYFEALTYGGNFHTVG
AVLTPLPVPAFT-LIAGDRSVSGSATGTPYELRKLMRFAAR
>tr|B3BBD7|B3BBD7_ECO57/28-302 Oxidoreductase, zinc-binding dehydrogenase family OS=Escherichia coli O157:H7 str. EC869 GN=ECH7EC869_5261 PE=4 SV=1
QDVEVQVDYCGICHSDLSMIDNEWG-FSQYPLVAGHEVIGRVVALGSAAQDKGLQVGQRV
GIGWTARSCGHCDACISGNQINCEQGA-VPTI-MNRGGFAEKLRAD-WQWVIPLPENIDI
ESAGPLLCGGITVFKPLLMHHITATSRVGVIGIGGLGHIAIKLLHAMGCEVTAFSSNPAK
EQEVLAMGADKVVNSRDPQALKALSGQFDLIINTV--NVSLDWQPYFEALTYGGNFHTVG
AVLTPLPVPAFT-LIAGDRSVSGSATGTPYELRKLMRFAAR
>tr|B3BSJ2|B3BSJ2_ECO57/28-302 Oxidoreductase, zinc-binding dehydrogenase family OS=Escherichia coli O157:H7 str. EC508 GN=ECH7EC508_2428 PE=4 SV=1
QDVEVQVDYCGICHSDLSMIDNEWG-FSQYPLVAGHEVIGRVVALGSAAQDKGLQVGQRV
GIGWTARSCGHCDACISGNQINCEQGA-VPTI-MNRGGFAEKLRAD-WQWVIPLPENIDI
ESAGPLLCGGITVFKPLLMHHITATSRVGVIGIGGLGHIAIKLLHAMGCEVTAFSSNPAK
EQEVLAMGADKVVNSRDPQALKALSGQFDLIINTV--NVSLDWQPYFEALTYGGNFHTVG
AVLTPLPVPAFT-LIAGDRSVSGSATGTPYELRKLMRFAAR
>tr|B3HI52|B3HI52_ECOLX/28-302 Oxidoreductase, zinc-binding dehydrogenase family OS=Escherichia coli B7A GN=EcB7A_5339 PE=4 SV=1
QDIEVQVDYCGICHSDLSMIDNEWG-FSQYPLVAGHEVIGRVVALGSAAQDKGLQVGQRV
GIGWTARSCGHCDACISGNQINCEQGA-VPTI-MNRGGFAEKLRAD-WQWVIPLPENIDI
ESAGPLLCGGITVFKPLLMHHITATSRVGVIGIGGLGHIAIKLLHAMGCEVTAFSSNPAK
EQEVLAMGADKVVNSRDPQALKTLAGQFDLIINTV--NVSLDWQPYFEALTYGGNFHTVG
AVLTPLSVPAFT-LIAGDRSVSGSATGTPYELRKLMRFAAR
>tr|B3HNF6|B3HNF6_ECOLX/28-302 Oxidoreductase, zinc-binding dehydrogenase family OS=Escherichia coli F11 GN=EcF11_0778 PE=4 SV=1
QDVEVQVDYCGICHSDLSMIDNEWG-FSQYPLVAGHEVIGRVVALGSAAQDKGLQVGQRV
GIGWTARSCGHCDACISGNQINCEQGA-VPTI-MNRGGFAEKLRAD-WQWVIPLPENIDI
ESAGPLLCGGITVFKPLLMHHITATSRVGVIGIGGLGHIAIKLLHAMGCEVTAFSSNPAK
EQEVLAMGADKVVNSRDPQALKTLAGQFDLIINTV--NVSLDWQPYFEALTYGGNFHTVG
AVLTPLPVPAFT-LIAGDRSVSGSATGTPYELRKLMRFAAR
>tr|B3I539|B3I539_ECOLX/42-316 Oxidoreductase, zinc-binding dehydrogenase family OS=Escherichia coli E22 GN=EcE22_2369 PE=4 SV=1
QDVEVQVDYCGICHSDLSMIDNEWG-FSQYPLVAGHEVIGRVVALGSAAQDKGLQVGQRV
GIGWTARSCGHCDACISGNQINCEQGA-VPTI-MNRGGFAEKLRAD-WQWVIPLPENIDI
ESAGPLLCGGITVFKPLLMHHITATSRVGVIGIGGLGHIAIKLLHAMGCEVTAFSSNPAK
EQEVLAMGADKVVNSRDPQALKALAGQFDLIINTV--NVSLDWQPYFEALTYGGNFHTVG
AVLTPLSVPAFT-LIAGDRSISGSATGTPYELRKLMRFAAR
>tr|B3IM95|B3IM95_ECOLX/28-302 Oxidoreductase, zinc-binding dehydrogenase family OS=Escherichia coli E110019 GN=EcE110019_4242 PE=4 SV=1
QDVEVQVDYCGICHSDLSMIDNEWG-FSQYPLVAGHEVIGRVVALGSAAQDKGLQVGQRV
GIGWTARSCGHCDACISGNQINCEQGA-VPTI-MNRGGFAEKLRAD-WQWVIPLPENIDI
ESAGPLLCGGITVFKPLLMHHITATSRVGVIGIGGLGHIAIKLLHAMGCEVTAFSSNPAK
EQEVLAMGADKVVNSRDPQALKALSGQFDLIINTV--NVSLDWQPYFEALTYGGNFHTVG
AVLTPLSVPAFT-LIAGDRSISGSATGTPYELRKLMRFAAR
>tr|B3WI44|B3WI44_ECOLX/28-302 Oxidoreductase, zinc-binding dehydrogenase family OS=Escherichia coli B171 GN=EcB171_2818 PE=4 SV=1
QDVEVQVDYCGICHSDLSMIDNEWG-FSQYPLVAGHEVIGRVVALGSAAQDKGLQVGQRV
GIGWTARSCGHCDACISGNQINCEQGA-VPTI-MNRGGFAEKLRAD-WQWVIPLPENIDI
ESAGPLLCGGITVFKPLLMHHITATSRVGVIGIGGLGHIAIKLLHAMGCEVTAFSSNPAK
EQEVLAMGTDKVVNSRDPQALKALSGQFDLIINTV--NVSLDWQPYFEALTYGGNFHTVG
AVLTPLSVPAFT-LIAGDRSISGSATGTPYELRKLMRFAAR
>tr|B3X6Y7|B3X6Y7_SHIDY/28-302 Oxidoreductase, zinc-binding dehydrogenase family OS=Shigella dysenteriae 1012 GN=Sd1012_3416 PE=4 SV=1
QDIEVQVDYCGICHSDLSMIDNEWG-FSQYPLVAGHEVIGRVVALGSAAQDKGLQVGQRV
GIGWTARSCGHCDACISGNQINCEQGA-MPTI-MNRGGFAEKLRAD-WQWVIPLPENIDI
ESAGPLLCGGITVFKPLLMHHITATSRVGVIGIGGLGHIAIKLLHAMGCEVTAFSSNPAK
EQEVLAMGADKVVNSRDPQALKALSGQFDLIINTV--NVSLDWQPYFEALTYGGNFHTVG
AVLTPLSVPAFT-LIAGDRSISGSATGTPYELRKLMRFAAR
>tr|B3XE27|B3XE27_ECOLX/28-302 Oxidoreductase, zinc-binding dehydrogenase family OS=Escherichia coli 101-1 GN=EC1011_0202 PE=4 SV=1
QDVEVQVDYCGICHSDLSMIDNEWG-FSQYPLVAGHEVIGRVVALGSAAQDKGLQVGQRV
GIGWTARSCGHCDACISGNQINCEQGA-VPTI-MNRGGFAEKLRAD-WQWVIPLPENIDI
ESAGPLLCGGITVFKPLLMHHITATSRVGVIGIGGLGHIAIKLLHAMGCEVTAFSSNPAK
EQEVLAMGADKVVNSRDPQALKALSGQFDLIINTV--NVSLDWQPYFEALTYGGNFHTVG
AVLTPLSVPAFT-LIAGDRSISGSATGTPYELRKLMRFAAR
>tr|B3YJC0|B3YJC0_SALET/28-302 Putative uncharacterized protein OS=Salmonella enterica subsp. enterica serovar Kentucky str. CVM29188 GN=SeKA_A4141 PE=4 SV=1
EDVEVRVDYCGICHSDLSMIDNEWG-FSQYPLVAGHEVIGRVAALGSAAQDKGLKVGQRV
GIGWTARSCGHCDACISGNQINCQEGA-VPTI-LNRGGFAEKLRAG-WQWVIPLPENIDM
ASAGPLLCGGITVFKPLLMHHITATSRVGVIGIGGLGHIAIKLLHAMGCEVTAFSSNPSK
EQEVLAMGANNVVNSRDPEALKALAGQFDLIINTV--NVDLDWQPYFEALTYGGNFHTVG
AVLKPLPVPAFT-LIAGDRSISGSATGTPYELRKLMKFAGR
>tr|B4A4C3|B4A4C3_SALNE/28-302 Putative uncharacterized protein OS=Salmonella enterica subsp. enterica serovar Newport str. SL317 GN=SNSL317_A2114 PE=4 SV=1
EDVEVRVDYCGICHSDLSMIDNEWG-FSQYPLVAGHEVIGRVAALGSAAQDKGLKVGQRV
GIGWTARSCGHCDACISGNQINCLEGA-VPTI-LNRGGFAEKLRAG-WQWVIPLPENIDM
ASAGPLLCGGITVFKPLLMHHITATSRVGVIGIGGLGHIAIKLLHAMGCEVTAFSSNPSK
EQEVLAMGANNVVNSRDPEALKALAGQFDLIINTV--NVDLDWQPYFEALTYGGNFHTVG
AVLKPLPVPAFT-LIAGDRSISGSATGTPYELRKLMKFAGR
>tr|B4AZV2|B4AZV2_9CHRO/26-298 Alcohol dehydrogenase GroES domain protein OS=Cyanothece sp. PCC 7822 GN=Cyan7822DRAFT_1484 PE=4 SV=1
EDVEIQVEYCGICHSDLSMLNNEWG-MTRYPFVPGHEVVGTINAVGERV--KHLQVGQRV
GLGWYSRSCMTCEWCLSGNQNLCPQAE-GTIV-GRYGGFAEKVRAH-QGWVLPLPEKLNP
LTAGPLFCGGITVFNPIVQFDVKPTDRVGVIGIGGLGHMALGFLAAWGCEITAFSTSPDK
EIEAKNLGANHFVNSRDPQALKALANSLDLILSTV--NADLDWDTYISLLRPKGRLHFVG
VIPNPLSVQLFP-LIGGQKSVSGSPLGSPVTLAQMLNFAGR
>tr|B4BZS8|B4BZS8_9CHRO/55-327 Alcohol dehydrogenase GroES domain protein OS=Cyanothece sp. PCC 8802 GN=Cyan8802DRAFT_2295 PE=4 SV=1
EDVEINVQYCGICHSDLSMLDNEWG-ITQYPFVPGHEVVGTIGAVGSKV--TTFQVGQTV
GLGWFSRSCFDCEWCLSGDQNLCQTAE-GTIV-GRPGGFADKVRAH-HRWVVPLPSGVNP
ETAGPLFCGGITVFNPIIQCGVKSTDRVGVIGIGGLGHLAIEFLHAWGCEVTAFSSNPEK
ESEVKQLGADYFVNSRDPEAIKAVENSFDFIISTV--NVSLDWNSYILALRPRGTLHFVG
AVLNPISTQIFP-LLMGQKTISGSPTGSPTTIAQMLDFAAR
>tr|B4VJU2|B4VJU2_9CYAN/26-298 Alcohol dehydrogenase GroES-like domain family OS=Microcoleus chthonoplastes PCC 7420 GN=MC7420_3134 PE=4 SV=1
EEVEIKVEYCGICHSDLSMLDNEWG-MTDYPFVPGHEVVGTIAALGDKV--TTLNLGQRV
GLGWFSGSCMTCEWCMSGNHNLCSNAE-GTIV-SRHGGFADKVRAD-YSWVVPLPDGINP
ATAGPLFCGGITVFNPIVQFDIKPSDRVGVIGIGGLGHIALGFLQAWGCEITAFSSSPDK
EAEARELGATHFINSGDVNALESVQNSFDFILATA--NADLDWNAYIAALRPKGRLHFVG
VIPNPLSTPIFP-LILGQKSISASPVGSPATISQMINFAAR
>tr|B5BV59|B5BV59_SALET/28-302 Putative uncharacterized protein OS=Salmonella enterica subsp. enterica serovar Saintpaul str. SARA23 GN=SeSPA_A0376 PE=4 SV=1
EDVEVRVDYCGICHSDLSMIDNEWG-FSQYPLVAGHEVIGRVAALGSAAQDKGLKVGQRV
GIGWTARSCGHCDACISGNQINCQEGA-VPTI-LNRGGFAEKLRAG-WQWVIPLPENIDM
ASAGPLLCGGITVFKPLLMHHITATSRVGVIGIGGLGHIAIKLLHAMGCEVTAFSSNPSK
EQEVLAMGANNVVNSRDPEALKALAGQFDLIINTV--NVDLDWQPYFEALTYGGNFHTVG
AVLKPLPVPAFT-LIAGDRSISGSATGTPYELRKLMKFAGR
>tr|B5C819|B5C819_SALET/28-302 Putative uncharacterized protein OS=Salmonella enterica subsp. enterica serovar Schwarzengrund str. SL480 GN=SeSB_A0077 PE=4 SV
EDVEVRVDYCGICHSDLSMIDNEWG-FSQYPLVAGHEVIGRVAALGSAAQDKGLKVGQRV
GIGWTARSCGHCDACISGNQINCQEGA-VPTI-LNRGGFAEKLRAG-WQWVIPLPENIDM
ASAGPLLCGGITVFKPLLMHHITATSRVGVIGIGGLGHIAIKLLHAMGCEVTAFSSNPSK
EQEVLAMGANNVVNSRDPEALKALAGQFDLIINTV--NVDLDWQPYFEALTYGGNFHTVG
AVLKPLPVPAFT-LIAGDRSISGSATGTPYELRKLMKFAGR
>tr|B5JNR9|B5JNR9_9BACT/26-298 Alcohol dehydrogenase GroES-like domain family OS=Verrucomicrobiae bacterium DG1235 GN=VDG1235_3834 PE=4 SV=1
TDVEINVEHCGICHSDLSMLNNEWG-MTTYPFVPGHEVVGTIGAIGSDV--KNLAPGQRV
GLGWHSSYCTTCPSCLSGDHNLCQAAA-GTIV-GRHGGFADKVRAS-ALSVIPLPDSIDA
AKAGPLFCGGITVFNPLIQYEVSPTAKVAVIGIGGLGHMALAFLNAWGCEVTAFTTSEAK
RQEALKLGAHHTLNSRDAAEIEAAAGRFDLILSTV--NVGLDWNGYVNTLKPKGRLHFLG
AALEPIQIGAFS-LIMAQRQISGSPVGSPATIAKMIEFAAL
>tr|B5JRT1|B5JRT1_9GAMM/30-304 Mannitol dehydrogenase OS=gamma proteobacterium HTCC5015 GN=GP5015_868 PE=4 SV=1
EQVEIEVTHCGLCHSDLSMLDNEWG-VSQYPLVPGHEAVGRVVALGDAAQDKGLSIGQAV
GVGWLSGSCMHCNSCLSGDHNLCADNE-VTIA-GRYGGFADRLRAH-WAWAIPLPESLDM
ASAGPLFCGGVTVFNPIVELDIKPTDRVGVVGIGGLGHLALQFLNAWGCDVTAFTSSEAK
REEAMSLGAHHVVTSTDKASLKAVRESLDFILVTA--NASLDWRQFINALGPKGKLHFVG
AVLEPIPVSVFD-LLGKQRSVSASPVGSPARLRQMLDFCAR
>tr|B5MMH1|B5MMH1_SALET/28-302 Putative uncharacterized protein OS=Salmonella enterica subsp. enterica serovar Saintpaul str. SARA29 GN=SeSPB_A4692 PE=4 SV=1
EDVEVRVDYCGICHSDLSMIDNEWG-FSQYPLVAGHEVIGRVAALGSAAQDKGLKVGQRV
GIGWTARSCGHCDACISGNQINCLEGA-VPTI-LNRGGFAEKLRAG-WQWVIPLPENMDM
ASAGPLLCGGITVFKPLLMHHITATSRVGVIGIGGLGHIAIKLLHAMGCEVTAFSSNPSK
EQEVLAMGANNVVNSRDPEALKALAGQFDLIINTV--NVDLDWQPYFEALTYGGNFHTVG
AVLKPLPVPAFT-LIAGDRSISGSATGTPYELRKLMKFAGR
>tr|B5MY43|B5MY43_SALET/28-302 Putative uncharacterized protein OS=Salmonella enterica subsp. enterica serovar 4,[5],12:i:- str. CVM23701 GN=SeI_A0336 PE=4 SV
EDVEVRVDYCGICHSDLSMIDNEWG-FSQYPLVAGHEVIGRVAALGSAAQDKGLKVGQRV
GIGWTARSCGHCDACISGNQINCQEGA-VPTI-LNRGGFAEKLRAG-WQWVIPLPENIDM
ASAGPLLCGGITVFKPLLMHHITATSRVGVIGIGGLGHIAIKLLHAMGCEVTAFSSNPSK
EQEVLAMGANNVVNSRDPEALKALAGQFDLIINTV--NVDLDWQPYFEALTYGGNFHTVG
AVLKPLPVPAFT-LIAGDRSISGSATGTPYELRKLMKFAGR
>tr|B5N9E1|B5N9E1_SALET/28-302 Putative uncharacterized protein OS=Salmonella enterica subsp. enterica serovar Javiana str. GA_MM04042433 GN=SeJ_A0287 PE=4 SV
EDVEVRVDYCGICHSDLSMIDNEWG-FSQYPLVAGHEVIGRVAALGSAAQDKGLKVGQRV
GIGWTARSCGHCDACISGNQINCLEGA-VPTI-LNRGGFAEKLRVG-WQWVIPLPENIDM
ASAGPLLCGGITVFKPLLMHHITATSRVGVIGIGGLGHIAIKLLHAMGCEVTAFSSNPSK
EQEVLVMGANNVVNSRDPEALKALAGQFDLIINTV--NVDLDWQPYFEALTYGGNFHTVG
AVLKPLPVPAFT-LIAGDRSISGSATGTPYELRKLMKFAGR
>tr|B5NTB8|B5NTB8_SALET/28-302 Putative uncharacterized protein OS=Salmonella enterica subsp. enterica serovar Kentucky str. CDC 191 GN=SeKB_A4676 PE=4 SV=1
EDVEVRVDYCGICHSDLSMIDNEWG-FSQYPLVAGHEVIGRVAALGSAAQDKGLKVGQRV
GIGWTARSCGHCDACISGNQINCQEGA-VPTI-LNRGGFAEKLRAG-WQWVIPLPENIDM
ASAGPLLCGGITVFKPLLMHHITATSRVGVIGIGGLGHIAIKLLHAMGCEVTAFSSNPSK
EQEVLAMGANNVVNSRDPEALKALAGQFDLIINTV--NVDLDWQPYFEALTYGGNFHTVG
AVLKPLPVPAFT-LIAGDRSISGSATGTPYELRKLMKFAGR
>tr|B5P787|B5P787_SALET/28-302 Putative uncharacterized protein OS=Salmonella enterica subsp. enterica serovar Heidelberg str. SL486 GN=SeHB_A4617 PE=4 SV=1
EDVEVRVDYCGICHSDLSMIDNEWG-FSQYPLVAGHEVIGRVAALGSAAQDKGLKVGQRV
GIGWTARSCGHCDACISGNQINCQEGA-VPTI-LNRGGFAEKLRAG-WQWVIPLPENIDM
ASAGPLLCGGITVFKPLLMHHITATSRVGVIGIGGLGHIAIKLLHAMGCEVTAFSSNPSK
EQEVLAMGANNVVNSRDPEALKALAGQFDLIINTV--NVDLDWQPYFEALTYGGNFHTVG
AVLKPLPVPAFT-LIAGDRSISGSATGTPYELRKLMKFAGR
>tr|B5PI48|B5PI48_SALET/28-302 Putative uncharacterized protein OS=Salmonella enterica subsp. enterica serovar Weltevreden str. HI_N05-537 GN=SeW_A4941 PE=4 S
EDVEVRVDYCGICHSDLSMIDNEWG-FSQYPLVAGHEVIGRVAALGSAAQDKGLKVGQRV
GIGWTARSCGHCDACISGNQINCQEGA-VPTI-LNRGGFAEKLRAG-WQWVIPLPENIDM
ASAGPLLCGGITVFKPLLMHHITATSRVGVIGIGGLGHIAIKLLHAMGCEVTAFSSNPSK
EQEVLAMGANNVVNSRDPEALKALAGQFDLIINTV--NVDLDWQPYFEALTYGGNFHTVG
AVLKPLPVPAFT-LIAGDRSISGSATGTPYELRKLMKFAGR
>tr|B5PVW3|B5PVW3_SALHA/28-302 Putative uncharacterized protein OS=Salmonella enterica subsp. enterica serovar Hadar str. RI_05P066 GN=SeH_A0097 PE=4 SV=1
EDVEVRVDYCGICHSDLSMIDNEWG-FSQYPLVAGHEVIGRVAALGSAAQDKGLKVGQRV
GIGWTARSCGHCDACISGNQINCQEGA-VPTI-LNRGGFAEKLRAG-WQWVIPLPENIDM
ASAGPLLCGGITVFKPLLMHHITATSRVGVIGIGGLGHIAIKLLHAMGCEVTAFSSNPSK
EQEVLAMGANNVVNSRDPEALKALAGQFDLIINTV--NVDLDWQPYFEALTYGGNFHTVG
AVLKPLPVPAFT-LIAGDRSISGSATGTPYELRKLMKFAGR
>tr|B5Q3K3|B5Q3K3_SALVI/28-302 Putative uncharacterized protein OS=Salmonella enterica subsp. enterica serovar Virchow str. SL491 GN=SeV_B0419 PE=4 SV=1
EDVEVRVDYCGICHSDLSMIDNEWG-FSQYPLVAGHEVIGRVAALGSAAQDKGLKVGQRV
GIGWTARSCGHCDACISGNQINCQEGA-VPTI-LNRGGFAEKLRAG-WQWVIPLPENMDM
ASAGPLLCGGITVFKPLLMHHITATSRVGVIGIGGLGHIAIKLLHAMGCEVTAFSSNPSK
EQEVLAMGANNVVNSRDPEALKALAGQFDLIINTV--NVDLDWQPYFEALTYGGNFHTVG
AVLKPLPVPAFT-LIAGDRSISGSATGTPYELRKLMKFAGR
>tr|B6FIH1|B6FIH1_9ENTR/28-302 Putative uncharacterized protein OS=Enterobacter cancerogenus ATCC 35316 GN=ENTCAN_04575 PE=4 SV=1
EDVEVQVDYCGICHSDLSMIDNEWG-FSQYPLVAGHEVIGRVVALGTAAQDKGLKVGQRV
GIGWTARSCGHCDACISGNQINCLEGA-VPTI-VNRGGFADKLRAD-WQWVIPLPDSIDI
ESAGPLLCGGITVFKPLLMHHITATSRVGVIGIGGLGHIAIKLLHAMGCEVTAFSSNPSK
EQEVLAMGADKVVNSRDPQALNALAGQFDLIINTV--NVDLDWQPYFEALAYGGNFHTVG
AVMKPLPVPAFT-LIGGDRSVSGSATGTPFELRKLMKFAGR
>tr|B6ZU09|B6ZU09_ECO57/28-302 Oxidoreductase, zinc-binding dehydrogenase family OS=Escherichia coli O157:H7 str. TW14588 GN=ESCCO14588_1172 PE=4 SV=1
QDVEVQVDYCGICHSDLSMIDNEWG-FSQYPLVAGHEVIGRVVALGSAAQDKGLQVGQRV
GIGWTARSCGHCDACISGNQINCEQGA-VPTI-MNRGGFAEKLRAD-WQWVIPLPENIDI
ESAGPLLCGGITVFKPLLMHHITATSRVGVIGIGGLGHIAIKLLHAMGCEVTAFSSNPAK
EQEVLAMGADKVVNSRDPQALKALSGQFDLIINTV--NVSLDWQPYFEALTYGGNFHTVG
AVLTPLPVPAFT-LIAGDRSVSGSATGTPYELRKLMRFAAR
>tr|B7GV17|B7GV17_ACIBA/30-303 Hypothetical zinc-type alcohol dehydrogenase-like protein yjgB OS=Acinetobacter baumannii AB307-0294 GN=ABBFA_000045 PE=4 SV=1
HQVEVKVEYCGLCHSDISVLNNEWR-STVYPVVAGHEIIGRIVALGSEA--KGLQIGQRV
GIGWTAESCQACDECIGGQQVLCTGENVATIV-GHAGGFADKVRAG-WQWAIPLPEDLDP
ESAGPLLCGGITVFDPLLKHKIQATHHVGVIGIGGLGHIAIKLLKAWGCEITAFSSNPDK
TEELKAMGADHVVNSRDTEAVKAQKGKFDLLLSTV--NVTLNWRAFISTLAPNGSLHFLG
LTLEPVPVSVGS-LIDGAKSVTGSPTGSPAALRQLLKFAAR
>tr|B7I2A2|B7I2A2_ACIBA/30-303 Putative uncharacterized protein OS=Acinetobacter baumannii AB0057 GN=AB57_3891 PE=4 SV=1
HQVEVKVEYCGLCHSDISVLNNEWR-STVYPVVAGHEIIGRIVALGSEA--KGLQIGQRV
GIGWTAESCQACDECIGGQQVLCTGENVATIV-GHAGGFADKVRAG-WQWAIPLPEDLDP
ESAGPLLCGGITVFDPLLKHKIQATHHVGVIGIGGLGHIAIKLLKAWGCEITAFSSNPDK
TEELKAMGADHVVNSRDTEAVKAQKGKFDLLLSTV--NVTLNWRAFISTLAPNGSLHFLG
LTLEPVPVSVGS-LIDGAKSVTGSPTGSPAALRQLLKFAAR
>tr|B7K4P1|B7K4P1_SYNP8/26-298 Alcohol dehydrogenase GroES domain protein OS=Synechococcus sp. (strain PCC 8801 / RF-1) GN=PCC8801_1449 PE=4 SV=1
EDVEINVQYCGICHSDLSMLDNEWG-ITQYPFVPGHEVVGTIGAVGSKV--TTFQVGQTV
GLGWFSRSCFDCEWCLSGDQNLCQTAE-GTIV-GRPGGFADKVRAH-HRWVVPLPSGVNP
ETAGPLFCGGITVFNPIIQCGVKSTDRVGVIGIGGLGHLAIEFLHAWGCEVTAFSSNPEK
ESEVKQLGADYFVNSRDPEAIKAVENSFDFIISTV--NVSLDWNSYILALRPRGTLHFVG
AVLNPISTQIFP-LLMGQKTISGSPTGSPTTIAQMLDFAAR
>tr|B7KI77|B7KI77_9CHRO/26-298 Alcohol dehydrogenase GroES domain protein OS=Cyanothece sp. PCC 7424 GN=PCC7424_5216 PE=4 SV=1
EEVDIKVEYCGICHSDLSMLKNDWG-MTQYPFVPGHEVVGVVEAVGSKV--KNLQIGQKV
GLGWYSRSCMTCEFCMSGNHNLCQDAE-GTIV-GRYGGFAEKVRAH-QGWVIPLPEGVNP
VTAGPLFCGGITVFNPIVQFNIKPTDQVGVIGIGGLGHMALGFLRAWGCEITAFSTSPDK
EAEAKALGATHFVNSRDPEALKALTNSFDVILSTV--NADLDWPTYIKLLRPQGRLHLVG
VIPNPLSVPIFP-MILGQKSVSASPLGSPTTIAQMLNFAGR
>tr|B7LCX9|B7LCX9_ECOLX/28-302 Putative alcohol dehydrogenase, Zn-dependent and NAD(P)-binding OS=Escherichia coli GN=yjgB PE=4 SV=1
QDIEVQVDYCGICHSDLSMIDNEWG-FSQYPLVAGHEVIGRVVALGSAAQDKGLQVGQRV
GIGWTARSCGHCDACISGNQINCEQGA-VPTI-MNRGGFAEKLRAD-WQWVIPLPENIDI
ESAGPLLCGGITVFKPLLMHHITATSRVGVIGIGGLGHIAIKLLHAMGCEVTAFSSNPAK
EQEVLAMGADKVVNSRDPQALKTLAGQFDLIINTV--NVSLDWQPYFEALTYGGNFHTVG
AVLTPLSVPAFT-LIAGDRSVSGSATGTPYELRKLMRFAAR
>tr|B7LR01|B7LR01_ESCFE/28-302 Putative alcohol dehydrogenase, Zn-dependent and NAD(P)-binding OS=Escherichia fergusonii GN=yjgB PE=4 SV=1
QDVEVQVDYCGICHSDLSMIDNEWG-FSQYPLVAGHEVIGRVVALGIAAQDKGLQVGQRV
GIGWTARSCGHCDACISGNQINCEQGA-VPTI-MNRGGFAEKLRAD-WQWVIPLPENIDI
ESAGPLLCGGITVFKPLLMHHITATSRVGVIGIGGLGHIAIKLLHAMGCEVTAFSSNPAK
EQEVLAMGADKVVNSRDPQALKALAGQFDLIINTV--NVSLDWQPYFEALTYGGNFHTVG
AVLTPLPVPAFT-LIAGDRSVSGSATGTPYELRKLMRFAAR
>tr|B7M9M3|B7M9M3_ECOLX/28-302 Putative alcohol dehydrogenase, Zn-dependent and NAD(P)-binding OS=Escherichia coli GN=yjgB PE=4 SV=1
QDVEVQVDYCGICHSDLSMIDNEWG-FSQYPLVAGHEVIGRVVALGSAAQDKGLQVGQRV
GIGWTARSCGHCDACISGNQINCEQGA-VPTI-MNRGGFAEKLRAD-WQWVIPLPENIDI
ESAGPLLCGGITVFKPLLMHHITATSRVGVIGIGGLGHIAIKLLHAMGCEVTAFSSNPAK
EQEVLAMGADKVVNSRDPQALKALAGQFDLIINTV--NVSLDWQPYFEALTYGGNFHTVG
AVLTPLSVPAFT-LIAGDRSISGSATGTPYELRKLMRFAAR
>tr|B7MLR9|B7MLR9_ECOLX/28-302 Putative alcohol dehydrogenase, Zn-dependent and NAD(P)-binding OS=Escherichia coli GN=yjgB PE=4 SV=1
QDVEVQVDYCGICHSDLSMIDNEWG-FSQYPLVAGHEVIGRVVALGSAAQDKGLQVGQRV
GIGWTARSCGHCDACISGNQINCEQGA-VPTI-MNRGGFAEKLRAD-WQWVIPLPENIDI
ESAGPLLCGGITVFKPLLMHHITATSRVGVIGIGGLGHIAIKLLHAMGCEVTAFSSNPAK
EQEVLAMGADKVVNSRDPQALKALSGQFDLIINTV--NVSLDWQPYFEALTYGGNFHTVG
AVLTPLSVPAFT-LIAGDRSISGSATGTPYELRKLMRFAAR
>tr|B7MT03|B7MT03_ECOLX/28-302 Putative alcohol dehydrogenase, Zn-dependent and NAD(P)-binding OS=Escherichia coli GN=yjgB PE=4 SV=1
QDVEVQVDYCGICHSDLSMIDNEWG-FSQYPLVAGHEVIGRVVALGSAAQDKGLQVGQHV
GIGWTARSCGHCDACISGNQINCEQGA-VPTI-MNRGGFAEKLRAD-WQWVIPLPENIDI
ESAGPLLCGGITVFKPLLMHHITATSRVGVIGIGGLGHIAIKLLHAMGCEVTAFSSNPAK
EQEVLAMGADKVVNSRDPQALKALAGQFDLIINTV--NVSLDWQPYFEALTYGGNFHTVG
AVLTPLSVPAFT-LIAGDHSVSGSATGTPYELRKLMRFAAR
>tr|B7NGK1|B7NGK1_ECOLX/28-302 Putative alcohol dehydrogenase, Zn-dependent and NAD(P)-binding OS=Escherichia coli GN=yjgB PE=4 SV=1
QDVEVQVDYCGICHSDLSMIDNEWG-FSQYPLVAGHEVIGRVVALGSAAQDKGLQVGQRV
GIGWTARSCGHCDACISGNQINCEQGA-VPTI-MNRGGFAEKLRAD-WQWVIPLPENIDI
ESAGPLLCGGITVFKPLLMHHITATSRVGVIGIGGLGHIAIKLLHAMGCEVTAFSSNPAK
EQEVLAMGADKVVNSRDPQALKALAGQFDLIINTV--NVSLDWQPYFEALTYGGNFHTVG
AVLTPLSVPAFT-LIAGDRSVSGSATGTPYELRKLMRFAAR
>tr|B7NUI3|B7NUI3_ECOLX/28-302 Putative alcohol dehydrogenase, Zn-dependent and NAD(P)-binding OS=Escherichia coli GN=yjgB PE=4 SV=1
QDVEVQVDYCGICHSDLSMIDNEWG-FSQYPLVAGHEVIGRVVALGSAAQDKGLQVGQRV
GIGWTARSCGHCDACISGNQINCEQGA-VLTI-MNRGGFAEKLRAD-WQWVIPLPENIDI
ESAGPLLCGGITVFKPLLMHHITATSRIGVIGIGGLGHIAIKLLHAMGCEVTAFSSNPAK
EQEVLAMGADKVVNSRDPQALKALARQFDLIINTV--NVSLDWQPYFEALTYGGNFHTVG
AVLTPLSVPAFT-LIAGDRSVSGSATGTPYELRKLMRFAAR
>tr|B7UQS1|B7UQS1_ECO27/28-302 Predicted alcohol dehydrogenase, Zn-dependentand NAD(P)-binding OS=Escherichia coli O127:H6 str. E2348/69 GN=yjgB PE=4 SV=1
QDVEVQVDYCGICHSDLSMIDNEWG-FSQYPLVAGHEVIGRVVALGSAAQDKGLQVGQRV
GIGWTARSCGHCDACISGNQINCEQGA-VPTI-MNRGGFAEKLRAD-WQWVIPLPENIDI
ESAGPLLCGGITVFKPLLMHHITATSRVGVIGIGGLGHIAIKLLHAMGCEVTAFSSNPAK
EQEVLVMGADKVVNSRDPQALKALAGQFDLIINTV--NVSLDWQPYFEALTYGGNFHTVG
AVLTPLPVPAFT-LIAGDRSVSGSATGTPYELRKLMRFAAR
>tr|Q05R38|Q05R38_9SYNE/27-296 Zinc-containing alcohol dehydrogenase superfamily protein OS=Synechococcus sp. RS9916 GN=RS9916_28064 PE=3 SV=1
GEVVLEVLHCGLCHSDLSMIDNAWG-LSAYPLVPGHEVVGRVVAVGDGV--DPALLGDVR
GLGWISGSCSHCLQCLGGDANLCPSLE-ATIV-GRQGGFASHVTAR-QDWTISLPEGVAV
ADAGPLFCGGITVFAPLIDEAVSPTAHVAVVGIGGLGHIALQFAKAWGCRVTALTTNLGK
AEEARRFGAHDV---QLLEQLPDLAGRFDLVINTV--NHPLDWPAVMASLAPRGRLHQLG
AVLEPMQIAAFD-LIPQRRSVTGSPTSSPASLLKMVEFCAR
>tr|Q0F3V4|Q0F3V4_9PROT/28-300 Zinc-containing alcohol dehydrogenase family protein OS=Mariprofundus ferrooxydans PV-1 GN=SPV1_03433 PE=3 SV=1
DEVEIDVSYCGICHSDVSVIDAEWG-EMPYPVVAGHEVVGKIAKTGSSV--SHLKIGQVV
GLGWHAGYCGTCHPCQSGDNNLCGTAT-ATII-GHYGGFAEQVRAK-ANSVVAIPAGIDL
ESAGPLFCGGVTVFNPLVQFDVKPTDKVAVIGIGGLGHMALQFLNAWGCEVTAFTSSDAK
RDEALSMGAHDTLNSRDADAIAGAAGRFDFIISTV--NVKLDWNLYLGTLQPKGRLHFVG
ATLEPLDIGVFG-LIGGQRSISGSPVGSPSTMLQMLEFAKL
>tr|Q1N3E9|Q1N3E9_9GAMM/26-298 Zinc-containing alcohol dehydrogenase family protein OS=Oceanobacter sp. RED65 GN=RED65_13197 PE=3 SV=1
QEVEIEVHYCGVCHSDISMLDNEWG-MTQYPFVPGHEVAGLIKQVGAEV--NHLKVGDRV
GLGWQSGYCNHCENCMSGDHNLCGTAE-MTIV-GRHGGFADHVRAQ-ASSVVKLPDDIHM
ADAGPLFCGGVTVYNPMKQFDLKPTAKVAVIGIGGLGHMALQFLNSWGCEVTAFTSTEEK
RKEAIALGAHKTLNSRDEGELKGAAGSFDMIISTV--NVSLNWEAYINTLKAKGRLHFVG
AVLEPIQVGVFP-LMMGQRSISASPVGSPSTISQMLEFTAR
>tr|Q1YQ87|Q1YQ87_9GAMM/31-303 Zinc-containing alcohol dehydrogenase family protein OS=gamma proteobacterium HTCC2207 GN=GB2207_00245 PE=3 SV=1
NEVEMDVLHSGICHSDLSMVENEWG-LTKYPLVAGHEIIGKITAKGADV--HGLKPGTVV
GLGWHSGYCGHCHPCKTGDQNLCPSAV-RTII-GHNGGFAEKVRAQ-ASSVVVIPEGMDP
VSAGPLLCAGITVFNPIVQFGIKSTDKVAVIGIGGLGHLALQFLNAWGCEVTAFTSSDSK
HQEALDLGAHKTLNSRDPDALKNAASSFDFIISTV--NVKLEWNLYLNALKPKGRLHFVG
AITAPLDISMFP-LMLGQREVSGSPVGSPATIETMLDFANL
>tr|Q9F1R1|Q9F1R1_9GAMM/30-302 NADP-dependent alcohol dehydrogenase OS=Acinetobacter sp. M-1 GN=alrA PE=3 SV=1
HQVEVKVEYCGLCHSDLSVINNEWQ-SSVYPAVAGHEIIGTIIALGSEA--KGLKLGQRV
GIGWTAETCQACDPCIGGNQVLCTGEKKATII-GHAGGFADKVRAG-WQWVIPLPDDLDP
ESAGPLLCGGITVLDPLLKHKIQATHHVGVIGIGGLGHIAIKLLKAWGCEITAFSSNPDK
TEELKANGADQVVNSRDAQAIKGTRWKL-IILSTA--NGTLNVKAYLNTLAPKGSLHFLG
VTLEPIPVSVGA-IMGGAKSVTSSPTGSPLALRQLLQFAAR
>tr|A1AJH2|A1AJH2_ECOK1/42-316 Putative oxidoreductase OS=Escherichia coli O1:K1 / APEC GN=yjgB PE=3 SV=1
QDVEVQVDYCGICHSDLSMIDNEWG-FSQYPLIAGHEVIGRVVALGSAAQDKGLQVGQRV
GIGWTARSCGHCDACISGNQINCEQGA-VPTI-MNRGGFAEKLRAD-WQWVIPLPENIDI
ESAGPLLCGGITVFKPLLMHHITATSRVGVIGIGGLGHIAIKLLHAMGCEVTAFSSNPAK
EQEVLAMGADKVVNSRDPQALKTLAGQFDLIINTV--NVSLDWQPYFEALTYGGNFHTVG
AVLTPLPVPAFT-LIAGDRSVSGSATGTPYELRKLMRFAAR
>tr|A3MA81|A3MA81_ACIBT/30-303 Putative alcohol dehydrogenase OS=Acinetobacter baumannii (strain ATCC 17978 / NCDC KC 755) GN=A1S_3436 PE=3 SV=2
HQVEVKVEYCGLCHSDISVLNNEWH-STVYPVVAGHEIIGRIVALGSEA--KGLQIGQRV
GIGWTAESCQACDECIGGQQVLCTGENIATIV-GHAGGFADKVRAG-WQWAIPLPEDLDP
ESAGPLLCGGITVFDPLLKHKIQATHHVGVIGIGGLGHIAIKLLKAWGCEITAFSSNPDK
TEELKAMGADHVVNSRDTEAVKAQKGKFDLLLSTV--NVTLNWRAFISTLAPNGSLHFLG
LTLEPVPVSVGS-LIDGAKSVTGSPTGSPAALRQLLKFAAR
>tr|A4WF29|A4WF29_ENT38/28-302 Alcohol dehydrogenase GroES domain protein OS=Enterobacter sp. (strain 638) GN=Ent638_3652 PE=3 SV=1
EDVEVQVDYCGICHSDLSMIDNEWG-FSSYPLVAGHEVIGRVVALGTAAQDKGLKIGQRV
GIGWTARSCGHCDACISGNQINCLEGA-VPTI-LNKGGFADKLRAD-WQWVIPLPDSIDI
ESAGPLLCGGITVFKPLLMHHVTATSRVGVIGIGGLGHIAIKLLHAMGCEVTAFSSNPAK
EQEVLAMGADKVVNSRDPELLKALAGQFDLIINTV--NVDLDWQPYFEALAYGGNFHTVG
AVLKPLPVPAFT-LIGGDRSVSGSATGTPYELRKLMKFAGR
>tr|A4XYS8|A4XYS8_PSEMY/34-306 Alcohol dehydrogenase GroES domain protein OS=Pseudomonas mendocina (strain ymp) GN=Pmen_3746 PE=3 SV=1
EEVEIAVEYCGICHSDQSMIDNEWG-NARYPFIPGHEVVGTVVRLGEQA--RGLALGQRV
GIGWYKGSCMHCGSCMEGSHQLCRSVK-PTIV-GSHGGFADRLRSH-WAWAVPLPDGLDP
ALVGPLFCAGSTVFSPLLEFDIKPTDRVGVVGIGGLGHLALRFLNAWGCEVTAFTSSLNK
QDEAKRLGAHKVVASTDSAAMKAIAGTLDFLLVTA--SADLDWQALIATLRGKGRLHFVG
IVPSAIPVHVFN-LIPQQKSLSGSPVGSPSTMATMLEFCAR
>tr|A5GJX6|A5GJX6_SYNPW/26-295 Zn-dependent alcohol dehydrogenases OS=Synechococcus sp. (strain WH7803) GN=SynWH7803_0815 PE=3 SV=1
DELVLEVMHCGLCHSDLSMIGNHWG-VSRYPLVPGHEVIGRVTAVGEGV--DPGLIGDVR
GLGWISGSCNHCSLCLGGDQNLCTSLE-ATIV-GRQGGFASHVVAR-QDWAIPLPPGLDP
ADAGPLFCGGITVFAPLVDEAVSPTAHVAVVGIGGLGHIALQFARAWGCEVTAITTNLAK
AEQARRFGAHHV---EELEMLPDLQSRFDLVINTV--NHPLDWSAVMASLRPRGRLHQLG
AVLEPIQVGAFD-LIPARRSITGSPTSSPASLQKMVEFCVR
>tr|A6THK0|A6THK0_KLEP7/28-302 Putative alcohol dehydrogenase OS=Klebsiella pneumoniae subsp. pneumoniae (strain ATCC 700721 / MGH 78578) GN=yjgB PE=3 SV=1
EDVEVEVEYCGICHSDLSMIDNEWG-MSSYPLVAGHEVIGRVAALGSAAQDKGLKIGQKV
GIGWTARSCGHCDACISGNQINCLEGS-VPTI-LNRGGFANKLRAD-WQWVIPLPESIDL
ASAGPMLCGGITVFKPLLTHHVTATSRVGVIGIGGLGHIAIKLLRAMGAEVTAFSSNPAK
EQEVLAMGADRVVNSRDPEALKALAGQFDLIINTV--AVDLDWQPYFEALAYGGNFHTVG
AVMKPFPVPAFT-LIGGDRSISGSATGNPSELRTLMKFAGR
>tr|A7MG54|A7MG54_ENTS8/28-302 Putative uncharacterized protein OS=Enterobacter sakazakii (strain ATCC BAA-894) GN=ESA_03438 PE=3 SV=1
EDVEVEVEYCGICHSDLSMIDNEWG-ISAYPLIAGHEVIGRVSALGGSAQNKGLKVGQRV
GIGWTASSCEHCDACISGNQVNCQHGS-VPTI-LNRGGFADKIRAN-WQWVIPMPEGIDA
ASAGPLLCGGITVFKPLLMHHITATSRVGVIGIGGLGHIAIKLLRAMGCEVTAFSSNPSK
EQEILAMGADKVVNSRDPQALQALAGQFDLIINTV--NVSLDWMPYFQALAWGGNFHTVG
AVMKPFEVPAFS-LIMGDRSVTGSATGSPHELRSLMKLAAR
>tr|A7ZVE4|A7ZVE4_ECO24/28-302 Oxidoreductase, zinc-binding dehydrogenase family OS=Escherichia coli O139:H28 (strain E24377A / ETEC) GN=EcE24377A_4837 PE=3 S
QDVEVQVDYCGICHSDLSMIDNEWG-FSQYPLVAGHEVIGRVVALGSAAQDKGLQVGQRV
GIGWTARSCGHCDACISGNQINCEQGA-VPTI-MNRGGFAEKLRAG-WQWVIPLPENIDI
ESAGPLLCGGITVFKPLLMHHITATSRVGVIGIGGLGHIAIKLLHAMGCEVTAFSSNPAK
EQEVLAMGADKVVNSRDPQALKALSGQFDLIINTV--NVSLDWQPYFEALTYGGNFHTVG
AVLTPLSVPAFT-LIAGDRSISGSATGTPYELRKLMRFAAR
>tr|A8A825|A8A825_ECOHS/28-302 Oxidoreductase, zinc-binding dehydrogenase family OS=Escherichia coli O9:H4 (strain HS) GN=EcHS_A4525 PE=3 SV=1
QDVEVQVDYCGICHSDLSMIDNEWG-FSQYPLVAGHEVIGRVVALGSAAQDKGLQVGQRV
GIGWTARSCGHCDACISGNQINCEQGA-VPTI-MNRGGFAEKLRVD-WQWVIPLPENIDI
ESAGPLLCGGITVFKPLLMHHITATSRVGVIGIGGLGHIAIKLLHAMGCEVTAFSSNPAK
EQELLAMGADKVVNSRDPQALKALAGQFDLIINTV--NVSLDWQPYFEALTYGGNFHTVG
AVLTPLSVPAFT-LIAGDRSVSGSATGTPYELRKLMRFAAR
>tr|A8AMA0|A8AMA0_CITK8/28-302 Putative uncharacterized protein OS=Citrobacter koseri (strain ATCC BAA-895 / CDC 4225-83 / SGSC4696) GN=CKO_03534 PE=3 SV=1
EDVEVQVDYCGICHSDLSMIDNEWG-FSQYPLVAGHEVIGRVVALGSAAQDKGLKVGQRV
GIGWTARSCGHCDACISGNQINCLEGS-VPTI-LNRGGFAEKLRAD-WQWVIPLPESIDI
ESAGPLLCGGITVFKPLLMHHVTATSRVGVIGIGGLGHIAIKLLHAMGCEVTAFSSSPAK
EQEVLAMGADKVVNSRDPEALKALAGQFDLIINTV--NVDLDWQPYFEALAYGGNFHTVG
AVLKPLPVPAFT-LIAGDRSISGSATGTPYELRKLMKFAGR
>tr|A9MET0|A9MET0_SALAR/28-302 Putative uncharacterized protein OS=Salmonella arizonae (strain ATCC BAA-731 / CDC346-86 / RSK2980) GN=SARI_03157 PE=4 SV=1
EDVEVRVDYCGICHSDLSMIDNEWG-FSQYPLVAGHEVIGRVTALGSAAQNKGFKVGQHV
GIGWTARSCGHCDACIRGNQINCLEGS-VPTI-LNRGGFAEKLRAG-WQWVIPLPEDIDM
ASAGPLLCGGITVFKPLLMHHITATSRVGVIGIGGLGHIAIKLLHAMGCEVTAFSSNRSK
EQEVLAMGADKVVNSRDPEALKALAGQFDLIINTV--NVDLDWQPYFEALAYGGNFHTVG
AVLKPLPVPAFT-LIAGDRSISGSATGTPYELRKLMKFAGR
>tr|A9N689|A9N689_SALPB/28-302 Putative uncharacterized protein OS=Salmonella paratyphi B (strain ATCC BAA-1250 / SPB7) GN=SPAB_05644 PE=4 SV=1
EDVEVRVDYCGICHSDLSMIDNEWG-FSQYPLVAGHEVIGRVAALGSAAQDKGLKVGQRV
GIGWTARSCGHCDACISGNQINCQEGA-VPTI-LNRGGFAEKLRAG-WQWVIPLPENIDM
ASAGPLLCGGITVFKPLLMHHITATSRVGVIGIGGLGHIAIKLLHAMGCEVTAFSSNPSK
EQEVLAMGANNVVNSRDPEALKALAGQFDLIINTV--NVDLDWQPYFEALTYGGNFHTVG
AVLKPLPVPAFT-LIAGDRSISGSATGTPYELRKLMKFAGR
>tr|B0C2J9|B0C2J9_ACAM1/26-297 Zinc-containing alcohol dehydrogenase family protein OS=Acaryochloris marina (strain MBIC 11017) GN=AM1_4818 PE=4 SV=1
QQVDIQVEYCGICHSDLSMIKNEWG-MTQYPFVPGHEIVGIVAEIGSEV--TTLRVGQRV
GLGWYSSSCMHCEWCMGGDHHLCLSAE-GTIV-GRPGGFADQVRAD-QSWIVPIPESIDS
AVAGPLFCAGITVFQPIIQCGVQPTDRVAVIGIGGLGHLALQFLNAWGCEVTALSTQPDK
EAEARRLGAHHFVNTRDPAALQAIANSCDYIISTV--NVSLEWSIYLNALRPKGRLHLVG
VAPD-LSLPVFP-LLAGQRSISGSPVGSPATITKMLNFVAR
>tr|B0JW26|B0JW26_MICAN/26-298 Uncharacterized zinc-type alcohol dehydrogenase-like protein OS=Microcystis aeruginosa (strain NIES-843) GN=MAE_49470 PE=3 SV=1
EDVEIAVEYCGICHSDLSMLDNDWG-LTTYPFVPGHEVVGTIAALGAKV--KELKLGQRV
GLGWFSRSCSTCETCMSGDQNLCATAE-GTIV-GRHGGFADRVRAH-HSWLVPLGNQLDA
AKAGPLFCGGITVFNPIVQFNIKPTARVGVIGIGGLGHIALKFLKAWGCEVTAFSSSPDK
ETEAKELGATHFINSRDPEALQSVQNYFDFIISTV--NVNLDWGLYIACLRPKGRLHIVG
AVLEPMATYAFP-LIMGQKSISGSPLGSPSTINKMIEFASR
>tr|B0VA10|B0VA10_ACIBY/30-303 Putative alcohol dehydrogenase OS=Acinetobacter baumannii (strain AYE) GN=ABAYE0043 PE=3 SV=1
HQVEVKVEYCGLCHSDISVLNNEWR-STVYPVVAGHEIIGRIVALGSEA--KGLQIGQRV
GIGWTAESCQACDECIGGQQVLCTGENVATIV-GHAGGFADKVRAG-WQWAIPLPEDLDP
ESAGPLLCGGITVFDPLLKHKIQATHHVGVIGIGGLGHIAIKLLKAWGCEITAFSSNPDK
TEELKAMGADHVVNSRDTEAVKAQKGKFDLLLSTV--NVTLNWRAFISTLAPNGSLHFLG
LTLEPVPVSVGS-LIDGAKSVTGSPTGSPAALRQLLKFAAR
>tr|B0VPZ1|B0VPZ1_ACIBS/30-303 Putative alcohol dehydrogenase OS=Acinetobacter baumannii (strain SDF) GN=ABSDF3625 PE=3 SV=1
HQVEVKVEYCGLCHSDISVLNNEWR-STVYPVVAGHEIIGRIVALGSEA--KGLQIGQRV
GIGWTAESCQACDECIGGQQVLCTGENVATIV-GHAGGFANKVRAG-WQWAIPLPEDLDP
ESAGPLLCGGITVFDPLLKHKIQATHHVGVIGIGGLGHIAIKLLKAWGCEITAFSSNPDK
TEELKAMGADHVVNSRDTEAVKAQKGKFDLLLSTV--NVTLNWRAFISTLAPNGSLHFLG
LTLEPVPVSVGS-LIDGAKSVTGSPTGSPAALHQLLKFAAR
>tr|B1ISA7|B1ISA7_ECOLC/28-302 Alcohol dehydrogenase GroES domain protein OS=Escherichia coli (strain ATCC 8739 / DSM 1576 / Crooks) GN=EcolC_3748 PE=3 SV=1
QDVEVQVDYCGICHSDLSMIDNEWG-FSQYPLVAGHEVIGRVVALGSAAQDKGLQVGQRV
GIGWTARSCGHCDACISGNQINCEQGA-VPTI-MNRGGFAEKLRAD-WQWVIPLPENIDI
ESAGPLLCGGITVFKPLLMHHITATSRVGVIGIGGLGHIAIKLLHAMGCEVTAFSSNPAK
EQEVLAMGADKVVNSRDPQALKALAGQFDLIINTV--NVSLDWQPYFEALTYGGNFHTVG
AVLTPLSVPAFT-LIAGDRSVSGSATGTPYELRKLMRFAAR
>tr|B1LRF5|B1LRF5_ECOSM/28-302 Oxidoreductase, zinc-binding dehydrogenase family OS=Escherichia coli (strain SMS-3-5 / SECEC) GN=EcSMS35_4750 PE=3 SV=1
QDVEVQVDYCGICHSDLSMIDNEWG-FSQYPLVAGHEVIGRVVALGSAAQDKGLQVGQRV
GIGWTARSCGHCDACISGNQINCEQGA-VPTI-MNRGGFAEKLRAD-WQWVIPLPENIDI
ESAGPLLCGGITVFKPLLMHHITATSRVGVIGIGGLGHIAIKLLHAMGCEVTAFSSNPAK
EQEVLAMGADKVVNSRDPQALKTLAGQFDLIINTV--NVSLDWQPYFEALTYGGNFHTVG
AVLTPLSVPAFT-LIAGDRSVSGSATGTPYELRKLMRFAAR
>tr|B1XEP8|B1XEP8_ECODH/28-302 Predicted alcohol dehydrogenase, Zn-dependent and NAD(P)-binding OS=Escherichia coli (strain DH10B) GN=yjgB PE=4 SV=1
QDVEVQVDYCGICHSDLSMIDNEWG-FSQYPLVAGHEVIGRVVALGSAAQDKGLQVGQRV
GIGWTARSCGHCDACISGNQINCEQGA-VPTI-MNRGGFAEKLRAD-WQWVIPLPENIDI
ESAGPLLCGGITVFKPLLMHHITATSRVGVIGIGGLGHIAIKLLHAMGCEVTAFSSNPAK
EQEVLAMGADKVVNSRDPQALKALAGQFDLIINTV--NVSLDWQPYFEALTYGGNFHTVG
AVLTPLSVPAFT-LIAGDRSVSGSATGTPYELRKLMRFAAR
>tr|B2I2F6|B2I2F6_ACIBC/30-303 Zn-dependent alcohol dehydrogenase OS=Acinetobacter baumannii (strain ACICU) GN=ACICU_03634 PE=4 SV=1
HQVEVKVEYCGLCHSDISVLNNEWR-STVYPVVAGHEIIGRIVALGSEA--KGLQIGQRV
GIGWTAESCQACDECIGGQQVLCTGENIATIV-GHAGGFADKVRAG-WQWAIPLPEDLDP
ESAGPLLCGGITVFDPLLKHKIQATHHVGVIGIGGLGHIAIKLLKAWGCEITAFSSNPDK
TEELKAMGANHVVNSRDTEVVKAQKGKFDLLLSTV--NVTLNWRAFISTLAPNGSLHFLG
LTLEPVPVSVGS-LIDGAKSVTGSPTGSPAALRQLLKFAAR
>tr|B2IJ23|B2IJ23_BEII9/26-298 Alcohol dehydrogenase zinc-binding domain protein OS=Beijerinckia indica subsp. indica (strain ATCC 9039 / DSM 1715 / NCIB 8712
DEVEIAVEHCGICHSDLSVIDNEWG-VSSYPAVPGHEVIGQVVALGTET--RGLRVGQRV
GLGWTAGSCLHCHECLSGDQHLCAESV-ATIV-GHAGGFANRVRAQ-WPWVIHLPEGLDP
REAGPLLCGGVTVFSPLQTYGIKPTDKVGIVGIGGLGHLAVKFAAAWGCEVTAFTSSASK
EAEARGFGAHRVVNSKDPAAIAAIAGSLDLVIVTV--NVPLDWKALLATLRPKGRLHFVG
AVLEPVPIEAFA-LISGQRSVSGSPTGSPVTIASMLEFAAR
>tr|B2TYY0|B2TYY0_SHIB3/28-302 Oxidoreductase, zinc-binding dehydrogenase family OS=Shigella boydii serotype 18 (strain CDC 3083-94 / BS512) GN=SbBS512_E4816
QDVEVQVDYCGICHSDLSMIDNEWG-FSQYPLVAGHEVIGRVVALGSAAQDKGLQVGQRV
GIGWTARSCGHCDACISGNQINCEQGA-VPTI-MNRGGFAEKLRAD-WQWVIPLPENIDI
ESAGPLLCGGITVFKPLLMHHITATSRVGVIGIGGLGHIAIKLLHAMGCEVTAFSSNPAK
EQEVLAMGADKVVNSRDPQALKALSGQFDLIINTV--NVSLDWQPYFEALTYGGNFHTVG
AVLTPLSVPAFT-LIAGDRSISGSATGTPYELRKLMRFAAR
>tr|B2VJM7|B2VJM7_ERWT9/27-301 Putative zinc-binding dehydrogenase OS=Erwinia tasmaniensis (strain DSM 17950 / Et1/99) GN=ETA_33100 PE=4 SV=1
EEVEVEVEYCGVCHSDLSMIDNEWG-ISRYPTIAGHEVVGRVSALGEAAKDKGLSLGQRV
GVGWTAKSCQHCDACINGEQVNCQQGS-IPTV-LNNGGFANKMRAD-WQWVIPLPESLDA
ATAGPLLCGGITVFKPLLMSNITATSRVGVIGIGGLGHIAIKILHAMGAEVVAFSSTPHK
KQSILNMGADEVVNSRDPEALKAQAGRFDLIVSTV--AVDLDWKPYFDALAPQGKFHTVG
AVMKPFQVGAFD-LISGDKALTGSSTGSPGQLRSLLKLASR
>tr|B4RSW3|B4RSW3_ALTMD/26-298 Zinc-containing alcohol dehydrogenase family protein OS=Alteromonas macleodii (strain DSM 17117 / Deep ecotype) GN=MADE_02580 P
HDVEIDVESCGICHSDLSMLDNEWG-ITEFPFVPGHEVVGTVSKIGDHV--TSLKVGQRV
GLGWHASYCNSCRTCEAGDHNLCAGAT-MTIG-GRHGGFADKVRAQ-ARAVIPLPESIDS
TKAGPLFCGGITVFNPLVQFNISPTSEVGVVGIGGLGHLALQFLNAWGCKVVAFTSSESK
EKEALSLGASETINSRDEDEIKKAQGRFDLIISTV--NVKLDWNLYLSTLAPKGRLHFVG
ATLEPLDIGAFN-LIGGQKSVSGSPVGSPATIKTMLDFAAH
>tr|B4T3N2|B4T3N2_SALNS/28-302 Putative uncharacterized protein OS=Salmonella newport (strain SL254) GN=SNSL254_A4834 PE=4 SV=1
EDVEVRVDYCGICHSDLSMIDNEWG-FSQYPLVAGHEVIGRLAALGSAAQDKGLKVGQRV
GIGWTARSCGHCDACISGNQINCLEGA-VPTI-LNRGGFAEKLRAG-WQWVIPLPENMDM
ASAGPLLCGGITVFKPLLMHHITATSRVGVIGIGGLGHIAIKLLHAMGCEVTAFSSNPSK
EQEVLAMGANNVVNSRDPEALKALAGQFDLIINTV--NVDLDWQPYFEALTYGGNFHTVG
AVLKPLPVPAFT-LIAGDRSISGSATGTPYELRKLMKFAGR
>tr|B4TG66|B4TG66_SALHS/28-302 Putative uncharacterized protein OS=Salmonella heidelberg (strain SL476) GN=SeHA_C4890 PE=4 SV=1
EDVEVRVDYCGICHSDLSMIDNEWG-FSQYPLVAGHEVIGRVAALGSAAQDKGLKVGQRV
GIGWTARSCGHCDACISGNQINCQEGA-VPTI-LNRGGFAEKLRAG-WQWVIPLPENIDM
ASAGPLLCGGITVFKPLLMHHITATSRVGVIGIGGLGHIAIKLLHAMGCEVTAFSSNPSK
EQEVLAMGANNVVNSRDPEALKALAGQFDLIINTV--NVDLDWQPYFEALTYGGNFHTVG
AVLKPLPVPAFT-LIAGDRSISGSATGTPYELRKLMKFAGR
>tr|B4TTA8|B4TTA8_SALSV/28-302 Putative uncharacterized protein OS=Salmonella schwarzengrund (strain CVM19633) GN=SeSA_A4741 PE=4 SV=1
EDVEVRVDYCGICHSDLSMIDNEWG-FSQYPLVAGHEVIGRVAALGSAAQDKGLKVGQRV
GIGWTARSCGHCDACISGNQINCQEGA-VPTI-LNRGGFAEKLRAG-WQWVIPLPENIDM
ASAGPLLCGGITVFKPLLMHHITATSRVGVIGIGGLGHIAIKLLHAMGCEVTAFSSNPSK
EQEVLAMGANNVVNSRDPEALKALAGQFDLIINTV--NVDLDWQPYFEALTYGGNFHTVG
AVLKPLPVPAFT-LIAGDRSISGSATGTPYELRKLMKFAGR
>tr|B5BKT4|B5BKT4_SALPK/28-302 Putative alcohol dehydrogenase OS=Salmonella paratyphi A (strain AKU_12601) GN=SSPA3983 PE=4 SV=1
EDVEVRVDYCGICHSDLSMIDNEWG-FSQYPLVAGHEVIGRVAALGSAAQDKGLKVGQRV
GIGWTARSCGHCDACISGNQINCLEGA-VPTI-LNRGGFAEKLRAG-WQWVIPLPENIDM
ASAGPLLCGGITVFKPLLMHHITATSRVGIIGIGGLGHIAIKLLHAMGCEVTAFSSNPSK
EQEVLAMGANNVVNSRDPEALKALAGQFDLIINTV--NVDLDWQPYFEALTYGGNFHTVG
AVLKPLPVPAFT-LIAGDRSISGSATGTPYELRKLMKFAGR
>tr|B5F473|B5F473_SALA4/28-302 Putative uncharacterized protein OS=Salmonella agona (strain SL483) GN=SeAg_B4771 PE=4 SV=1
EDVEVRVDYCGICHSDLSMIDNEWG-FSQYPLVAGHEVIGRVAALGSAAQDKGLKVGQRV
GIGWTARSCGHCDACISGNQINCQEGT-VPTI-LNRGGFAEKLRAG-WQWVIPLPENIDM
ASAGPLLCGGITVFKPLLMHHITATSRVGVIGIGGLGHIAIKLLHAMGCEVTAFSSNPSK
EQEVLAMGANNVVNSRDPEALKALAGQFDLIINTV--NVDLDWQPYFEALTYGGNFHTVG
AVLKPLPVPAFT-LIAGDRSISGSATGTPYELRKLMKFAGR
>tr|B5FSH8|B5FSH8_SALDC/28-302 Putative uncharacterized protein OS=Salmonella dublin (strain CT_02021853) GN=SeD_A4871 PE=4 SV=1
EDVEVRVDYCGICHSDLSMIDNEWG-FSQYPLVAGHEVIGRVAALGSAAQDKGLKVGQRV
GIGWTARSCGHCDACISGNQINCLEGA-VPTI-LNRGGFAEKLRAG-WQWVIPLPENMDM
ASAGPLLCGGITVFKPLLMHHITATSRVGVIGIGGLGHIAIKLLHAMGCEVTAFSSNPSK
EQEVLAMGANNVVNSRDPEALKALAGQFDLIINTV--NVDLDWQPYFEALTYGGNFHTVG
AVLKPLPVPAFT-LIAGDRSISGSATGTPYELRKLMKFAGR
>tr|B5R1L0|B5R1L0_SALEP/28-302 Putative alcohol dehydrogenase OS=Salmonella enteritidis PT4 (strain P125109) GN=yjgB PE=4 SV=1
EDVEVRVDYCGICHSDLSMIDNEWG-FSQYPLVAGHEVIGRVAALGSAAQDKGLKVGQRV
GIGWTARSCGHCDACISGNQINCLEGA-VPTI-LNRGGFAEKLRAG-WQWVIPLPENMDM
ASAGPLLCGGITVFKPLLMHHITATSRVGVIGIGGLGHIAIKLLHAMGCEVTAFSSNPSK
EQEVLAMGANNVVNSRDPEALKALAGQFDLIINTV--NVDLDWQPYFEALTYGGNFHTVG
AVLKPLPVPAFT-LIAGDRSISGSATGTPYELRKLMKFAGR
>tr|B5R9M3|B5R9M3_SALG2/28-302 Putative alcohol dehydrogenase OS=Salmonella gallinarum (strain 287/91 / NCTC 13346) GN=yjgB PE=4 SV=1
EDVEVRVDYCGICHSDLSMIDNEWG-FSQYPLVAGHEVIGRVAALGSAAQDKGLKVGQRV
GIGWMARSCGHCDACISGNQINCLEGA-VPTI-LNRGGFAEKLRAG-WQWVIPLPENMDM
ASAGPLLCGGITVFKPLLMHHITATSRVGVIGIGGLGHIAIKLLHAMGCEVTAFSSNPSK
EQEVLAMGANNVVNSRDPEALKALAGQFDLIINTV--NVDLDWQPYFEALTYGGNFHTVG
AVLKPLPVPAFT-LIAGDRSISGSATGTPYELRKLMKFAGR
>tr|B5Y2R7|B5Y2R7_KLEP3/28-302 Oxidoreductase, zinc-binding dehydrogenase family OS=Klebsiella pneumoniae (strain 342) GN=KPK_4982 PE=4 SV=1
EDVEVEVEYCGICHSDLSMIDNEWG-MSSYPLVAGHEVIGRVAALGSAAQDKGLKIGQKV
GIGWTARSCGHCDACISGNQINCLEGS-VPTI-LNRGGFANKLRAD-WQWVIPLPESIDL
ASAGPMLCGGITVFKPLLTHHVTATSRVGVIGIGGLGHIAIKLLRAMGAEVTAFSSNPAK
EQEVLAMGADRVVNSRDPEALKALSGQFDLIINTV--AVDLDWQPYFEALAYGGNFHTVG
AVMKPFPVPAFT-LIGGDRSISGSATGNPSELRKLMKFAGR
>tr|B5Z3M2|B5Z3M2_ECO5E/28-302 Oxidoreductase, zinc-binding dehydrogenase family OS=Escherichia coli O157:H7 (strain EC4115 / EHEC) GN=ECH74115_5786 PE=4 SV=1
QDVEVQVDYCGICHSDLSMIDNEWG-FSQYPLVAGHEVIGRVVALGSAAQDKGLQVGQRV
GIGWTARSCGHCDACISGNQINCEQGA-VPTI-MNRGGFAEKLRAD-WQWVIPLPENIDI
ESAGPLLCGGITVFKPLLMHHITATSRVGVIGIGGLGHIAIKLLHAMGCEVTAFSSNPAK
EQEVLAMGADKVVNSRDPQALKALSGQFDLIINTV--NVSLDWQPYFEALTYGGNFHTVG
AVLTPLPVPAFT-LIAGDRSVSGSATGTPYELRKLMRFAAR
>tr|P74721|P74721_SYNY3/26-298 Zinc-containing alcohol dehydrogenase family OS=Synechocystis sp. (strain PCC 6803) GN=slr1192 PE=3 SV=1
NEVEIEVQYCGVCHSDLSMINNEWG-ISNYPLVPGHEVVGTVAAMGEGV--NHVEVGDLV
GLGWHSGYCMTCHSCLSGYHNLCATAE-STIV-GHYGGFGDRVRAK-GVSVVKLPKGIDL
ASAGPLFCGGITVFSPMVELSLKPTAKVAVIGIGGLGHLAVQFLRAWGCEVTAFTSSARK
QTEVLELGAHHILDSTNPEAIASAEGKFDYIISTV--NLKLDWNLYISTLAPQGHFHFVG
VVLEPLDLNLFP-LLMGQRSVSASPVGSPATIATMLDFAVR
>tr|Q024K8|Q024K8_SOLUE/28-300 Alcohol dehydrogenase GroES domain protein OS=Solibacter usitatus (strain Ellin6076) GN=Acid_2579 PE=3 SV=1
EQVEIDVQYCGICHSDVAMLNNEWQ-MTQYPFVPGHEAVGTVRAVGSHA--KRVAPGQTV
GLGWNAGSCMFCPQCMAGDHNMCRNLE-QTIV-GRHGAFATRVRCH-WSWASPIPKSVDV
AVAGPLLCGGITVFNPLVQYDVSPTHKVGVIGIGGLGHLALQFLNKWGCDVTAFTSSANK
ADEAKNMGAHRIVDTHSAEALGKIASSFDFILSTV--TADLNWDAYLKALAPKGHLHIVG
VTPDPIPVPAFT-VVAAQRSVGGSPSGSPRTVDKMLDFCAR
>tr|Q0SXK4|Q0SXK4_SHIF8/28-302 Putative oxidoreductase OS=Shigella flexneri serotype 5b (strain 8401) GN=yjgB PE=3 SV=1
QDVEVQVDYCGICHSDLSMIDNEWG-FSQYPLVAGHEVIGRVVALGSAAQDKGLQVGQRV
GIGWTARSCGHCDACISGNQINCEQGA-VPTI-MNRGGFAEKLRAD-WQWVIPLPENIDI
ESAGPLLCGGITVFKPLLMHHITATSRVGVIGIGGLGHIAIKLLHAMGCEVTAFSSNPAK
EQEVLAMGADKVVNSRDPQALKALSGQFDLIINTV--NVSLDWQPYFEALTYGGNFHTVG
AVLTPLSVPAFT-LIAGDRSISGSATGTPYELRKLMRFAAR
>tr|Q0T9C3|Q0T9C3_ECOL5/28-302 Hypothetical zinc-type alcohol dehydrogenase-like protein YjgB OS=Escherichia coli O6:K15:H31 (strain 536 / UPEC) GN=ECP_4519 P
QDVEVQVDYCGICHSDLSMIDNEWG-FSQYPLVAGHEVIGRVVALGSAAQDKGLQVGQRV
GIGWTARSCGHCDACISGNQINCEQGA-VPTI-MNRGGFAEKLRAD-WQWVIPLPENIDI
ESAGPLLCGGITVFKPLLMHHITATSRVGVIGIGGLGHIAIKLLHAMGCEVTAFSSNPAK
EQEVLAMGADKVVNSRDPQALKTLAGQFDLIINTV--NVSLDWQPYFEALTYGGNFHTVG
AVLTPLPVPAFT-LIAGDRSVSGSATGTPYELRKLMRFAAR
>tr|Q15T81|Q15T81_PSEA6/26-298 Alcohol dehydrogenase, zinc-binding OS=Pseudoalteromonas atlantica (strain T6c / BAA-1087) GN=Patl_2391 PE=3 SV=1
NEVELDVMYCGVCHSDLSVIDNEWG-ISKYPAVGGHEVVGRIRQIGDAV--KGLRVGQVA
GLGWHAGYCTHCHQCDTGDHNLCAKAR-PTIV-GHHGGFADKVRAQ-ETAVVVIPDGIDL
ASAGPLFCGGITVFNPLSEFNIKPTDKVAVIGIGGLGHLALQFLNAWGCEVTAFTSSESK
QKEALSLGAHRVINSRDKTDIQQAAGEFDLIISTV--AVTLDWEAYISTLAPRGRLHFVG
AITEPLNISVFS-LMSQQRSVSSSPVGSPATIAKMLEFAKL
>tr|Q1IA49|Q1IA49_PSEE4/30-302 Putative alcohol dehydrogenase OS=Pseudomonas entomophila (strain L48) GN=PSEEN2684 PE=3 SV=1
DEVEIAVEYCGVCHSDQSMIDNEWG-LSRYPFIPGHEVVGRIVRTGAQV--SGLDAGQRV
GVGWYKGSCMHCASCMAGSHNLCGSVR-PTII-GANGGFADHIRAH-WAWAVPLPDTLDP
ALAGPLFCAGSTVFNPILAYDVKPIHRVGVVGIGGLGHLAVRLLNAWGCEVTAFTSSLAK
QAEAQALGAHKVVASTDSAALEAIAGTLDFLLVTA--NANLDWTAMIGTLGARGRVNFVG
VVPSAIPVHVFN-LMPQQKSLSASPVGSPANMATLLAFCAR
>tr|Q1Q828|Q1Q828_PSYCK/26-297 Alcohol dehydrogenase GroES-like OS=Psychrobacter cryohalolentis (strain K5) GN=Pcryo_2398 PE=3 SV=1
HEVEIEVHSCGICHSDLSMWQNEWG-MTQYPFVGGHEVAGKVLAKGKHV--KHLELGDKV
GLGWHKGYCNVCDLCIGGDHNLCPEQE-GTII-GNHGGFADKVRAK-DTSVIKIPEGLDF
NAVGPLLCGGVTVFNPLMQYDITPTSRVAVIGIGGLGHLALQFANAWGCEVTAFTS-ESK
MEEAKEMGAHHSLNSREDSEIEKAAGSFDLIISTV--NVDMNWDVVIKTLRPKGKLHFVG
LLEAPLEISAAP-MIMAQNSLSGSPVGSPSTLRKMLDFAAR
>tr|Q1R2Y4|Q1R2Y4_ECOUT/42-316 Putative oxidoreductase OS=Escherichia coli (strain UTI89 / UPEC) GN=yjgB PE=3 SV=1
QDVEVQVDYCGICHSDLSMIDNEWG-FSQYPLIAGHEVIGRVVALGSAAQDKGLQVGQRV
GIGWTARSCGHCDACISGNQINCEQGA-VPTI-MNRGGFAEKLRAD-WQWVIPLPENIDI
ESAGPLLCGGITVFKPLLMHHITATSRVGVIGIGGLGHIAIKLLHAMGCEVTAFSSNPAK
EQEVLAMGADKVVNSRDPQALKTLAGQFDLIINTV--NVSLDWQPYFEALTYGGNFHTVG
AVLTPLPVPAFT-LIAGDRSVSGSATGTPYELRKLMRFAAR
>tr|Q21DL8|Q21DL8_SACD2/26-298 Alcohol dehydrogenase GroES-like protein OS=Saccharophagus degradans (strain 2-40 / ATCC 43961 / DSM 17024) GN=Sde_3956 PE=3 SV
NEVELKVESCGICHSDLSMLDNEWG-FTQYPFVGGHEVIGIVEAVGSSV--NNVAVGQRV
GLGWHSGYCNTCASCQSGDQNLCNSAQ-PTIA-GHHGGFADKVRAD-ANAVVALPEGVNP
DSAGPLFCGGITVFNPLVQFGIKPTSKVGVIGIGGLGHIALQFLNAWGCEVTAFTSSESK
KEEALKLGAHHVLNSSDAAQLEAAAGRFDFIISTV--NVKLDWNEYLATLAPKGRLHFVG
ATLAPLDINVFQ-LIGSQREISGSPVGSPGTISQMLDFAAL
>tr|Q2Y968|Q2Y968_NITMU/28-299 Zinc-containing alcohol dehydrogenase superfamily OS=Nitrosospira multiformis (strain ATCC 25196 / NCIMB 11849) GN=Nmul_A1400 P
EEVEIAVEHCGLCHSDLSILNNDWG-ITQYPVIPGHEAIGRIVAMGEQA--KGLQIGQRV
GVGWNAGSCMHCHECMSGDHNLCTRAT-ATII-GHYGGFADKVRAH-WAWTIPIPETLES
SSAGPLLCGGITVFAPLAAY-VKPTDHVGVVGIGGLGHLALQFAHAWGCEVTAFSSNPSK
AEEMRTLGAHRVLSSRKSGEIRSAARSLDFLLVTV--NVPLDWALLLQTLKPKGRMHLVG
AVLEPLPIPAFE-LLSGQKNVSGSPTGGPAMMADMLDFAAR
>tr|Q31TK6|Q31TK6_SHIBS/42-316 Putative oxidoreductase OS=Shigella boydii serotype 4 (strain Sb227) GN=yjgB PE=3 SV=1
QDVEVQVDYCGICHSDLSMIDNEWG-FSQYPLVAGHEVIGRVVALGSAAQDKGLQVGQRV
GIGWTARSCGHCDACISGNQINCEQGA-VPTI-MNRGGFAEKLRAD-WQWVIPLPENIDI
ESAGPLLCGGITVFKPLLMHHITATSRVGVIGIGGLGHIAIKLLHAMGCEVTAFSSNPAK
EQEVLAMGADKVVNSRDPQALKALSGQFDLIINTV--NVSLDWQPYFEALTYGGNFHTVG
AVLTPLSVPAFT-LIAGDRSISGSATGTPYELRKLMRFAAR
>tr|Q328R7|Q328R7_SHIDS/42-316 Putative oxidoreductase OS=Shigella dysenteriae serotype 1 (strain Sd197) GN=yjgB PE=3 SV=1
QDVEVQVDYCGICHSDLSMIDNEWG-FSQYPLVAGHEVIGRVVALGSAAQDKGLQVGQRV
GIGWTARSCGHCDACISGNQINCEQGA-VPTI-MNRGGFAEKLRAD-WQWVIPLPENIDI
ESAGPLLCGGITVFKPLLMHHITATSRVGVIGIGGLGHIAIKLLHAMGCEVTAFSSNPAK
EQEVLAMGADKVVNSRDPQALKALAGQFDLIINTV--NVSLDWQPYFEALTYGGNFHTVG
AVLTPLSVPAFT-LIAGDRSVSGSATGTPYELRKLMRFAAR
>tr|Q3KDR6|Q3KDR6_PSEPF/34-306 Zinc-containing alcohol dehydrogenase superfamily OS=Pseudomonas fluorescens (strain PfO-1) GN=Pf01_2347 PE=3 SV=1
EEVEVAVEYCGVCHSDQSLIDNDWG-ISQYPFIPGHEVVGRIVRTGPQV--RGLEVGQRV
GIGWYKGSCMHCSSCIGGSHHLCATAK-PTII-GSHGGFADRLRTH-WAWALKLPDNLDP
ALAGPLFCAGSTVFNPLVEFDIKPTDRVGVVGIGGLGHLALRFLNAWGCDVTAFTSSLSK
QDEAKRLGAHKVVASTDSEALKAIAGTLDFLLITA--NANLDWTAMLATLRGKGRLHFVG
IVPDAIPVHVFN-LIPQQKSLSASPVGSPATAATMLEFCAR
>tr|Q3YU80|Q3YU80_SHISS/42-316 Putative oxidoreductase OS=Shigella sonnei (strain Ss046) GN=yjgB PE=3 SV=1
QDVEVQVDYCGICHSDLSMIDNEWG-FSQYPLVAGHEVIGRVVALGSAAQDKGLQVGQRV
GIGWTARSCGHCDACISGNQINCEQGA-VPTI-MNRGGFAEKLRAD-WQWVIPLPENIDI
ESAGPLLCGGITVFKPLLMHHITATSRVGVIGIGGLGHIAIKLLHAMGCEVTAFSSNPAK
EQEVLAMGADKVVNSRDPQALKTLAGQFDLIINTV--NVSLDWQPYFEALTYGGNFHTVG
AVLTPLSVPAFT-LIAGDRSVSGSATGTPYELRKLMRFAAR
>tr|Q57GB4|Q57GB4_SALCH/28-302 Putative alcohol dehydrogenase OS=Salmonella choleraesuis GN=yjgB PE=3 SV=1
EDVEVRVDYCGICHSDLSMIDNEWG-FSQYPLVAGHEVIGRVAALGSAAQDKGLKVGQRV
GIGWTARSCGHCDACISGNQINCQEGA-VPTI-LNRGGFAEKLRAG-WQWVIPLPENIDT
ASAGPLLCGGITVFKPLLMHHITATSRVGVIGIGGLGHIAIKLLHAMGCEVTAFSSNPSK
EQEVLAMGANNVVNSRDPEALKALAGQFDLIINTV--NVDLDWQPYFEALTYGGNFHTVG
AVLKPLPVPAFT-LIAGDRSISGSATGTPYELRKLMKFAGR
>tr|Q5PJC6|Q5PJC6_SALPA/28-302 Putative alcohol dehydrogenase OS=Salmonella paratyphi A GN=yjgB PE=3 SV=1
EDVEVRVDYCGICHSDLSMIDNEWG-FSQYPLVAGHEVIGRVAALGSAAQDKGLKVGQRV
GIGWTARSCGHCDACISGNQINCLEGA-VPTI-LNRGGFAEKLRAG-WQWVIPLPENIDM
ASAGPLLCGGITVFKPLLMHHITATSRVGIIGIGGLGHIAIKLLHAMGCEVTAFSSNPSK
EQEVLAMGANNVVNSRDPEALKALAGQFDLIINTV--NVDLDWQPYFEALTYGGNFHTVG
AVLKPLPVPAFT-LIAGDRSISGSATGTPYELRKLMKFAGR
>tr|Q6D298|Q6D298_ERWCT/28-302 Putative zinc-binding dehydrogenase OS=Erwinia carotovora subsp. atroseptica GN=ECA3198 PE=3 SV=1
EDVEVVVDYCGVCHSDLSMIDNEWG-MSSYPLVAGHEVIGRVHALGDAAKNKGLKIGQRV
GIGWTARSCGHCDACISGSQTNCQQGS-VPTI-LNKGGFADKIRAN-WQWAIPLPDSIDI
ESAGPLLCGGITVFKPLLMHHVTATSRVGVIGIGGLGHIAIKLLHAMGCEVTAFSSNPSK
EQEVLAMGADKVVNSRDPQALTALAGQFDLIINTV--SVDLEWQPYFNALAYNGKFHTVG
AVMKPFSVPAFT-LIAGDRSVSGSSTGSPHELRSLMKLSAR
>tr|Q6F6R9|Q6F6R9_ACIAD/30-303 Putative alcohol dehydrogenase OS=Acinetobacter sp. (strain ADP1) GN=ACIAD3612 PE=3 SV=1
HQVEVKVEYCGLCHSDVSVLNNEWH-SSVYPVVAGHEVIGTITQLGSEA--KGLKIGQRV
GIGWTAESCQACDQCISGQQVLCTGENTATII-GHAGGFADKVRAG-WQWVIPLPDELDP
TSAGPLLCGGITVFDPILKHQIQAIHHVAVIGIGGLGHMAIKLLKAWGCEITAFSSNPNK
TDELKAMGADHVVNSRDDAEIKSQQGKFDLLLSTV--NVPLNWNAYLNTLAPNGTFHFLG
VVMEPIPVPVGA-LLGGAKSLTASPTGSPAALRKLLEFAAR
>tr|Q7UJP3|Q7UJP3_RHOBA/28-300 Hypothetical zinc-type alcohol dehydrogenase-like protein yjgB OS=Rhodopirellula baltica GN=yjgB PE=3 SV=1
NEVDIDVESCGICHSDISMVDNDWE-MSQYPLVPGHEVIGKVSSVGDHV--THLSVGDRV
GLGWHAGYCMVCDQCMSGDHNLCNDAQ-ATIG-GRHGGFADTVRAQ-SASVVKIPDSLNA
KEAGPLLCGGITVFNPFVQLDLSPTSSVGVIGIGGLGHLALKFANAWGCEVTAFTS-ESK
EEEALEMGAHHTINSRDMDAIKNTDLRFDLVISTI--NVPLDWNAVLGTLKTHGRLHMVG
ALTEPMEIGLLPHMLFNQLTLGASPVGPPVIIRRMLDFAAR
>tr|Q83IM8|Q83IM8_SHIFL/42-316 Putative oxidoreductase OS=Shigella flexneri GN=yjgB PE=3 SV=4
QDVEVQVDYCGICHSDLSMIDNEWG-FSQYPLVAGHEVIGRVVALGSAAQDKGLQVGQRV
GIGWTARSCGHCDACISGNQINCEQGA-VPTI-MNRGGFAEKLRAD-WQWVIPLPENIDI
ESAGPLLCGGITVFKPLLMHHITATSRVGVIGIGGLGHIAIKLLHAMGCEVTAFSSNPAK
EQEVLAMGADKVVNSRDPQALKALSGQFDLIINTV--NVSLDWQPYFEALTYGGNFHTVG
AVLTPLSVPAFT-LIAGDRSISGSATGTPYELRKLMRFAAR
>tr|Q8FAC4|Q8FAC4_ECOL6/42-316 Hypothetical zinc-type alcohol dehydrogenase-like protein yjgB OS=Escherichia coli O6 GN=yjgB PE=3 SV=1
QDVEVQVDYCGICHSDLSMIDNEWG-FSQYPLVAGHEVIGRVVALGSAAQNKGLQVGQRV
GIGWTARSCGHCDACISGNQINCEQGA-VPTI-MNRGGFAEKLRAD-WQWVIPLPENIDI
ESAGPLLCGGITVFKPLLMHHITATSRVGVIGIGGLGHIAIKLLHAMGCEVTAFSSNPAK
EQEVLAMGADKVVNSRDPQALKALAGQFDLIINTV--NVSLDWQPYFEALTYGGNFHTVG
AVLTPLPVPAFT-LIAGDRSVSGSATGTPYELRKLMRFAAR
>tr|Q8XCA1|Q8XCA1_ECO57/42-316 Putative oxidoreductase OS=Escherichia coli O157:H7 GN=yjgB PE=3 SV=1
QDVEVQVDYCGICHSDLSMIDNEWG-FSQYPLVAGHEVIGRVVALGSAAQDKGLQVGQRV
GIGWTARSCGHCDACISGNQINCEQGA-VPTI-MNRGGFAEKLRAD-WQWVIPLPENIDI
ESAGPLLCGGITVFKPLLMHHITATSRVGVIGIGGLGHIAIKLLHAMGCEVTAFSSNPAK
EQEVLAMGADKVVNSRDPQALKALSGQFDLIINTV--NVSLDWQPYFEALTYGGNFHTVG
AVLTPLPVPAFT-LIAGDRSVSGSATGTPYELRKLMRFAAR
>tr|Q8ZK20|Q8ZK20_SALTY/28-302 Putative alcohol dehydrogenase OS=Salmonella typhimurium GN=yjgB PE=3 SV=1
EDVEVRVDYCGICHSDLSMIDNEWG-FSQYPLVAGHEVIGRVAALGSAAQDKGLKVGQRV
GIGWTARSCGHCDACISGNQINCQEGA-VPTI-LNRGGFAEKLRAG-WQWVIPLPENIDM
ASAGPLLCGGITVFKPLLMHHITATSRVGVIGIGGLGHIAIKLLHAMGCEVTAFSSNPSK
EQEVLAMGANNVVNSRDPEALKALAGQFDLIINTV--NVDLDWQPYFEALTYGGNFHTVG
AVLKPLPVPAFT-LIAGDRSISGSATGTPYELRKLMKFAGR
