# Supplementary material for: Subdivision of the MDR superfamily of medium-chain dehydrogenases/reductases through iterative hidden Markov model refinement
Source: BMC Bioinformatics. 2010 Oct 27;11:534. doi: 10.1186/1471-2105-11-534 (PMC2976758; doi:10.1186/1471-2105-11-534)
Supplement: Additional file 4 — MDR family alignment figures. Illustrations showing the mafft MSAs from Additional file 3: mdr-sequences. Red sequence identifiers denote sequences from UniProtKB/TrEMBL, while blue correspond to sequences from Swiss-Prot. The position cscores are shown in a bar plot under the MSA. Positions that contain gaps in over 90% of the sequences have been removed from the alignment in order to increase readability. [file 1471-2105-11-534-S4.ZIP › mdr/MDR022.seed]

>sp|Q9HTE3|FADH_PSEAE/36-350 Glutathione-independent formaldehyde dehydrogenase OS=Pseudomonas aeruginosa GN=fdhA PE=3 SV=1
-VILRVVSTNICGSDQHMVRGRTTAPEGLVLGHEITGEVVEIGRGVETMKIGDLVSVPFN
VACGHCRTCKEQHTGVCLT..V..NP..ARAGGAYGYVDMGGWVGGQAEYVLVPYADFNL
LKLPNREAAMEKIRDLTCLSDILPTGYHGAV......TAGVGPGSTVYIAGAGPVGLAAA
ASARLLGAAVVIVGDVNPTRLAHAKK.QGFEIADLSKDTPLHEQIAALLG..........
.....................................................EPEVDCA
VDAVGFEARG..........HGHSGsQQEAPATVLNSLMGITRVAGKIGIPGLYVTEDPG
AVD...AAAKHGALSIRFGLGWAKSHSFHTGQTPVMKYNRQLMQ
>sp|P46154|FADH_PSEPU/36-350 Glutathione-independent formaldehyde dehydrogenase OS=Pseudomonas putida GN=fdhA PE=1 SV=3
-VILKVVSTNICGSDQHMVRGRTTAQVGLVLGHEITGEVIEKGRDVENLQIGDLVSVPFN
VACGRCRSCKEMHTGVCLT..V..NP..ARAGGAYGYVDMGDWTGGQAEYLLVPYADFNL
LKLPDRDKAMEKIRDLTCLSDILPTGYHGAV......TAGVGPGSTVYVAGAGPVGLAAA
ASARLLGAAVVIVGDLNPARLAHAKA.QGFEIADLSLDTPLHEQIAALLG..........
.....................................................EPEVDCA
VDAVGFEARG..........HGHEGaKHEAPATVLNSLMQVTRVAGKIGIPGLYVTEDPG
AVD...AAAKIGSLSIRFGLGWAKSHSFHTGQTPVMKYNRALMQ
>tr|A5YSK4|A5YSK4_9EURY/29-344 Formaldehyde dehydrogenase OS=uncultured haloarchaeon PE=3 SV=1
-VIIDITTTCICGSDLHMYEGRTAADPGIVFGHENMGIVTEVGDAVSGLEEGDRVVAPFN
VACGFCENCEEGYTGFCTN..V..NP..GFAGGAYGYVAMGPYTGGQAEKLRIPYADFNA
LQLPD---GDEHEDAFSLLADIFPTGWHGTE......LADIQPGDSIAIYGAGPVGLMAA
YSAKVKGAAEIYTVDRVPSRLELAEEhCDATAINFEEGNPVEQIKDIHGG..........
.....................................................--GVDKG
VDAVGYQAVDpdk....egdSAYDP.ARENPAVVINNLIRTVKPTGQLGIPGLYVPEDPG
APS...EMAAQGRLGIDFGLLFEKGQALGTGQCNVKEYNRELRD
>tr|A7D2P2|A7D2P2_9EURY/31-350 Alcohol dehydrogenase GroES domain protein OS=Halorubrum lacusprofundi ATCC 49239 GN=HlacDRAFT_1404 PE=3 SV=1
-VVIDITTSCICGSDLHMYEGRTAAEEGIVFGHENMGIVSEVGEAVSTLEEGDRVVMPFN
VSCGFCQNCEEGYTGFCTN..V..NP..GFAGGAYGYVAMGPYPGGQAEKLRVPYADHNA
LKLPE---GDEHEDAFSLLADIFPTGWHGTE......LANLQPGESVAIFGAGPVGLMAA
YSAKIKGAAEIYVVDQVPSRLELAEEnCDATAIDFSEGDPVDQIIEEHGG..........
.....................................................--MVDKG
VDAVGYQATDpedvdtesedYSYDP.AKENPAVVINSLIRVVRPTGELGIPGLYVPEDPG
APD...DMAAQGRLGIDFGKFFEKGLKCGTGQCNVKSYNRYLRD
>tr|Q18FH1|Q18FH1_HALWD/29-344 Formaldehyde dehydrogenase OS=Haloquadratum walsbyi (strain DSM 16790) GN=fdh PE=3 SV=1
-VIIDITTTCICGSDLHMYEGRTAADPGIVFGHENMGIVTEVGDAVSGLEEGDRVVAPFN
VACGFCENCEEGYTGFCTN..V..NP..GFAGGAYGYVAMGPYTGGQAEKLRIPYADFNA
LQLPD---GDEHEDAFSLLADIFPTGWHGTE......LADIQPGDSIAIYGAGPVGLMAA
YSAKVKGAAEIYTVDRVPSRLELAEEhCDATAINFEEGNPVEQIKDIHGG..........
.....................................................--GVDKG
VDAVGYQAVDpdk....egdSAYDP.ARENPAVVINNLIRTVKPTGQLGIPGLYVPEDPG
APS...EMAAQGRLGIDFGLLFEKGQALGTGQCNVKEYNRELRD
>tr|Q5V643|Q5V643_HALMA/29-344 Formaldehyde dehydrogenase OS=Haloarcula marismortui GN=adhC PE=3 SV=1
-VLIDITTSCICGSDLHMYEGRTAAEPGIVFGHENMGIVTEVGEAVSSLEEGDRVVAPFN
VACGFCENCEAGYTGFCTN..V..NP..GFAGGAYGYVAMGPYKGGQAEKLRIPYADFNA
LKLPD---GDEHEDAFSLLADIFPTGWHGTE......LANLEPGDSVAIYGAGPVGLMAA
YSAKIKGAAEIYSVDRVPSRLELAEEhCDATPINFEDGNPVEQIKAQHGG..........
.....................................................--GVDKG
VDAVGYQAIDpdk....eadDAYDP.ARENPAVVINNLIRTVKPTGELGIPGLYVPEDPG
APD...DMAAQGRLGIDFGLLFEKGQALGTGQCNVKSYNRELRD
>tr|A2QUX4|A2QUX4_ASPNC/32-338 Catalytic activity: formaldehyde + NAD(+) + H2O = formate + NADH. OS=Aspergillus niger (strain CBS 513.88 / FGSC A1513) GN=An10
-IIVKVTSAAICGSDLHMYEGRTAAEPGITFGHENLGLVEELGEGVTLLKKGDRVVMPFN
VADGRCRNCEEGKTAFCTG..V..NP..GFAGGAYGYVAMGPCRGGQAQYLRVPYADFNA
LKLPP---GTEHEADFILLADIFPTGWHGIE......ISGFQPGDSVAVFGAGPVGLMAA
YSAQLRGASRVYVVDRVPERLRAAER.IGATPIDFTAGDAVDQIIALN-G..........
.....................................................-DMVDRS
VDAVGYQAVG..........--KDN.STEQPNIVLENMIRVTRACGGLGIPGLYVPSDPG
AGD...ASAAKGMISLSFGKLFEKGLSLGTGQCNVKAYNRQLRD
>tr|A6S327|A6S327_BOTFB/1-263 Putative uncharacterized protein OS=Botryotinia fuckeliana (strain B05.10) GN=BC1G_06878 PE=4 SV=1
------------------------------------GIVIETGSGVQHIKKGDRVVMPFN
VADGRCRNCEEGKTAFCTG..V..NP..GFAGGAYGYVAMGPYQGGQAQYIRVPYAEFNC
LPLPA---GKEHEADFILLADIFPTGWHGVV......LSGFQPGESIAIFGAGPVGLMAA
YSAKLRGASKVFVVDSVKERLHAAEK.IGCVAVDFTKCDAVEEIIKQN-G..........
.....................................................-QMVDRS
VDAVGYQASA..........--QDG.KKEVPSIVLENCIKVTRPTGGIGVPGLYVPSDPG
APD...SNASQGMLL---------GLSIGTGQCNVKAYNRYLRD
>tr|B2W5V0|B2W5V0_PYRTR/32-338 S-(Hydroxymethyl)glutathione dehydrogenase OS=Pyrenophora tritici-repentis (strain Pt-1C-BFP) GN=PTRG_06108 PE=4 SV=1
-VIVKVTTAAICGSDLHMYQGRTAAEAGLVFGHENMGTIIETGSGVTLLEKGDRIVLPFN
VADGRCRNCEEGKTAFCTG..V..NP..GFAGGAYGYVAMGPYQGGQAQYLRVPFADFNA
LKLPK---GTEHEADFILLADIFPTGWHGLV......LAGFQSGESVAVFGAGPVGLMAA
YSGILRGASKVFVVDTVPERLKAAEK.IGCIPIDFRKSDPVEQIIKLNDG..........
.....................................................--MVDRA
VDAVGYQAVD..........--ASG.SKEKPNVVLDQLIMVTRPTGGLGIPGLYVPADPG
APD...EQSKKGQILISFGKLFEKGLHLGTGQCNVKAYNRYLRD
>tr|B6HLZ3|B6HLZ3_PENCH/32-338 Pc21g08510 protein OS=Penicillium chrysogenum Wisconsin 54-1255 GN=Pc21g08510 PE=4 SV=1
-IIVKVTTAAICGSDLHMYEGRTAAEPGITFGHENMGIVEELGEGVTLLKKGDRVVMPFN
VADGRCRNCEEGRTAFCTG..V..NP..GFAGGAYGYVAMGPYRGGQAQYIRVPYADFNA
LKLPP---GKEHEADFVLLAGEFDACWHGVE......ISGFQAGESIAVFGAGPVGLMAA
YSAALRGASNIYVVDRVPERLEAAKN.IGAIPIDFTKGDAVDQIISHN-G..........
.....................................................-DMVDRS
VDAVGYQAVD..........--SNG.SAEKANIVLENMIRVTRACGGMGIPGLYVPSDPG
AAD...AATANGMISLSFGKLFEKGLSLGTGQCNVKAYNRYLRD
>tr|Q5ARG6|Q5ARG6_EMENI/32-341 Putative uncharacterized protein OS=Emericella nidulans GN=AN9114.2 PE=4 SV=1
-IIVKITSAAICGSDLHMYEGRTAAEAGITFGHENLGIVEELGDGVTLLKKGDRVVMPFN
VADGRCRNCEDGKTAFCTG..V..NP..GFAGGAYGYVAMGPYRGGQAQYLRVPYADFNA
LKLPP---GTEHEADFILLADIFPTGWHGIE......ISGFQPGDSVAVFGAGPVGLMAA
YSAQIRGASRVYVVDRVPERLRAAEK.IGAVPIDFTAGDAVDQIIAANGG..........
.....................................................-EMVDRS
VDAVGYQAVS..........GTKDN.ATEVPNIVLENMIRVTRACGGLGIPGLYVPSDPG
AGD...TATAKGMISLSFGKLFEKGLTLGTGQCNVKAYNRQLRD
>tr|A2W3D7|A2W3D7_9BURK/68-382 Zinc-containing alcohol dehydrogenase OS=Burkholderia cenocepacia PC184 GN=BCPG_04874 PE=3 SV=1
-VILKVVSTNICGSDQHMVRGRTTAPVGLVLGHEITGEVVEVGRDVETLKLGDLVSVPFN
VACGRCAMCKDTHTGVCLN..V..NP..SRAGGAYGYVDMGGWIGGQAEYVLVPYADFNL
LKFPDRDQAMAKIRDLTCLSDILPTGYHGAV......SAGVKPGSTVYIAGAGPVGMAAA
ASARLLGAAVTIVGDMNAERLAHARA.MGFETVDLSKDASLGEQIEQILG..........
.....................................................VPEIDCA
VDCVGFEAHG..........HGSSGhSEEAPATVLNSLMEITRPAGAIGIPGLYVTDDPG
AKD...KAAQHGSLSIRFGLGWAKSHSFFTGQTPVLKYNRNLMQ
>tr|A2WG99|A2WG99_9BURK/120-434 Threonine dehydrogenase OS=Burkholderia dolosa AUO158 GN=BDAG_03808 PE=3 SV=1
-VILKVVSTNICGSDQHMVRGRTTAPVGLVLGHEITGEVVEVGRDVETLKIGDLVSVPFN
VACGRCAMCKETHTGVCLN..V..NP..SRAGGAYGYVDMGGWIGGQAEYVLVPYADFNL
LKFPDRDQAMAKIRDLTCLSDILPTGYHGAV......SAGVKPGSTVYIAGAGPVGMAAA
ASARLLGAAVTIVGDMNAERLAHAKA.MGFETVDLSKDATLGEQIAQILG..........
.....................................................KPEIDCA
VDCVGFEAHG..........HGSSGhAEEAPATVLNSLMEITRPAGAIGIPGLYVTDDPG
AKD...KAAQHGSLSIRFGLGWAKSHSFFTGQTPVLKYNRNLMQ
>tr|A3JDD0|A3JDD0_9ALTE/36-350 Glutathione-independent formaldehyde dehydrogenase OS=Marinobacter sp. ELB17 GN=MELB17_12156 PE=3 SV=1
-VLLKVITTNICGSDQHMVRGRTSALAGLVLGHEITGEVIETGSDVENFKVGDLASVPFN
VACGRCRTCKEQDTGVCLT..V..NP..SRAGGAYGYVDMGGWVGGQADYVMVPYADFNL
LKLPHRDLAMEKIRDLTCLSDILPTGYHGAV......TAGVGPGSTVYIAGAGPVGLAAA
ASSRLLGAAVVIVGDVNPTRLTHAKS.QGFEVVDLSQDASLGDQIAELLG..........
.....................................................IPEVDCA
VDAVGFEARG..........HGHEGvREEAPAIVLNSLMEITRAAGKLGIPGLYVTEDPG
SAD...TAAQKGNLSLRFGLGWAKSHSFHTGQTPVMKYNRQLMQ
>tr|A3L1K5|A3L1K5_PSEAE/36-350 Glutathione-independent formaldehyde dehydrogenase OS=Pseudomonas aeruginosa C3719 GN=PACG_03996 PE=3 SV=1
-VILRVVSTNICGSDQHMVRGRTTAPEGLVLGHEITGEVVEIGRGVETMKIGDLVSVPFN
VACGHCRTCKEQHTGVCLT..V..NP..ARAGGAYGYVDMGGWVGGQAEYVLVPYADFNL
LKLPNREAAMEKIRDLTCLSDILPTGYHGAV......TAGVGPGSTVYIAGAGPVGLAAA
ASARLLGAAVVIVGDVNPTRLAHAKK.QGFEIADLSKDTPLHEQIAALLG..........
.....................................................EPEVDCA
VDAVGFEARG..........HGHSGsQQEAPATVLNSLMGITRVAGKIGIPGLYVTEDPG
AVD...AAAKHGALSIRFGLGWAKSHSFHTGQTPVMKYNRQLMQ
>tr|A3LG33|A3LG33_PSEAE/36-350 Glutathione-independent formaldehyde dehydrogenase OS=Pseudomonas aeruginosa 2192 GN=PA2G_03760 PE=3 SV=1
-VILRVVSTNICGSDQHMVRGRTTAPEGLVLGHEITGEVVEIGRGVETMKIGDLVSVPFN
VACGHCRTCKEQHTGVCLT..V..NP..ARAGGAYGYVDMGGWVGGQAEYVLVPYADFNL
LKLPNREAAMEKIRDLTCLSDILPTGYHGAV......TAGVGPGSTVYIAGAGPVGLAAA
ASARLLGAAVVIVGDVNPTRLAHAKK.QGFEIADLSKDTPLHEQIAALLG..........
.....................................................EPEVDCA
VDAVGFEARG..........HGHSGsQQEAPATVLNSLMGITRVAGKIGIPGLYVTEDPG
AVD...AAAKHGALSIRFGLGWAKSHSFHTGQTPVMKYNRQLMQ
>tr|A3Y5Y2|A3Y5Y2_9GAMM/38-351 Putative glutathione-independent formaldehyde dehydrogenase OS=Marinomonas sp. MED121 GN=MED121_15904 PE=3 SV=1
-VILKVVTTNICGSDQHMVRGRTTAEQGLVLGHEITGEIIECGRDVEFLNVGDLVSVPFN
IACGRCRNCKEGRTGICLN..V..NP..ARPGAAYGYVDMGGWVGGQAEYVMVPYADFNL
LKFPDRDQGIEKIKDLTLLSDILPTGYHGCV......TAGVGPGSIVYIAGAGPVGLAAA
ASAQLLGAACVIVGDMIQERLDQARS.FGCETIDLRQEGEMADKIEQITG..........
.....................................................EREVDAF
VDCVGFEAHG..........CGCNH.GKEAPATVLNSAMELTRAGGQIGIPGLYVTDDPG
AVD...EAARVGALSMRFGLGWAKSHSFHTGQCPVMSYHRQLMQ
>tr|A4LVA0|A4LVA0_BURPS/36-350 Glutathione-independent formaldehyde dehydrogenase OS=Burkholderia pseudomallei 305 GN=fdhA PE=3 SV=1
-VILKVVSTNICGSDQHMVRGRTTAPVGLVLGHEITGEVIEVGRDVETLKIGDLVSVPFN
VACGRCAMCKEQHTGVCLN..V..NP..ARAGGAYGYVDMGGWIGGQAEYVLVPYADFNL
LKFPDRDRAMAKIRDLTCLSDILPTGYHGAV......TAGVKPGSTVYVAGAGPVGMAAA
ASARLLGAACTIVGDMNAERLAHAKA.MGFEVVDLSKDATLGEQIEQILG..........
.....................................................KPEIDCA
VDCVGFEAHG..........HGSSGhAQEAPATVLNSLMEITRPAGAIGIPGLYVTDDPG
AVD...VAAKHGSLSIRFGLGWAKSHSFHTGQTPVLKYSRNLMQ
>tr|A5JAG1|A5JAG1_BURMA/36-350 Formaldehyde dehydrogenase, glutathione-independent OS=Burkholderia mallei FMH GN=fdhA PE=3 SV=1
-VILKVVSTNICGSDQHMVRGRTTAPVGLVLGHEITGEVIEVGRDAETLKIGDLVSVPFN
VACGRCAMCKEQHTGVCLN..V..NP..ARAGGAYGYVDMGGWIGGQAEYVLVPYADFNL
LKFPDRDRAMAKIRDLTCLSDILPTGYHGAV......TAGVKPGSTVYVAGAGPVGMAAA
ASARLLGAACTIVGDMNAERLAHAKA.MGFEVVDLSKDATLGEQIEQILG..........
.....................................................KPEIDCA
VDCVGFEAHG..........HGSSGhAQEAPATVLNSLMEITRPAGAIGIPGLYVTDDPG
AVD...VAAKHGSLSIRFGLGWAKSHSFHTGQTPVLKYSRNLMQ
>tr|A5TDK7|A5TDK7_BURMA/36-350 Formaldehyde dehydrogenase, glutathione-independent OS=Burkholderia mallei 2002721280 GN=fdhA PE=3 SV=1
-VILKVVSTNICGSDQHMVRGRTTAPVGLVLGHEITGEVIEVGRDAETLKIGDLVSVPFN
VACGRCAMCKEQHTGVCLN..V..NP..ARAGGAYGYVDMGGWIGGQAEYVLVPYADFNL
LKFPDRDRAMAKIRDLTCLSDILPTGYHGAV......TAGVKPGSTVYVAGAGPVGMAAA
ASARLLGAACTIVGDMNAERLAHAKA.MGFEVVDLSKDATLGEQIEQILG..........
.....................................................KPEIDCA
VDCVGFEAHG..........HGSSGhAQEAPATVLNSLMEITRPAGAIGIPGLYVTDDPG
AVD...VAAKHGSLSIRFGLGWAKSHSFHTGQTPVLKYSRNLMQ
>tr|A5XWE7|A5XWE7_BURMA/36-350 Formaldehyde dehydrogenase, glutathione-independent OS=Burkholderia mallei JHU GN=fdhA PE=3 SV=1
-VILKVVSTNICGSDQHMVRGRTTAPVGLVLGHEITGEVIEVGRDAETLKIGDLVSVPFN
VACGRCAMCKEQHTGVCLN..V..NP..ARAGGAYGYVDMGGWIGGQAEYVLVPYADFNL
LKFPDRDRAMAKIRDLTCLSDILPTGYHGAV......TAGVKPGSTVYVAGAGPVGMAAA
ASARLLGAACTIVGDMNAERLAHAKA.MGFEVVDLSKDATLGEQIEQILG..........
.....................................................KPEIDCA
VDCVGFEAHG..........HGSSGhAQEAPATVLNSLMEITRPAGAIGIPGLYVTDDPG
AVD...VAAKHGSLSIRFGLGWAKSHSFHTGQTPVLKYSRNLMQ
>tr|A8EJW3|A8EJW3_BURPS/36-350 Glutathione-independent formaldehyde dehydrogenase OS=Burkholderia pseudomallei 406e GN=fdhA PE=3 SV=1
-VILKVVSTNICGSDQHMVRGRTTAPVGLVLGHEITGEVIEVGRDVETLKIGDLVSVPFN
VACGRCAMCKEQHTGVCLN..V..NP..ARAGGAYGYVDMGGWIGGQAEYVLVPYADFNL
LKFPDRDRAMAKIRDLTCLSDILPTGYHGAV......TAGVKPGSTVYVAGAGPVGMAAA
ASARLLGAACTIVGDMNAERLAHAKA.MGFEVVDLSKDATLGEQIEQILG..........
.....................................................KPEIDCA
VDCVGFEAHG..........HGSSGhAQEAPATVLNSLMEITRPAGAIGIPGLYVTDDPG
AVD...VAAKHGSLSIRFGLGWAKSHSFHTGQTPVLKYSRNLMQ
>tr|A8KHY7|A8KHY7_BURPS/36-350 Formaldehyde dehydrogenase, glutathione-independent OS=Burkholderia pseudomallei Pasteur 52237 GN=fdhA PE=3 SV=1
-VILKVVSTNICGSDQHMVRGRTTAPVGLVLGHEITGEVIEVGRDVETLKIGDLVSVPFN
VACGRCAMCKEQHTGVCLN..V..NP..ARAGGAYGYVDMGGWIGGQAEYVLVPYADFNL
LKFPDRDRAMAKIRDLTCLSDILPTGYHGAV......TAGVKPGSTVYVAGAGPVGMAAA
ASARLLGAACTIVGDMNAERLAHAKA.MGFEVVDLSKDATLGEQIEQILG..........
.....................................................KPEIDCA
VDCVGFEAHG..........HGSSGhAQEAPATVLNSLMEITRPAGAIGIPGLYVTDDPG
AVD...VAAKHGSLSIRFGLGWAKSHSFHTGQTPVLKYSRNLMQ
>tr|A9K2T9|A9K2T9_BURMA/36-350 Glutathione-independent formaldehyde dehydrogenase OS=Burkholderia mallei ATCC 10399 GN=fdhA PE=4 SV=1
-VILKVVSTNICGSDQHMVRGRTTAPVGLVLGHEITGEVIEVGRDAETLKIGDLVSVPFN
VACGRCAMCKEQHTGVCLN..V..NP..ARAGGAYGYVDMGGWIGGQAEYVLVPYADFNL
LKFPDRDRAMAKIRDLTCLSDILPTGYHGAV......TAGVKPGSTVYVAGAGPVGMAAA
ASARLLGAACTIVGDMNAERLAHAKA.MGFEVVDLSKDATLGEQIEQILG..........
.....................................................KPEIDCA
VDCVGFEAHG..........HGSSGhAQEAPATVLNSLMEITRPAGAIGIPGLYVTDDPG
AVD...VAAKHGSLSIRFGLGWAKSHSFHTGQTPVLKYSRNLMQ
>tr|B0IRR0|B0IRR0_RHILT/36-346 Formaldehyde dehydrogenase glutathione-independent OS=Rhizobium leguminosarum bv. trifolii WSM1325 GN=RlegDRAFT_1183 PE=3 SV=1
-VILKVISTNICGSDQHMVRGRTTAMPGLVLGHEITGEIIEKGIDVEMLEIGDIVSVPFN
VACGRCRCCKSQDTGVCLT..V..NP..ARAGGAYGYVDMGGWIGGQARYVTIPYADFNL
LKIPDRDKAMAKIRDLTMLSDILPTGFHGAV......RAGVGVGSTVYVAGAGPVGLAAA
ASARILGAAVVMIGDFNKDRLAHAAK.VGFEPIDLSKSDRLGDMIAQVVG..........
.....................................................TNEVDSA
IDAVGFEARG..........---HS.GGEQPAIVLNQMMEITRAAGSIGIPGLYVTEDPG
AVD...NAAKHGNLSLRFGLGWAKAQSFHTGQTPVIKYNRQLMQ
>tr|B1E1Q0|B1E1Q0_9MICC/45-356 Formaldehyde dehydrogenase, glutathione-independent OS=Arthrobacter chlorophenolicus A6 GN=AchlDRAFT_0843 PE=3 SV=1
-VILRTVSTNICGSDQHMVRGRTTAPAGLVLGHEITGEVIEAGPDVEFIKVGDIVSVPFN
ISCGRCRNCKERKTGICLN..V..NP..DRPGSAYGYVDMGGWVGGQAEYVLVPYADWNL
LRFPDRDQALEKIMDLTMLSDILPTGFHGAV......TAGVGVGSTVYVAGAGPVGLAAA
ASAQLLGAAVVIVGDLNEDRLAQARS.FGCETVNVANGDP-ADQIEQILG..........
.....................................................VREVDSG
IDAVGFEARG..........HG-HG.AQEAPATVLNSLMDLTTAGGSVGIPGLYVTGDPG
ATD...EAAKKGSLSLSLGTGWAKSLSFATGQCPVMKYNRQLMM
>tr|B1EA68|B1EA68_9MICC/45-356 Formaldehyde dehydrogenase, glutathione-independent OS=Arthrobacter chlorophenolicus A6 GN=AchlDRAFT_3811 PE=3 SV=1
-VILKTVATNICGSDQHMVRGRTTAPPDLVLGHEITGEVVEVGRDVEFIKVGDICSVPFN
IACGRCRNCKERKTGICLN..V..NP..DRPGSAYGYVDMGGWVGGQANYVLVPYADWNL
LKFPDRDQALEKMLDLTMLSDIFPTGFHGAV......TAGVGVGSTVYVAGAGPVGLAAA
TSAHLLGAAVVIVGDMNADRLAQAKS.FGCETVDLSKGGP-AEQIEQILG..........
.....................................................VPEVDCG
VDAVGFEARG..........HGSNA.-SEAPATVLNSLMEITSAGGALGIPGLYVTGDPG
GID...EAAKKGALSLSLGTGWAKSLSFTTGQCPVMKYNRGLMM
>tr|B1FRF5|B1FRF5_9BURK/36-350 Formaldehyde dehydrogenase, glutathione-independent OS=Burkholderia ambifaria IOP40-10 GN=BamIOP4010DRAFT_6616 PE=3 SV=1
-VILKVVSTNICGSDQHMVRGRTTAPVGLVLGHEITGEVVEVGRDVETLKLGDLVSVPFN
VACGRCAMCKDTHTGVCLN..V..NP..SRAGGAYGYVDMGGWIGGQAEYVLVPYADFNL
LKFPDRDQAMAKIRDLTCLSDILPTGYHGAV......SAGVKPGSTVYIAGAGPVGMAAA
ASARLLGAAVTIVGDMNEERLAHARA.MGFETVDLSKDASLGEQIEQILG..........
.....................................................VPEIDCA
VDCVGFEAHG..........HGSSGhSEEAPATVLNSLMEITRPAGAIGIPGLYVTDDPG
AKD...KAAQHGSLSIRFGLGWAKSHSFFTGQTPVLKYNRNLMQ
>tr|B1G8E5|B1G8E5_9BURK/36-350 Formaldehyde dehydrogenase, glutathione-independent OS=Burkholderia graminis C4D1M GN=BgramDRAFT_5613 PE=3 SV=1
-VILRVVSTNICGSDQHMVRGRTTAEVGLVLGHEITGEVIEVGRDVETLSVGDLVSVPFN
VACGRCPTCKSQHTGVCLN..V..NP..SRAGGAYGYVDMGGWIGGQAEYVMVPYADFNL
LKFPDRAQAMSKIRDLTCLSDILPTGYHGAV......MAGVKPGATVYIAGAGPVGMAAA
ASARLLGAACTIVGDMNEERLAHARK.MGFETVDLSKDATLGEQIEQILG..........
.....................................................KPEVDCA
VDCVGFEAHG..........HGSSGsHEEAPATVLNSLMEITRAAGAIGIPGLYVTDDPG
AAD...AAARKGSLSIRFGLGWAKSHSFHTGQTPVMKYNHNLMQ
>tr|B1HLK5|B1HLK5_BURPS/36-350 Glutathione-independent formaldehyde dehydrogenase OS=Burkholderia pseudomallei S13 GN=fdhA PE=3 SV=1
-VILKVVSTNICGSDQHMVRGRTTAPVGLVLGHEITGEVIEVGRDVETLKIGDLVSVPFN
VACGRCAMCKEQHTGVCLN..V..NP..ARAGGAYGYVDMGGWIGGQAEYVLVPYADFNL
LKFPDRDRAMAKIRDLTCLSDILPTGYHGAV......TAGVKPGSTVYVAGAGPVGMAAA
ASARLLGAACTIVGDMNAERLAHAKA.MGFEVVDLSKDATLGEQIEQILG..........
.....................................................KPEIDCA
VDCVGFEAHG..........HGSSGhAQEAPATVLNSLMEITRPAGAIGIPGLYVTDDPG
AVD...VAAKHGSLSIRFGLGWAKSHSFHTGQTPVLKYSRNLMQ
>tr|B1TGI9|B1TGI9_9BURK/36-350 Formaldehyde dehydrogenase, glutathione-independent OS=Burkholderia ambifaria MEX-5 GN=BamMEX5DRAFT_6906 PE=4 SV=1
-VILKVVSTNICGSDQHMVRGRTTAPVGLVLGHEITGEVVEVGRDVETLKLGDLVSVPFN
VACGRCAMCKDTHTGVCLN..V..NP..SRAGGAYGYVDMGGWIGGQAEYVLVPYADFNL
LKFPDRDQAMAKIRDLTCLSDILPTGYHGAV......SAGVKPGSTVYIAGAGPVGMAAA
ASARLLGAAVTIVGDMNEERLAHARA.MGFETVDLSKDASLGEQIEQILG..........
.....................................................VPEIDCA
VDCVGFEAHG..........HGSSGhSEEAPATVLNSLMEITRPAGAIGIPGLYVTDDPG
AKD...KAAQHGSLSIRFGLGWAKSHSFFTGQTPVLKYNRNLMQ
>tr|B1TZY3|B1TZY3_MICLU/82-393 Alcohol dehydrogenase GroES domain protein OS=Micrococcus luteus NCTC 2665 GN=MlutDRAFT_1903 PE=4 SV=1
-VILKIVATNICGSDLHIYRGSFPVPEGMVLGHEMTGQVLEVGSDVQFLQEGDLVSVPFN
VACGRCRNCRAGRTEVCET..A..NP..EQACAAYGF-NLGDFQGGQAEYLFVPYADFQL
LRFPDQEQAMEKILDLAVLSDILPTAFHGLM......SAGAKPGSTVYIAGAGPVGRCAA
AAARLLGASCIIVGDQDASRLELVRK.HGCETIDLSTTENLQDAVNDILG..........
.....................................................EPMVDCA
VDCVGSEAHG..........LGSAS.DEMQPIAAVNQVLDVTRPGGATGIIGIYGP-DPI
AET...KAEQEGTFPVDFGKAWIKSPHIIGGQAPIMRYNRQLMM
>tr|B2ES26|B2ES26_9BACT/27-334 Alcohol dehydrogenase GroES domain protein OS=bacterium Ellin514 GN=CflavDRAFT_5142 PE=4 SV=1
-VLVKITSTNICGSDLHMYEGRTNVEVGKVLGHENLGEVVEVGKAVEKIKMGDMVCLPFN
ISCGHCKNCERGLTGFCLT..A..NP..GTAGAAYGYAGMGPYNGGQAEYLRVPYADFNC
LKLPE--DARDKEADYVMLSDIFPTGWHATE......LAGLQPGESVVIYGCGPVGLMAA
HSAMIKGASKVMIVDRHPDRLRLAEK.ICAIPIDDSKEEHVEKIMELTNG..........
.....................................................-EGADRG
CECVGYQCHD..........---PA.GHEVPNMTMNDLVKSVRPTGGIGVVGVFMPEDPG
AAD...ELAKHGKIAFDFGKFFEKGLHMGTGQANVKAYNRYLRD
>tr|B2H4A4|B2H4A4_BURPS/36-350 Formaldehyde dehydrogenase, glutathione-independent OS=Burkholderia pseudomallei 1655 GN=fdhA PE=4 SV=1
-VILKVVSTNICGSDQHMVRGRTTAPVGLVLGHEITGEVIEVGRDVETLKIGDLVSVPFN
VACGRCAMCKEQHTGVCLN..V..NP..ARAGGAYGYVDMGGWIGGQAEYVLVPYADFNL
LKFPDRDRAMAKIRDLTCLSDILPTGYHGAV......TAGVKPGSTVYVAGAGPVGMAAA
ASARLLGAACTIVGDMNAERLAHAKA.MGFEVVDLSKDATLGEQIEQILG..........
.....................................................KPEIDCA
VDCVGFEAHG..........HGSSGhAQEAPATVLNSLMEITRPAGAIGIPGLYVTDDPG
AVD...VAAKHGSLSIRFGLGWAKSHSFHTGQTPVLKYSRNLMQ
>tr|B4ALK4|B4ALK4_BACPU/45-356 Formaldehyde dehydrogenase, glutathione-independent OS=Bacillus pumilus ATCC 7061 GN=fdhA PE=4 SV=1
-VILKVVTTNICGSDQHMVRGRTTAPAGLVLGHEITGEVVEVGRDVEFIQKGDLVSVPFN
IACGRCVMCKEQKTHVCLN..V..NP..DRPGSAYGYVDMGGWVGGQSEYVMVPYADFQL
LKFPDKDQAMEKILDLTMLSDIFPTGFHGAY......TAGVKPGSTVYIAGAGPVGLAAA
HSAQLLGASTVIVGDLNEQRLEQARS.FGCETINLRKHDRIGEQITNILG..........
.....................................................EPEVDCA
VDCVGFEASG..........HGDQG.--EAPATVLNTIMDITKVGGKLGIPGLYVTEDPG
AVD...ADAKVGSLKVRIGLGWAKAHTFVTGQTPVMQYHRSLMK
>tr|B4UX44|B4UX44_9ACTO/27-339 Glutathione-independent formaldehyde dehydrogenase OS=Streptomyces sp. Mg1 GN=SSAG_00200 PE=4 SV=1
-ILVKITTASICGSDLHMYEGRTSFETGRTLGHENLGQVVEVGKAVSKVKVGDWVVLPFN
IACGFCKQCEQGLTNYCLT..MqpQP..DMAGAAYGFAEMGPYQGGQAELLRVPYGDFNA
LRLGE--DAPERQLDYVMLADIFPTGYHATE......MAGVKPGDQTLVYGAGPVGLMAA
YSAILRGAGRVWVADHQPDRLRLAEE.IGAIAINTAEQDPAEVVKEATLG..........
.....................................................-LGADNG
CECVGYQAHD..........---PQ.GNEDATLTMNGLIDSVRFTGGIGVVGVFLPEDPG
GAEaqgELEAQGKVPLDFGLLWFKGLRIGTGQAPVKRYNRALRD
>tr|B4UY77|B4UY77_9ACTO/29-341 Glutathione-independent formaldehyde dehydrogenase OS=Streptomyces sp. Mg1 GN=SSAG_00583 PE=4 SV=1
-ILVKITTANICGSDLHMYEGRTSFETGRTLGHENLGQVVEVGKAVSKVKVGDWVVLPFN
IACGFCKQCEQGLTNYCLT..MqpQP..DMAGAAYGFAEMGPYQGGQAELLRVPYGDFNA
LRLGE--DAPERQLDYVMLADIFPTGYHATE......MAGVKPGDQTLVYGAGPVGLMAA
YSAILRGAGRVWVADHQPDRLRLAEE.IGAIAINTAEQDPAEVVKEATLG..........
.....................................................-LGADNG
CECVGYQAHD..........---PQ.GNEDATLTMNGLIDSVRFTGGIGVVGVFLPEDPG
GAEaqgELEAQGKVPLDFGLLWFKGQHIGTGQAPVKRYNRALRD
>tr|B5GFN8|B5GFN8_9ACTO/27-333 Zn-containing alcohol dehdyrogenase OS=Streptomyces sp. SPB74 GN=SSBG_03040 PE=4 SV=1
-VLVRVTSTNICGSDLHMYEGRTTLEQGRVLGHENLGVVVETGEGVYGVHVGDRVCLPFN
IGCGFCENCERGYTGFCLS..V..DS..DTPGGAYGFAEMGSYAGGQAEYLRVPWGDFNC
LVLPE--DAAEKENDYVMLADIFPTGYHATE......LAGVSPGESVAVYGAGPVGLMAA
YSAVLRGASQVLVVDRHPDRLRLAEA.AGAIPVDDSKGEHVEEILERTGG..........
.....................................................--GADRG
CECVGYQAHD..........---PQ.GHEKPESTMNDLVASVRATGGIGVVGVFLPQDEG
APT...ELTREGKLPFDFGQFWFKGQSVRTGQANVKAYNRRLAQ
>tr|B5HAV4|B5HAV4_STRPR/27-336 Alcohol dehydrogenase OS=Streptomyces pristinaespiralis ATCC 25486 GN=SSDG_02362 PE=4 SV=1
-VIVRVTSTAICGSDLHMYEGRTAAEPGIVFGHENLGIIEETGDGVSSLKPGDRVVMPFN
VACGFCKNCTAGFTGFCVT..V..NP..GFAGGAYGYVAMGPYSGGQAEYVRVPYADFNC
LKLPE---GDAHESDFVLLADIFPTGYHGNE......LADVRPGESVAVYGGGPVGLMAA
YSAMLRGAKKVFVVDRVTERLQKAEE.IGAIPVNFTEGSPVEQIKDQTAG..........
.....................................................-EGTDKG
IDAVGYQAQS..........QARGE.EREEPATVLNSLVETVRPTGALGIPGLYVPADPG
GPD...EQAKKGMLLVAIGRLFEKGLRLGTGQCNVKRYNRQLRD
>tr|B5WQR4|B5WQR4_9BURK/36-350 Formaldehyde dehydrogenase, glutathione-independent OS=Burkholderia sp. H160 GN=BH160DRAFT_5417 PE=4 SV=1
-VILKVVSTNICGSDQHMVRGRTTAEVGLVLGHEITGEVIEVGRDVETLKIGDLVSVPFN
VACGRCPTCKAQHTGVCLN..V..NP..SRAGGAYGYVDMGGWIGGQAEYVMVPYADFNL
LKFPDPAQAMSKIRDLTCLSDILPTGYHGAV......MAGVQPGASVYIAGAGPVGMAAA
ASARLLGAACTIVGDMNEARLAHARK.MGFQTINLSKDATLGEQIEQILG..........
.....................................................KPEVDCA
VDCVGFEAHG..........HGSSGsHEEAPATVLNSLMEITRAAGAIGIPGLYVTDDPG
STD...AAARKGSLSLRFGLGWAKSHSFHTGQTPVMKYNRNLMQ
>tr|B7D022|B7D022_BURPS/36-350 Formaldehyde dehydrogenase, glutathione-independent OS=Burkholderia pseudomallei 576 GN=fdhA PE=4 SV=1
-VILKVVSTNICGSDQHMVRGRTTAPVGLVLGHEITGEVIEVGRDVETLKIGDLVSVPFN
VACGRCAMCKEQHTGVCLN..V..NP..ARAGGAYGYVDMGGWIGGQAEYVLVPYADFNL
LKFPDRDRAMAKIRDLTCLSDILPTGYHGAV......TAGVKPGSTVYVAGAGPVGMAAA
ASARLLGAACTIVGDMNAERLAHAKA.MGFEVVDLSKDATLGEQIEQILG..........
.....................................................KPEIDCA
VDCVGFEAHG..........HGSSGhAQEAPATVLNSLMEITRPAGAIGIPGLYVTDDPG
AVD...VAAKHGSLSIRFGLGWAKSHSFHTGQTPVLKYSRNLMQ
>tr|B7V5W2|B7V5W2_PSEAE/36-350 Glutathione-independent formaldehyde dehydrogenase OS=Pseudomonas aeruginosa LESB58 GN=fdhA PE=4 SV=1
-VILRVVSTNICGSDQHMVRGRTTAPEGLVLGHEITGEVVEIGRGVETMKIGDLVSVPFN
VACGHCRTCKEQHTGVCLT..V..NP..ARAGGAYGYVDMGGWVGGQAEYVLVPYADFNL
LKLPNREAAMEKIRDLTCLSDILPTGYHGAV......TAGVGPGSTVYIAGAGPVGLAAA
ASARLLGAAVVIVGDVNPTRLAHAKK.QGFEIADLSKDTPLHEQIAALLG..........
.....................................................EPEVDCA
VDAVGFEARG..........HGHSGsQQEAPATVLNSLMGITRVAGKIGIPGLYVTEDPG
AVD...AAAKHGALSIRFGLGWAKSHSFHTGQTPVMKYNRQLMQ
>tr|Q1NGX0|Q1NGX0_9SPHN/27-334 Zinc-containing alcohol dehydrogenase superfamily protein OS=Sphingomonas sp. SKA58 GN=SKA58_02490 PE=4 SV=1
-VIIRLTTTNICGSDLHMYEGRTSFEKGRVFGHENLGEVIEVGAAVDRIKKGDRVCMPFN
VGCGFCENCERGLTGFCLT..T..NP..GTAGAAYGFAEMGPWQGGQAELMRVPYADFNC
LKLPE--DAEEKEDDYVMLSDIFPTGWHGVE......LSGFLPGESIAIYGAGPVGLMAA
HSAEIRGASQIFVVDSHDDRLKLAEA.MGAIPIDMRKGDPAQQILDATGG..........
.....................................................-LGTDRG
VEAVGYQCCD..........---RH.GKERSNYTMNCLVKSTKATGGIGVVGVFIPEDPN
APD...DLQKEGKMAFDFGNFWFKGQKIGTGQCNVKHYNRRLMK
>tr|Q52078|Q52078_PSEPU/35-349 Formaldehyde dismutase OS=Pseudomonas putida GN=fdm PE=1 SV=1
-VILKVVSTNICGSDQHIYRGRFIVPKGHVLGHEITGEVVEKGSDVELMDIGDLVSVPFN
VACGRCRNCKEARSDVCENnlV..NP..DADLGAFGF-DLKGWSGGQAEYVLVPYADYML
LKFGDKEQAMEKIKDLTLISDILPTGFHGCV......SAGVKPGSHVYIAGAGPVGRCAA
AGARLLGAACVIVGDQNPERLKLLSD.AGFETIDLRNSAPLRDQIDQILG..........
.....................................................KPEVDCG
VDAVGFEAHG..........LGDEA.NTETPNGALNSLFDVVRAGGAIGIPGIYVGSDPD
PVN...KDAGSGRLHLDFGKMWTKSIRIMTGMAPVTNYNRHLTE
>tr|A0B2E7|A0B2E7_BURCH/36-350 Alcohol dehydrogenase GroES domain protein OS=Burkholderia cenocepacia (strain HI2424) GN=Bcen2424_5090 PE=3 SV=1
-VILKVVSTNICGSDQHMVRGRTTAPVGLVLGHEITGEVVEVGRDVETLKLGDLVSVPFN
VACGRCAMCKDTHTGVCLN..V..NP..SRAGGAYGYVDMGGWIGGQAEYVLVPYADFNL
LKFPDRDQAMAKIRDLTCLSDILPTGYHGAV......SAGVKPGSTVYIAGAGPVGMAAA
ASARLLGAAVTIVGDMNAERLAHARA.MGFETVDLSKDASLGEQIEQILG..........
.....................................................VPEIDCA
VDCVGFEAHG..........HGSSGhSEEAPATVLNSLMEITRPAGAIGIPGLYVTDDPG
AKD...KAAQHGSLSIRFGLGWAKSHSFFTGQTPVLKYNRNLMQ
>tr|A0JSD9|A0JSD9_ARTS2/45-356 Alcohol dehydrogenase GroES domain protein OS=Arthrobacter sp. (strain FB24) GN=Arth_0560 PE=3 SV=1
-VILKTVATNICGSDQHMVRGRTTAPTDLVLGHEITGEVVEVGPDVEFIKVGDICSVPFN
IACGRCRNCKERKTGICLN..V..NP..ARPGAAYGYVDMGGWVGGQANYVLVPYADWNL
LKFPDRDQALEKMMDLAMLSDIFPTGFHGAV......SAGVGVGSTVYIAGAGPVGLAAA
TSAHLLGAAVVIVGDLNADRLARARS.FGCETVDLTEGGP-AEQIEQILG..........
.....................................................VPEVDCG
VDAVGFEAKG..........HGHDA.-KEAPATVLNSLMELTAAGGALGIPGLYVTGDPG
GID...EAAKKGALSLSLGTGWAKSLSFTTGQCPVMKYNRQLMM
>tr|A1B197|A1B197_PARDP/36-346 Alcohol dehydrogenase GroES domain protein OS=Paracoccus denitrificans (strain Pd 1222) GN=Pden_1186 PE=3 SV=1
-VILKVVSTNICGSDQHMVRGRTTAEPGLILGHEITGEVIEKGADVEMLEIGDIVSVPFN
VACGRCRCCREGDTGVCLT..V..NP..SRAGGAYGYVDMGGWIGGQARYVMVPYADFNL
LKFPDRDRAMAKIRDLTMLSDILPTGFHGAW......KAGVGVGSVVYVAGAGPVGLAAA
ASARILGAAVVMVGDFNKERLEHARK.VGFEPVDLSKGDDLPEMIAQITG..........
.....................................................TPEVDAA
IDAVGFEARG..........---HS.GGEQPAIVLNQMMQITRAAGQIGIPGLYVTEDPG
AVD...DAARHGSLSMRFGLGWAKAQSFHTGQTPVLKYNRQLMQ
>tr|A1R226|A1R226_ARTAT/45-357 Glutathione-independent formaldehyde dehydrogenase OS=Arthrobacter aurescens (strain TC1) GN=fdhA PE=3 SV=1
-AILRTVTTNICGSDQHMVRGRTTAPQDLVLGHEITGEVVEVGPDVEFIKVGDIVSVPFN
ISCGRCRNCKEQKTGICLN..V..NP..DRPGSAYGYVDMGGWVGGQAEFVLVPYADWNL
LRFPDRDQALEKIMDLTMLSDIFPTGFHGAV......TAGVGVGSTVYVAGAGPVGLAAA
VGAQLLGAAVVIVGDMNEDRLAQARS.FGCETVNVSNGDP-KEQIAQILG..........
.....................................................VPEVDCG
VDAVGFEARG..........HGKDA.SHEAPATVLNSLMDITAAGGSLGIPGLYVTGDPG
GID...DAAKHGSLSLSLGTGWAKSLSFTTGQCPVMKYNRQLMM
>tr|A1R5V4|A1R5V4_ARTAT/27-336 Glutathione-independent formaldehyde dehydrogenase OS=Arthrobacter aurescens (strain TC1) GN=fdhA PE=4 SV=1
-VLVRITSSNICGSDLHMYEGRTSFETGRTFGHENLGEVIEVGSAVSKVKVGERVVLPFN
IACGFCKNCERGFTNYCLT..MqpEP..KLAGAAYGFADMGPYQGGQAEYLRVPYGDFNC
LRLGE--DAEEKELDYVMVADIFPTGWHATE......MAGVYPGDSVVIYGAGPVGLMAA
YSAIIKGAGKVMVVDRQSDRLKLAEQ.IGAIPVDDSKVDPVEFVKDQTMG..........
.....................................................-FGADRG
CECVGYQAHD..........---PS.GNEQPNLTLNRLVDSVRFVGGLGVVGVFLPQDPG
APD...ELAKQGQVAFDYGNYWFKGQTMGSGQCPVKKYNRALRD
>tr|A1UWG4|A1UWG4_BURMS/36-350 Glutathione-independent formaldehyde dehydrogenase OS=Burkholderia mallei (strain SAVP1) GN=fdhA PE=3 SV=1
-VILKVVSTNICGSDQHMVRGRTTAPVGLVLGHEITGEVIEVGRDAETLKIGDLVSVPFN
VACGRCAMCKEQHTGVCLN..V..NP..ARAGGAYGYVDMGGWIGGQAEYVLVPYADFNL
LKFPDRDRAMAKIRDLTCLSDILPTGYHGAV......TAGVKPGSTVYVAGAGPVGMAAA
ASARLLGAACTIVGDMNAERLAHAKA.MGFEVVDLSKDATLGEQIEQILG..........
.....................................................KPEIDCA
VDCVGFEAHG..........HGSSGhAQEAPATVLNSLMEITRPAGAIGIPGLYVTDDPG
AVD...VAAKHGSLSIRFGLGWAKSHSFHTGQTPVLKYSRNLMQ
>tr|A1WMV0|A1WMV0_VEREI/36-350 Alcohol dehydrogenase GroES domain protein OS=Verminephrobacter eiseniae (strain EF01-2) GN=Veis_3227 PE=3 SV=1
-VILKVLSTNICGSDQHMVRGRTTAPAGLVLGHEITGEVLEVGRDVQMLTPGDIVSVPFN
VACGRCRSCKEQHTGVCLS..V..NP..SRAGGAYGYVDMGGWIGGQAEYVMVPYADFNL
LKFPDRAQAIEKIRDLTCLSDILPTGYHGVV......TAGVGPGSTVYVAGAGPVGLAAA
ASARLLGAAVVIVGDVNPARLEHARK.VGFQTVDLSRDATLAEQIAQILG..........
.....................................................TPEVDCA
VDAVGFEARG..........HGHAGsQAEAPATVLNSLMEVTRAAGKIGIPGLYVTEDPG
AVD...KAAQHGALSIRLGLGWAKSHSFFTGQTPVMKYNRALMQ
>tr|A2RYP7|A2RYP7_BURM9/36-350 Glutathione-independent formaldehyde dehydrogenase OS=Burkholderia mallei (strain NCTC 10229) GN=fdhA PE=3 SV=1
-VILKVVSTNICGSDQHMVRGRTTAPVGLVLGHEITGEVIEVGRDAETLKIGDLVSVPFN
VACGRCAMCKEQHTGVCLN..V..NP..ARAGGAYGYVDMGGWIGGQAEYVLVPYADFNL
LKFPDRDRAMAKIRDLTCLSDILPTGYHGAV......TAGVKPGSTVYVAGAGPVGMAAA
ASARLLGAACTIVGDMNAERLAHAKA.MGFEVVDLSKDATLGEQIEQILG..........
.....................................................KPEIDCA
VDCVGFEAHG..........HGSSGhAQEAPATVLNSLMEITRPAGAIGIPGLYVTDDPG
AVD...VAAKHGSLSIRFGLGWAKSHSFHTGQTPVLKYSRNLMQ
>tr|A3MFX1|A3MFX1_BURM7/36-350 Glutathione-independent formaldehyde dehydrogenase OS=Burkholderia mallei (strain NCTC 10247) GN=fdhA PE=3 SV=1
-VILKVVSTNICGSDQHMVRGRTTAPVGLVLGHEITGEVIEVGRDAETLKIGDLVSVPFN
VACGRCAMCKEQHTGVCLN..V..NP..ARAGGAYGYVDMGGWIGGQAEYVLVPYADFNL
LKFPDRDRAMAKIRDLTCLSDILPTGYHGAV......TAGVKPGSTVYVAGAGPVGMAAA
ASARLLGAACTIVGDMNAERLAHAKA.MGFEVVDLSKDATLGEQIEQILG..........
.....................................................KPEIDCA
VDCVGFEAHG..........HGSSGhAQEAPATVLNSLMEITRPAGAIGIPGLYVTDDPG
AVD...VAAKHGSLSIRFGLGWAKSHSFHTGQTPVLKYSRNLMQ
>tr|A3NHK4|A3NHK4_BURP6/36-350 Glutathione-independent formaldehyde dehydrogenase OS=Burkholderia pseudomallei (strain 668) GN=fdhA PE=3 SV=1
-VILKVVSTNICGSDQHMVRGRTTAPVGLVLGHEITGEVIEVGRDVETLKIGDLVSVPFN
VACGRCAMCKEQHTGVCLN..V..NP..ARAGGAYGYVDMGGWIGGQAEYVLVPYADFNL
LKFPDRDRAMAKIRDLTCLSDILPTGYHGAV......TAGVKPGSTVYVAGAGPVGMAAA
ASARLLGAACTIVGDMNAERLAHAKA.MGFEVVDLSKDATLGEQIEQILG..........
.....................................................KPEIDCA
VDCVGFEAHG..........HGSSGhAQEAPATVLNSLMEITRPAGAIGIPGLYVTDDPG
AVD...VAAKHGSLSIRFGLGWAKSHSFHTGQTPVLKYSRNLMQ
>tr|A3P364|A3P364_BURP0/36-350 Formaldehyde dehydrogenase, glutathione-independent OS=Burkholderia pseudomallei (strain 1106a) GN=fdhA PE=3 SV=1
-VILKVVSTNICGSDQHMVRGRTTAPVGLVLGHEITGEVIEVGRDVETLKIGDLVSVPFN
VACGRCAMCKEQHTGVCLN..V..NP..ARAGGAYGYVDMGGWIGGQAEYVLVPYADFNL
LKFPDRDRAMAKIRDLTCLSDILPTGYHGAV......TAGVKPGSTVYVAGAGPVGMAAA
ASARLLGAACTIVGDMNAERLAHAKA.MGFEVVDLSKDATLGEQIEQILG..........
.....................................................KPEIDCA
VDCVGFEAHG..........HGSSGhAQEAPATVLNSLMEITRPAGAIGIPGLYVTDDPG
AVD...VAAKHGSLSIRFGLGWAKSHSFHTGQTPVLKYSRNLMQ
>tr|A4FNV5|A4FNV5_SACEN/27-334 Glutathione-independent formaldehyde dehydrogenase OS=Saccharopolyspora erythraea (strain NRRL 23338) GN=fdhA PE=4 SV=1
-VLVRVTSTAICGSDLHMYEGRTAAEPGIVFGHENLGIIEEVGSGVVSLQRGDRVVMPFN
VACGFCKNCLARDTGFCLT..V..NP..GFAGGAYGYVAMGPYTGGQAEYLRVPFADFNC
LKLPS---DSSKESDYVLLADIFPTGYHGCE......LAQVSPGETCVVYGAGPVGLMAA
YSAMLRGASRVFCVDRVPERLAKAEE.IGAIPIDFSKGDPVQQIKDQTDG..........
.....................................................-EGTDKG
VDAVGYQAQV..........--GDS.SKEEPAVVLNSLIETVRPTGRLGVPGLYVPADPG
GPD...SNAQQGKLLVSIGRMFEKGQVMGTGQCNVKRYNRQLRD
>tr|A4G6Q5|A4G6Q5_HERAR/38-355 Glutathione-independent formaldehyde dehydrogenase (FDH) (FALDH) OS=Herminiimonas arsenicoxydans GN=fdhA2 PE=3 SV=2
-AILKIVTTNICGSDLHIYRGSFAVPKGMTMGHEMTGEVIEVGSDVEVVKKGDIVSVPFN
VGCGRCYNCKHMRSDVCEN..T..NP..EIDCGAYGF-NLGGWTGGQGDYLFVPYADFNL
LRFPDKDAAMEKIRDLTLLSDVLPTAFHGFAgpdwpaAPAYVVGENILIFGAGPVGRAGA
ACARLLGAGAIIVADYIQERLDLLKP.HGVETINLSDGVPIEEHLERITG..........
.....................................................HREVDRV
IDYVGVDCRG..........FGAEA.DKIVESAVTNAMLKYVRFGGMTSTVGVYCA-NPI
SKD...PKAKKGHMDLEWSNAWIKSPRMSAGQSPTANYNHALMR
>tr|A4JJG3|A4JJG3_BURVG/36-350 Alcohol dehydrogenase GroES domain protein OS=Burkholderia vietnamiensis (strain G4 / LMG 22486) GN=Bcep1808_3428 PE=3 SV=1
-VILKVVSTNICGSDQHMVRGRTTAPVGLVLGHEITGEVVEVGPDVETLKIGDLVSVPFN
VACGRCAMCKDTHTGVCLN..V..NP..SRAGGAYGYVDMGGWIGGQAEYVLVPYADFNL
LKFPDRDQAMAKIRDLTCLSDILPTGYHGAV......SAGVKPGSTVYIAGAGPVGMAAA
ASARLLGAAVTIVGDMNAERLAHARA.MGFETVDLSKDASLGEQIAQILG..........
.....................................................VPEIDCA
VDCVGFEAHG..........HGSSGsAEEAPATVLNSLMEITRPAGAIGIPGLYVTDDPG
AKD...KAAQHGSLSIRFGLGWAKSHSFFTGQTPVLKYNRNLMQ
>tr|A4XZV7|A4XZV7_PSEMY/36-350 Alcohol dehydrogenase GroES domain protein OS=Pseudomonas mendocina (strain ymp) GN=Pmen_4126 PE=3 SV=1
-VILKVVSTNICGSDQHMVRGRTTAQVGLVLGHEITGEVIEKGRDVERLQIGDLVSVPFN
VACGRCRSCKEQHTGVCLT..V..NP..ARAGGAYGYVDMGDWTGGQAEYVLVPYADFNL
LKLPDRDKAMEKIRDLTCLSDILPTGYHGAV......TAGVGPGSTVYVAGAGPVGLAAA
ASARLLGAAVVIVGDLNPARLAHAKA.QGFEIADLSLDTPLHEQIAALLG..........
.....................................................EPEVDCA
IDCVGFEARG..........HGHEGaKHEAPATVLNSLMQVTRVAGKIGIPGLYVTEDPG
AVD...AAAKIGSLSIRFGLGWAKSHSFHTGQTPVMKYNRALMQ
>tr|A5VXB3|A5VXB3_PSEP1/36-350 Formaldehyde dehydrogenase, glutathione-independent OS=Pseudomonas putida (strain F1 / ATCC 700007) GN=Pput_0350 PE=3 SV=1
-VILKVVSTNICGSDQHMVRGRTTAQVGLVLGHEITGEIVEKGRDVERMQIGDLVSVPFN
VACGRCRSCKEMHTGVCLT..V..NP..ARAGGAYGYVDMGDWTGGQAEYVLVPYADFNL
LKLPERDKAMEKIRDLTCLSDILPTGYHGAV......TAGVGPGSTVYVAGAGPVGLAAA
ASARLLGAACVIVGDLNPARLAHAKS.QGFEVVDLSKDTPLHEQIVDILG..........
.....................................................EPEVDCA
VDAVGFEARG..........HGHEGaKHEAPATVLNSLMQVTRVAGNIGIPGLYVTEDPG
AVD...AAAKIGALSIRFGLGWAKSHSFHTGQTPTMKYNRQLMQ
>tr|A6VEN5|A6VEN5_PSEA7/36-350 Formaldehyde dehydrogenase, glutathione-independent OS=Pseudomonas aeruginosa (strain PA7) GN=fdhA PE=3 SV=1
-VILRVVSTNICGSDQHMVRGRTTAPEGLVLGHEITGEVVEIGRGVETMKIGDLVSVPFN
VACGHCRTCKEQHTGVCLT..V..NP..ARAGGAYGYVDMGGWVGGQAEYVLVPYADFNL
LKLPNREAAMEKIRDLTCLSDILPTGYHGAV......TAGVGPGSTVYIAGAGPVGLAAA
ASARLLGAAVVIVGDVNPTRLAHARK.QGFEIADLSKDTPLHEQIAALLG..........
.....................................................EPEVDCA
VDAVGFEARG..........HGHSGsQQEAPATVLNSLMGITRVAGKIGIPGLYVTEDPG
AVD...AAAKHGALSIRFGLGWAKSHSFHTGQTPVMKYNRQLMQ
>tr|A6VZU1|A6VZU1_MARMS/37-350 Formaldehyde dehydrogenase glutathione-independent OS=Marinomonas sp. (strain MWYL1) GN=Mmwyl1_3060 PE=3 SV=1
-VILKVVTTNICGSDQHMVRGRTTAEKGLVLGHEITGEVIECGRDVEFIKVGDLVSVPFN
IACGRCRNCKEGKTGICLN..V..NP..ARPGAAYGYVDMGGWVGGQADYVMVPYADFNL
LKFPDRDQALEKIQGLTLLSDILPTGYHGCV......TAGVGPGSTVYIAGAGPVGLAAA
ASAHLLGAACVIVGDMVEDRLNQARS.FGCETIDLTQEGDIQDKIEAILG..........
.....................................................DREVDAF
VDCVGFEAHA..........CGCNH.HQESPAVVLNSAMQMTRAGGQIGIPGLYVTEDPG
AVD...AAAKQGSLSMRFGLGWAKSHSLHTGQCPVMKYHRQLMQ
>tr|A6W823|A6W823_KINRD/27-335 Alcohol dehydrogenase GroES domain protein OS=Kineococcus radiotolerans (strain ATCC BAA-149 / DSM 14245 / SRS30216) GN=Krad_14
-AVVRITTTNICGSDLHMYEGRTSVEEGKVLGHENTGVVEAVGSGVSRVKVGDRVSVPFN
IACGSCRNCVHGWTSFCLR..M..NPteGMDGAAYGYANMGPYDGGQAEFLRVPHADFNL
LDLPA---GTEHENDFTMLSDIFPTGWHGVE......LSGMVPGDDVAVFGAGPVGLMAA
HSALIKGASRVFVVDKAPDRLRLAAS.IGAVPVDFSAGDPVEQITEQTRG..........
.....................................................-RGVDRG
VEAVGYQAHD..........---PS.GEEHPELVLDNLVKVVRATGGIGVVGVYMPEDPG
AAN...EGAKQGRIGWDYGTFFTKGQSMGTGQAPVMRYNRQLRD
>tr|A6WF33|A6WF33_KINRD/50-362 Formaldehyde dehydrogenase glutathione-independent OS=Kineococcus radiotolerans (strain ATCC BAA-149 / DSM 14245 / SRS30216) GN
-VVLKLVATNICGSDQHMVRGRTTAPPNLVLGHEITGEIVEKGRDVEFLEVGDLVSVPFN
IACGRCRNCKERKTGICLN..V..NP..DRPGSAYGYVDMGGWVGGQAEYVLVPYADFNC
LRFPDKDQAMEKILDLTMLSDIFPTGFHGCV......SAGVGVGSTVYVAGAGPVGLAAA
VGAQLLGAAVVIVGDLNAERLERARS.FGCETVDVSKGDP-KDQIEQILG..........
.....................................................VPEVDCG
VDAVGFEARG..........HGSGA.SGEAPATVLNSLMEITAAGGALGIPGLYVTGDPG
GVD...EAAKKGSLSLDLGTGWAKSLAFTTGQCPVMKYHRGLMM
>tr|A6X4K5|A6X4K5_OCHA4/36-346 Formaldehyde dehydrogenase glutathione-independent OS=Ochrobactrum anthropi (strain ATCC 49188 / DSM 6882 / NCTC 12168) GN=Oant
-VILKVISTNICGSDQHMVRGRTTAMPGLVLGHEITGEIIEKGSDVEMLDVGDIVSVPFN
VACGRCRCCKSQDTGVCLT..V..NP..SRAGGAYGYVDMGGWIGGQARYVMVPYADFNL
LKFPDREQAMEKIRDLTMLSDILPTGFHGAV......KAGVGVGSVVYVAGAGPVGLAAA
ASARILGAAVVMVGDFNKERLDHARK.VGFEPIDLSASDRLGDMIAEVTG..........
.....................................................SNEVDSA
IDAVGFEARG..........---HS.GGEQPAIVLNQMMEITRPAGAIGIPGLYVTEDPG
AVD...NAAKQGSLSLRFGLGWAKAQSFHTGQTPVLKYNRQLMQ
>tr|A7H7S9|A7H7S9_ANADF/27-352 Alcohol dehydrogenase GroES domain protein OS=Anaeromyxobacter sp. (strain Fw109-5) GN=Anae109_0561 PE=3 SV=1
-VLVRITTAGICGSDLHMYEGRTVAEPGVVLGHENMGVIEEVGSAVQQLQKGDRVVLPFN
VACGTCFNCSRGYTSACLV..T..NE..EGAGAAYGYVGMGPYRGGQAELLRVPWGEANC
IKLPG-EPGDELEDDFLLLSDIFPTGYHAAE......MAKVQPGSTVAIFGAGPVGLLAA
YSAMLRGAAEVYVVDAIPERLEKAQQ.IGAIAIDFRQGSPAEQIRDLRLGnplvrgs...
..............................................mrrgeekMAGVMCG
IDAVGYQAKD..........-FEDP.SKEQPTSLTEQLVEIINPTGALGIIGVFLPQDPG
GKD...RAAKRGAYTLPWGKLWEKGIQLGMGQTPVKNYSLVLRD
>tr|A8FFK4|A8FFK4_BACP2/45-356 Zinc (Zn) alcohol dehydrogenase OS=Bacillus pumilus (strain SAFR-032) GN=yycR PE=3 SV=1
-VILKVVTTNICGSDQHMVRGRTTAPAGLVLGHEITGEVVEVGRDVEFIQKGDLVSVPFN
IACGRCVMCKEQKTHVCLN..V..NP..DRPGSAYGYVDMGGWVGGQSEYVMVPYADFQL
LKFPDKDQAMEKILDLTMLSDIFPTGFHGAY......TAGVKPGSTVYIAGAGPVGLAAA
HSAQLLGASTVIVGDLNEQRLEQARS.FGCETINLRKHDRIGEQITNILG..........
.....................................................EPEVDCA
VDCVGFEASG..........HGDQG.--EAPATVLNTIMDITKVGGKLGIPGLYVTEDPG
AVD...ADAKVGSLKVRIGLGWAKAHTFVTGQTPVMQYHRSLMK
>tr|A8LBG5|A8LBG5_FRASN/27-334 Alcohol dehydrogenase GroES domain protein OS=Frankia sp. (strain EAN1pec) GN=Franean1_1573 PE=3 SV=1
-AIVRVSSTSICGSDLHVYEGRTSVRPGTVLGHENMGTVVDRGSAVSHVQLGDRVSVPCT
VSCGTCANCERGRTEFCLR..T..NPdpHRAGAAYGCPDMGPYLGGQAEYLRVPFADFNL
LRLPP---GDDQELDFATLSDVFPTGFHGTE......LADVQAGNTVVVFGAGPVGLLAA
YSAALRGAT-ALVVDPVPSRLRLCER.IGATGIDSSTEDAAERVREETRG..........
.....................................................-RGVDCG
IDAVGYQART..........---AS.GEEQAGLVLNQLVDCVRWTGSIGVLGVYPTRDPG
AAD...ESGARGRLPFDMGAFFAKGLRMGSGPANVKRYNRFLRD
>tr|A9AN02|A9AN02_BURM1/36-350 Formaldehyde dehydrogenase, glutathione-independent (Glutathione-independent formaldehyde dehydrogenase) OS=Burkholderia multiv
-VILKVVSTNICGSDQHMVRGRTTAPVGLVLGHEITGEVVEVGRDVETLKIGDLVSVPFN
VACGRCAMCKETHTGVCLN..V..NP..SRAGGAYGYVDMGGWIGGQAEYVLVPYADFNL
LKFPDRDQAMAKIRDLTCLSDILPTGYHGAV......SAGVKPGSTVYIAGAGPVGMAAA
ASARLLGAAVTIVGDMNAERLAHAKA.MGFETVDLSKDATLGEQIAQILG..........
.....................................................KPEIDCA
VDCVGFEAHG..........HGSSGhAEEAPATVLNSLMEITRPAGAIGIPGLYVTDDPG
AQD...KAAQHGSLSIRFGLGWAKSHSFFTGQTPVLKYNRNLMQ
>tr|B0KFH8|B0KFH8_PSEPG/27-334 Alcohol dehydrogenase GroES domain protein OS=Pseudomonas putida (strain GB-1) GN=PputGB1_3009 PE=4 SV=1
-VLVRITTTNICGSDLHMYEGRTSFEAGRVFGHENLGEVIEVGAGVDRVKVGDRVCLPFN
IGCGFCENCEKGLTGFCLT..A..NP..GAAGAAYGFAEMGPYQGGQAELLRVPYADFNC
LVLPE--DAQEREDDYVMLSDIFPTGWHATE......LAGLLPGESIAIYGAGPVGLMAA
HSAIIKGASQVFVIDNQPDRLQLAAQ.LGATPINAVEQKAVEEIMNLTHG..........
.....................................................-KGTDRG
CECVGYQCCD..........---KH.GHEANYLTMNNLVASTKATGGIGVVGVFVPEDPG
AKN...ELAKEGKMAFDFGAFWFKGQQIRTGQANVKAYNRRLAE
>tr|B0KI78|B0KI78_PSEPG/36-350 Formaldehyde dehydrogenase, glutathione-independent OS=Pseudomonas putida (strain GB-1) GN=PputGB1_0351 PE=3 SV=1
-VILKVVSTNICGSDQHMVRGRTTAQVGLVLGHEITGEIVEKGSDVERMQIGDLVSVPFN
VACGRCRSCKEMHTGVCLT..V..NP..ARAGGAYGYVDMGDWTGGQAEYVLVPYADFNL
LKLPERDKAMEKIRDLTCLSDILPTGYHGAV......TAGVGPGSTVYVAGAGPVGLAAA
ASARLLGAACVIVGDLNPARLAHAKS.QGFEVVDLSKDTPLHEQIVDILG..........
.....................................................EPEVDCA
VDAVGFEARG..........HGHEGaKHEAPATVLNSLMQVTRVAGSIGIPGLYVTEDPG
AVD...AAAKIGALSIRFGLGWAKSHSFHTGQTPTMKYNRQLMQ
>tr|B1JE94|B1JE94_PSEPW/36-350 Formaldehyde dehydrogenase, glutathione-independent OS=Pseudomonas putida (strain W619) GN=PputW619_4879 PE=3 SV=1
-VILKVVSTNICGSDQHMVRGRTTAQVGLVLGHEITGEIVEMGRDVERLKIGDLVSVPFN
VACGRCRSCKEMHTGVCLT..V..NP..ARAGGAYGYVDMGDWTGGQAEYVLVPYADFNL
LKLPDRDKAMEKIRDLTCLSDILPTGYHGAV......TAGVGPGSTVYVAGAGPVGLAAA
ASARLLGAACVIVGDLNPARLAHAKS.QGFEVVDLSKDTPLHEQIIDILG..........
.....................................................EPEVDCA
VDAVGFEARG..........HGHEGaKHEAPATVLNSLMQVTRVAGNIGIPGLYVTEDPG
AVD...AAAKIGALSIRFGLGWAKSHSFHTGQTPTMKYNRQLMQ
>tr|B1K781|B1K781_BURCC/36-350 Formaldehyde dehydrogenase, glutathione-independent OS=Burkholderia cenocepacia (strain MC0-3) GN=Bcenmc03_5192 PE=3 SV=1
-VILKVVSTNICGSDQHMVRGRTTAPVGLVLGHEITGEVVEVGRDVETLKLGDLVSVPFN
VACGRCAMCKDTHTGVCLN..V..NP..SRAGGAYGYVDMGGWIGGQAEYVLVPYADFNL
LKFPDRDQAMAKIRDLTCLSDILPTGYHGAV......SAGVKPGSTVYIAGAGPVGMAAA
ASARLLGAAVTIVGDMNAERLAHARA.MGFETVDLSKDASLGEQIEQILG..........
.....................................................VPEIDCA
VDCVGFEAHG..........HGSSGhSEEAPATVLNSLMEITRPAGAIGIPGLYVTDDPG
AKD...KAAQHGSLSIRFGLGWAKSHSFFTGQTPVLKYNRNLMQ
>tr|B1Z024|B1Z024_BURA4/36-350 Formaldehyde dehydrogenase, glutathione-independent OS=Burkholderia ambifaria (strain MC40-6) GN=BamMC406_5027 PE=4 SV=1
-VILKVVSTNICGSDQHMVRGRTTAPVGLVLGHEITGEVVEVGRDVETLKLGDLVSVPFN
VACGRCAMCKDTHTGVCLN..V..NP..SRAGGAYGYVDMGGWIGGQAEYVLVPYADFNL
LKFPDRDQAMAKIRDLTCLSDILPTGYHGAV......SAGVKPGSTVYIAGAGPVGMAAA
ASARLLGAAVTIVGDMNEERLAHARA.MGFETVDLSKDASLGEQIEQILG..........
.....................................................VPEIDCA
VDCVGFEAHG..........HGSSGhSEEAPATVLNSLMEITRPAGAIGIPGLYVTDDPG
AKD...KAAQHGSLSIRFGLGWAKSHSFFTGQTPVLKYNRNLMQ
>tr|B2GKJ7|B2GKJ7_KOCRD/37-348 Glutathione-independent formaldehyde dehydrogenase OS=Kocuria rhizophila (strain ATCC 9341 / DSM 348 / NBRC 12708 / DC2201) GN=
-VILRIVATNICGSDLHIYRGSFPVPEGMRMGHEMTGEVVEVGSDVEFLSEGDLVSVPFN
VACGRCRNCRAGRTEVCET..T..NP..DTACAAYGF-NLGNWDGGQSEYMFVPYADFQL
LRFPDRDQAMEKIRDLALLSDILPTAFHGLM......EAGAKPGSTVYIAGAGPVGRCGA
AAARLLGASCIIVGDYSKERLDLVRQ.NGCETIDLSEDVPLTEQIEAILG..........
.....................................................EPMVDCA
VDYVGTEAHG..........IGSEA.ENMDPAYAVNQVLDATRAGGATGIIGVYGP-DPL
ASS...KAEQEGTYPIDFGKAWIKSPRISAGQAPIMHYNRQLMM
>tr|B2JS86|B2JS86_BURP8/36-350 Formaldehyde dehydrogenase, glutathione-independent OS=Burkholderia phymatum (strain DSM 17167 / STM815) GN=Bphy_3307 PE=4 SV=1
-VILKVVSTNICGSDQHMVRGRTTAEIGLVLGHEITGEVIEVGRDVETLKIGDLVSVPFN
VACGRCQTCKEQHTGVCLN..V..NP..SRAGGAYGYVDMGGWIGGQAEYVLVPYADFNL
LKFPDRDRAMEKIRDLTCLSDILPTGYHGAV......MAGVKPGSTVYIAGAGPVGMAAA
ASARILGAACTIIGDMNEERLAHARA.VGFETVNLSKDATLGEQIAQILG..........
.....................................................KPEVDCA
VDCVGFEAHG..........HGSSGaREEAPATVLNSLMDITKPAGAIGIPGLYVTDDPG
AVD...SAAKKGSLSIRFGLGWAKSHSFHTGQTPVMKYNRNLMQ
>tr|B2SZZ2|B2SZZ2_BURPP/38-355 Alcohol dehydrogenase GroES domain protein OS=Burkholderia phytofirmans (strain DSM 17436 / PsJN) GN=Bphyt_0111 PE=4 SV=1
-AILKIVTTNICGSDLHIYRGSFPVPKGMTMGHEMTGEVIEVGSDVEFIKKGDVVSVPFN
VGCGRCYNCKHMRSEVCEN..T..NT..DVDCGAYGF-NLGGWTGGQGDYLFVPYADFNL
LRFPDKDAAMEKIRDLTLLSDVLPTAFHGFAapdwpaAPAYIVGENVLIFGAGPVGRAGA
ACAKLLGAGAIVVADFIPERLDLLKP.HGIETINLSDGTPIEDHLERITG..........
.....................................................HREVDRV
IDYVGVDCRG..........FGPDA.GKIVENAVTNAMLKYVRAGGTTSTVGVYCA-NPI
SKD...AAAKAGHMDLEWSNAWIKSPRMAAGQSPTANYNRALMR
>tr|B2TCK1|B2TCK1_BURPP/36-350 Formaldehyde dehydrogenase, glutathione-independent OS=Burkholderia phytofirmans (strain DSM 17436 / PsJN) GN=Bphyt_5061 PE=4 S
-VILKVVSTNICGSDQHMVRGRTTAEVGLVLGHEITGEVIEVGRDVETLKVGDLVSVPFN
VACGRCPTCKAQHTGVCLN..V..NP..SRAGGAYGYVDMGGWIGGQAEYVLVPYADFNL
LKFPDHAQAMAKIRDLTCLSDILPTGYHGAV......MAGVKPGATVYIAGAGPVGMAAA
ASARLLGAACTIVGDMNEERLAHARK.MGFQTIDLSKDATLGEQIEQILG..........
.....................................................KPEVDCA
VDCVGFEAHG..........HGSSGsHEEAPATVLNSLMEITRAAGAIGIPGLYVTDDPG
AAD...AAARKGSLSIRFGLGWAKSHSFHTGQTPVMKYNHNLMQ
>tr|B4EHI2|B4EHI2_BURCJ/36-350 Putative glutathione-independent formaldehyde dehydrogenase OS=Burkholderia cepacia (strain J2315 / LMG 16656) GN=fdhA PE=4 SV=
-VILKVVSTNICGSDQHMVRGRTTAPVGLVLGHEITGEVVEVGRDVETLKLGDLVSVPFN
VACGRCAMCKDTHTGVCLN..V..NP..SRAGGAYGYVDMGGWIGGQAEYVLVPYADFNL
LKFPDRDQAMAKIRDLTCLSDILPTGYHGAV......SAGVKPGSTVYIAGAGPVGMAAA
ASARLLGAAVTIVGDMNAERLAHARA.MGFETVDLSKDASLGEQIEQILG..........
.....................................................VPEIDCA
VDCVGFEAHG..........HGSSGhAEEAPATVLNSLMEITRPAGAIGIPGLYVTDDPG
AKD...KAAQHGSLSIRFGLGWAKSHSFFTGQTPVLKYNRNLMQ
>tr|B6A2S0|B6A2S0_RHILW/36-346 Formaldehyde dehydrogenase, glutathione-independent OS=Rhizobium leguminosarum bv. trifolii (strain WSM2304) GN=Rleg2_4487 PE=4
-VILKVISTNICGSDQHMVRGRTTAMPGLVLGHEITGEIIEKGVDVEMLDIGDIVSVPFN
VACGRCRCCKSQDTGVCLT..V..NP..ARAGGAYGYVDMGGWIGGQARYVTIPYADFNL
LKIPDRDKAMAKIRDLTMLSDILPTGFHGAV......RAGVGVGSTVYVAGAGPVGLAAA
ASARILGAAVVMIGDFNKDRLAHAAR.VGFEPIDLSKSDRLGDMIAQVVG..........
.....................................................SNEVDSA
IDAVGFEARG..........---HS.GGEQPAIVLNQMMEITRAAGSIGIPGLYVTEDPG
AVD...NAAKQGNLSLRFGLGWAKAQSFHTGQTPVLKYNRQLMQ
>tr|Q01WT0|Q01WT0_SOLUE/27-352 Alcohol dehydrogenase GroES domain protein OS=Solibacter usitatus (strain Ellin6076) GN=Acid_4926 PE=3 SV=1
-VIVKITTAAICGSDLHMYEQRSNAEPGTVFGHENQGVVEEVGNGVVSIKRGDRVVLPFN
IACGFCFNCARGYTNACLT..A..NP..EAPTAGYGYAGMGPYRGGQAEFLRVPFADFNC
LKLPG-QPGDQFEDDFVLLADIFPTGWHAAE......LANVKGGDSVAVFGAGPVGLLSA
YSAFIKGASEVYVVDRAPDRLARAKS.IGAIAVDFTQGDPVEQIKELRSKnrahsqa...
..............................................lrpgeekMAGVNCA
IDAVGYQARS..........-QSDP.DREDPMQTIRQITDIVNPTGSVGLIGVYFDEDPG
GVD...KHAKKGEFLFPLGKLWSKGITIGQGQAPVKKYNVYLRD
>tr|Q02DU0|Q02DU0_PSEAB/36-350 Glutathione-independent formaldehyde dehydrogenase OS=Pseudomonas aeruginosa (strain UCBPP-PA14) GN=fdhA PE=3 SV=1
-VILRVVSTNICGSDQHMVRGRTTAPEGLVLGHEITGEVVEIGRGVETMKIGDLVSVPFN
VACGHCRTCKEQHTGVCLT..V..NP..ARAGGAYGYVDMGGWVGGQAEYVLVPYADFNL
LKLPNREAAMEKIRDLTCLSDILPTGYHGAV......TAGVGPGSTVYIAGAGPVGLAAA
ASARLLGAAVVIVGDVNPTRLAHAKK.QGFEIADLSKDTPLHEQIAALLG..........
.....................................................EPEVDCA
VDAVGFEARG..........HGHSGsQQEAPATVLNSLMGITRVAGKIGIPGLYVTEDPG
AVD...AAAKHGALSIRFGLGWAKSHSFHTGQTPVMKYNRQLMQ
>tr|Q0B721|Q0B721_BURCM/36-350 Alcohol dehydrogenase GroES domain protein OS=Burkholderia ambifaria (strain ATCC BAA-244 / AMMD) GN=Bamb_4502 PE=3 SV=1
-VILKVVSTNICGSDQHMVRGRTTAPVGLVLGHEITGEVVEVGRDVETLKLGDLVSVPFN
VACGRCAMCKDTHTGVCLN..V..NP..SRAGGAYGYVDMGGWIGGQAEYVLVPYADFNL
LKFPDRDQAMAKIRDLTCLSDILPTGYHGAV......SAGVKPGSTVYIAGAGPVGMAAA
ASARLLGAAVTIVGDMNEERLAHARA.MGFETVDLSKDASLGEQIEQILG..........
.....................................................VPEIDCA
VDCVGFEAHG..........HGSSGhSEEAPATVLNSLMEITRPAGAIGIPGLYVTDDPG
AKD...KAAQHGSLSIRFGLGWAKSHSFFTGQTPVLKYNRNLMQ
>tr|Q0SAT0|Q0SAT0_RHOSR/94-403 Zn-containing alcohol dehdyrogenase (Dehydrogenase) OS=Rhodococcus sp. (strain RHA1) GN=RHA1_ro03081 PE=4 SV=1
-VLVKITSTNICGSDLHMYEGRTDLEPGMVLGHENLGIVAEVGNAVVKVSPGDRVCLPFN
IGCGFCRNCEEGLTAFCLT..VhpDP..KMAGAAYGFAGMGPFWGGQAEYLRVPFGDFNC
LRLPE--DAQDKETDYVMLSDIFPTGWHCTR......LADMQPGDSMVVYGAGPVGLMAA
YSAMIQGASKVMIVDRHPDRLKLAEQ.IGVIPIDDSKGDPVEQVLEQTRG..........
.....................................................-QGADKG
CECVGYQAHD..........---PQ.GHEDAAMTMNRLVDSVRFTGHIGVVGIFLPQDRN
GPD...ELERHGKIAFDMGKFWFKGQKVGTGQANVKHYNRQLRD
>tr|Q13IT6|Q13IT6_BURXL/27-333 Putative glutathione-independent formaldehyde dehydrogenase OS=Burkholderia xenovorans (strain LB400) GN=Bxeno_C0075 PE=4 SV=1
-VLVKITTTNICGSDLHMYEGRTNMETGRILGHENLGVVVEVGAGVERIKVGDRVCLPFN
IGCGFCKNCERGLTGFCLT..T..NP..GMAGAAYGFAGMGPYSGGQAEYLRVPFGDFNC
LVLPP--DAEEKENDYVMLSDIFPTGYHATV......LAGVEPGDSVVIYGAGPVGLMAA
LSASIKGASKIMVVDSHPDRLKLAEK.IGAIPVDDTDGSSAERILEMTGG..........
.....................................................-EGADRG
CECVGYQCSC..........----K.GHEVPNLTMNNLIKAVRPTGGIGVVGVFVAEDPK
AGD...ELAKKGQLALDFGQLWMKGQHIATGQANVKAYNRKLRD
>tr|Q13NG4|Q13NG4_BURXL/36-350 Glutathione-independent formaldehyde dehydrogenase OS=Burkholderia xenovorans (strain LB400) GN=fdsA PE=3 SV=1
-VILKVVSTNICGSDQHMVRGRTTAEVGLVLGHEITGEVIEIGRDVETLKIGDLVSVPFN
VACGRCPTCKAQHTGVCLN..V..NP..SRAGGAYGYVDMGGWIGGQAEYVMVPYADFNL
LKFPDRAQALSKIRDLTCLSDILPTGYHGAV......MAGVKPGATVYIAGAGPVGMAAA
ASARLLGAACTIVGDMNEERLAHARK.MGFQTVDLSKDATLGEQIEQILG..........
.....................................................KPEVDCA
VDCVGFEAHG..........HGSSGsHEEAPAIVLNSLMEITRAAGAIGIPGLYVTDDPG
AAD...AAARKGSLSIRFGLGWAKSHSFHTGQTPVMKYNQNLMQ
>tr|Q15XL0|Q15XL0_PSEA6/37-350 Alcohol dehydrogenase GroES-like OS=Pseudoalteromonas atlantica (strain T6c / BAA-1087) GN=Patl_0850 PE=3 SV=1
-VILEVVTTNICGSDQHMVRGRTTAPSGLVLGHEITGRVIEVGRDVEFIKPGDLVSVPFN
IACGRCRNCKEGRTGICLN..V..NP..ARPGAAYGYVDMGGWVGGQTEYVMVPYADFNL
LKFPDPEQAIEKIQDLTLLSDIFPTGFHGCV......TAGVGPGSTVYIAGAGPVGLAAA
ASAQLLGAACVIVGDMIEERLAQARS.FGCETIDLTQEGDMGDRIEAIIG..........
.....................................................EREVDAF
VDCVGFEAHA..........CGHNH.HQESPATVLNSAMKMTRAGGQIGIPGLYVTEDPG
AVD...DAAKQGALSMRFGLGWAKSHSFHTGQCPVMKYHRALMQ
>tr|Q1AZQ2|Q1AZQ2_RUBXD/27-347 Alcohol dehydrogenase GroES-like protein OS=Rubrobacter xylanophilus (strain DSM 9941 / NBRC 16129) GN=Rxyl_0147 PE=4 SV=1
-VVVRITSTCICGSDLHMYEGRTAAEPGIVFGHENLGIVEEVGPGVVSLRQGDRVVMPFN
VACGFCKNCQRGYTGFCLT..V..NQ..GFAGGAYGYVAMGPYTGGQAEYLRVPFADFNC
LKLPE---GDEHEADFALLADIFPTGYHGTE......LADVQPGETVAVFGAGPVGLMAA
YSAMIRGAERVFVVDRVKERLDKAEE.IGCIPVNFDEVDPVEYIKEQTPGnrlstl....
...............................................svdndaNRGADKG
IDAVGYQAHV..........--RGG.EREEPAIVLNTLIECVRPTGALGVPGLYVPSDPG
APD...DASKKGQLLVSIGRMFEKGLRMGTGQCNVKRYNAYLRD
>tr|Q1BQD2|Q1BQD2_BURCA/36-350 Alcohol dehydrogenase GroES-like OS=Burkholderia cenocepacia (strain AU 1054) GN=Bcen_3278 PE=3 SV=1
-VILKVVSTNICGSDQHMVRGRTTAPVGLVLGHEITGEVVEVGRDVETLKLGDLVSVPFN
VACGRCAMCKDTHTGVCLN..V..NP..SRAGGAYGYVDMGGWIGGQAEYVLVPYADFNL
LKFPDRDQAMAKIRDLTCLSDILPTGYHGAV......SAGVKPGSTVYIAGAGPVGMAAA
ASARLLGAAVTIVGDMNAERLAHARA.MGFETVDLSKDASLGEQIEQILG..........
.....................................................VPEIDCA
VDCVGFEAHG..........HGSSGhSEEAPATVLNSLMEITRPAGAIGIPGLYVTDDPG
AKD...KAAQHGSLSIRFGLGWAKSHSFFTGQTPVLKYNRNLMQ
>tr|Q1I3K2|Q1I3K2_PSEE4/36-350 Formaldehyde dehydrogenase, glutathione-independent OS=Pseudomonas entomophila (strain L48) GN=fdhA PE=3 SV=1
-VILKVVSTNICGSDQHMVRGRTTAQVGLVLGHEITGEIVEMGRDVERLKIGDLVSVPFN
VACGRCRSCKEMHTGVCLT..V..NP..ARAGGAYGYVDMGDWTGGQAEYVLVPYADFNL
LKLPDRDKAMEKIRDLTCLSDILPTGYHGAV......TAGVGPGSTVYVAGAGPVGLAAA
ASARLLGAACVIVGDLNPARLAHAKS.QGFEVVDLSKDTPLHEQIIDILG..........
.....................................................EPEVDCA
VDAVGFEARG..........HGHEGaKHEAPATVLNSLMQVTRVAGKIGIPGLYVTEDPG
AVD...AAAKIGALSIRFGLGWAKSHSFHTGQTPTMKYNRQLMQ
>tr|Q1IVZ4|Q1IVZ4_DEIGD/27-334 Alcohol dehydrogenase OS=Deinococcus geothermalis (strain DSM 11300) GN=Dgeo_2296 PE=4 SV=1
-VLVKITSTNICGSDLHMYEGRTDIECGRVLGHENLGEVVEIGRAVYRIKVGDKVCLPFN
IGCGFCRNCEKGLTGACLT..V..AP..GQAGAAYGFADMGPFQGGQAQYLRVPFGDFNC
LKLPE--DAAEKEDDYVMLADIFPTGWHATR......LANLMPGESVAIYGAGPVGLMAA
YSAMIQGARQVIVVDRHKDRLKLAEQ.IGAIAVNDAEHDPVEQIMELTNG..........
.....................................................-RGTDKG
CECVGWQCHD..........---HG.GHEIPNLTMNNLVKTTRATGQIGVVGVFVPQDPK
SPD...DLMKRGQIAFDIGNFFFKGLRMGSGQANVKAYNRELRD
>tr|Q1M7D6|Q1M7D6_RHIL3/36-346 Glutathione-independent formaldehyde dehydrogenase OS=Rhizobium leguminosarum bv. viciae (strain 3841) GN=fdhA PE=3 SV=1
-VILKVISTNICGSDQHMVRGRTTAMPGLVLGHEITGEIIEKGIDVEMLDIGDIVSVPFN
VACGRCRCCKSQDTGVCLT..V..NP..ARAGGAYGYVDMGGWIGGQARYVTIPYADFNL
LKIPDRDKAMAKIRDLTMLSDILPTGFHGAV......RAGVGVGSTVYVAGAGPVGLAAA
ASARILGAAVVMIGDFNKDRLAHAAK.VGFEPIDLSKSDRLGDMIAQVVG..........
.....................................................TNEVDSA
IDAVGFEARG..........---HS.GGEQPAIVLNQMMEITRAAGSIGIPGLYVTEDPG
AVD...NAAKHGNLSLRFGLGWAKAQSFHTGQTPVIKYNRQLMQ
>tr|Q1QYV6|Q1QYV6_CHRSD/36-349 Alcohol dehydrogenase GroES-like protein OS=Chromohalobacter salexigens (strain DSM 3043 / ATCC BAA-138 / NCIMB 13768) GN=Csal_
-VILKVVTTNICGSDQHMVRGRTTAPAGMVLGHEITGEVIECGRDVEFVSVGDIVSVPFN
IACGRCRNCKEGQTGICLN..V..NP..ARPGAAYGYVDMGGWVGGQSEYVMVPYADFNL
LKFPDRDIAMDKIRDLTLLSDIFPTGFHGCA......TAGVGPGSTVYIAGAGPVGLAAA
VSAQLLGAACVIVGDMNPQRLDQAKS.FGCETLDLRQDTPMPDMLEPILG..........
.....................................................EREVDSA
VDAVGFEARC..........HGHNH.AHEQPATVLNACMDVTRAGGQIGIPGLYVTEDPG
ADS...EEARHGNLSMRLGQGWAKSHSFHTGQCPVMKYHRQLMQ
>tr|Q1R0R1|Q1R0R1_CHRSD/36-346 Alcohol dehydrogenase GroES-like protein OS=Chromohalobacter salexigens (strain DSM 3043 / ATCC BAA-138 / NCIMB 13768) GN=Csal_
-VILKVVSTNICGSDQHMVRGRTTAPAGMVLGHEITGEVIEKGKDVEFLDIGDLVSVPFN
VACGRCRTCKEGHTGLCLH..V..ND..ERAGGAYGYVDMGGWVGGQAHYVMVPYADFNL
LKFPDRDQAMDRIRDLTMLSDILPTGFHGAL......NAKVGAGSTVYVAGAGPVGLAAA
ASAHLLGAAVVMIGDFNQQRLEHARK.MGFEPIDLSRHDRLGEMIAAVVG..........
.....................................................EPKVDSA
IDAVGFEAVG..........---HG.GKEQPAVVLNQMMEVTREAGSIGIPGLYVTEDPG
AAE...KAAQSGNLSLRFGLGWAKGHSFHTGQTPVVQYNRQLMQ
>tr|Q2K1G4|Q2K1G4_RHIEC/36-346 Probable glutathione-independent formaldehyde dehydrogenase protein OS=Rhizobium etli (strain CFN 42 / ATCC 51251) GN=RHE_PC001
-VILKVISTNICGSDQHMVRGRTTAMPGLILGHEITGEIIEKGVDVEMLQIGDIVSVPFN
VACGRCRCCKSQDTGVCLT..V..NP..ARAGGAYGYVDMGGWIGGQARYVTIPYADFNL
LKIPDRDKAMAKIRDLTMLSDILPTGFHGAV......RAGVGVGSTVYVAGAGPVGLAAA
ASARILGAAVVMIGDFNKDRLAHAAK.VGFEPIDLSKSDRLGDMIAEVVG..........
.....................................................SNEVDSA
IDAVGFEARG..........---HS.GGEQPAIVLNQMMEITRAAGSIGIPGLYVTEDPG
AVD...NAAKHGNLSLRFGLGWAKAQSFHTGQTPVLKYNRQLMQ
>tr|Q2T435|Q2T435_BURTA/114-428 Glutathione-independent formaldehyde dehydrogenase OS=Burkholderia thailandensis (strain E264 / ATCC 700388 / DSM 13276 / CIP 1
-VILKVVSTNICGSDQHMVRGRTTAPVGLVLGHEITGEVVEVGRDVETLRIGDLVSVPFN
VACGRCAMCKEQHTGVCLN..V..NP..SRAGGAYGYVDMGGWIGGQAEYVLVPYADFNL
LKFPDRDRAMTKIRDLTCLSDILPTGYHGAV......TAGVKPGSTVYVAGAGPVGMAAA
ASARLLGAACTIVGDMNAERLAHAKA.MGFEVVDLSKDATLGEQIEQILG..........
.....................................................KPEIDCA
VDCVGFEAHG..........HGSSGhAEEAPATVLNSLMEITRPAGAIGIPGLYVTDDPG
AAD...AAAKHGSLSIRFGLGWAKSHSFHTGQTPVLKYSRNLMQ
>tr|Q39A33|Q39A33_BURS3/36-350 Zinc-containing alcohol dehydrogenase superfamily OS=Burkholderia sp. (strain 383) GN=Bcep18194_B0564 PE=3 SV=1
-VILKVVSTNICGSDQHMVRGRTTAPVGLVLGHEITGEVVEIGRDVETLKLGDLVSVPFN
VACGRCAMCKDTHTGVCLN..V..NP..SRAGGAYGYVDMGGWIGGQAEYVLVPYADFNL
LKFPDRDQAMSKIRDLTCLSDILPTGYHGAV......SAGVKPGSTVYIAGAGPVGMAAA
ASARLLGAAVTIVGDMNAERLAHARA.MGFETVDLSKDASLGEQIEQILG..........
.....................................................VPEIDCA
VDCVGFEAHG..........HGSSGhSEEAPATVLNSLMEITRPAGAIGIPGLYVTDDPG
AKD...KAAQHGSLSIRFGLGWAKSHSFFTGQTPVLKYNRNLMQ
>tr|Q3JGP8|Q3JGP8_BURP1/36-350 Glutathione-independent formaldehyde dehydrogenase OS=Burkholderia pseudomallei (strain 1710b) GN=fdhA PE=3 SV=1
-VILKVVSTNICGSDQHMVRGRTTAPVGLVLGHEITGEVIEVGRDVETLKIGDLVSVPFN
VACGRCAMCKEQHTGVCLN..V..NP..ARAGGAYGYVDMGGWIGGQAEYVLVPYADFNL
LKFPDRDRAMAKIRDLTCLSDILPTGYHGAV......TAGVKPGSTVYVAGAGPVGMAAA
ASARLLGAACTIVGDMNAERLAHAKA.MGFEVIDLSKDATLGEQIEQILG..........
.....................................................KPEIDCA
VDCVGFEAHG..........HGSSGhAQEAPATVLNSLMEITRPAGAIGIPGLYVTDDPG
AVD...VAAKHGSLSIRFGLGWAKSHSFHTGQTPVLKYSRNLMQ
>tr|Q3K5L5|Q3K5L5_PSEPF/36-350 Zinc-containing alcohol dehydrogenase superfamily OS=Pseudomonas fluorescens (strain PfO-1) GN=Pf01_5202 PE=3 SV=1
-VILRVVSTNICGSDQHMVRGRTTAQVGLVLGHEITGEVIEKGSDVESLKIGDLVSVPFN
VACGRCRSCKEQHTGVCLT..V..NP..ARAGGAYGYVDMGDWTGGQAEYVLVPYADFNL
LKLPDRDKAMEKIRDLTCLSDILPTGYHGAV......TAGVGPGSTVYIAGAGPVGLAAA
ASARLLGAAVVIVGDVNTIRLAHAKA.QGFEIVDLSKDTPLHEQIAALLG..........
.....................................................EPEVDCA
VDCVGFEARG..........HGHDGvKSEAPATVLNSLMGVVRVAGKIGIPGLYVTEDPG
AVD...AAAKMGSLSIRFGLGWAKSHSFHTGQTPVMKYNRQLMQ
>tr|Q45604|Q45604_BACSU/50-361 YycR protein OS=Bacillus subtilis GN=yycR PE=3 SV=1
-VILKVITTNICGSDQHMVRGRTTAPEGLVLGHEITGEVIETGRDVEFIKKGDIVSVPFN
IACGRCVMCKTQKTHVCLN..V..NP..DRPGSAYGYVDMGGWVGGQSEYVMVPYADFQL
LVFPDKEQALEKILDLTMLSDIFPTGFHGAY......TAGVQTGSTVYIAGAGPVGLAAA
HSAQLLGASTVIVGDLNEDRLAQARS.FGCETVNVQKHDRLGEQIEQILG..........
.....................................................EPTVDAA
VDCVGFEASG..........HGNQG.--EAPAAVLNSIMDVTQVGGSLGIPGLYVTEDPG
AKD...ADAKTGSLKIRFGLGWAKAHTFVTGQTPAMTYNRNLMK
>tr|Q46RR2|Q46RR2_RALEJ/36-350 Zinc-containing alcohol dehydrogenase superfamily OS=Ralstonia eutropha (strain JMP134) GN=Reut_B4824 PE=3 SV=1
-VILKVVTTNICGSDQHMVRGRTTAPTGLVLGHEITGEVIEIGRDVETLKLGDLVSVPFN
VACGRCAMCKEQHTGVCLT..V..NP..SRAGGAYGYVDMGGWIGGQSEYVMVPYADFNL
LRFPDRDQAMAKIRDLTCLSDILPTGYHGAV......TAGVKPGSTVYIAGAGPVGMAAA
ASARLLGAACTIVGDMNPARLAHAKA.MGFEVVDLSKDATLGEQIAEILG..........
.....................................................TPEIDCA
VDCVGFEAHG..........HGSSGyVEEAPATVLNSLMEITRPAGAIGIPGLYVTDDPG
AQD...AAAQRGSLSIRFGLGWAKSHSFHTGQTPVLKYNRNLMQ
>tr|Q47KG4|Q47KG4_THEFY/27-333 Putative alcohol dehydrogenase OS=Thermobifida fusca (strain YX) GN=Tfu_3025 PE=3 SV=1
-VIIRVTTSAICGSDLHMYEGRTGATPGMVFGHENMGIVEEVGSGVASIRKGDRVVLPFN
VACGFCKNCLAGKTGFCLT..V..NP..GFAGGAYGYVAMGPYQGGQSEYLRVPFADFNC
LKLPP---GTEFEDDFALLADIFPTGYHATE......LAQVSPGETVSVFGAGPVGLMAA
YSAILRGASRVFVVDRVPSRLSLAER.IGAIPIDYSKGDPVAQIKEHTNG..........
.....................................................-EGTDKG
IDAVGYQATA..........---PE.GEEQPALVLNTLVDTVRPTGALGVVGLYVTEDPG
APS...ESAKQGELLFAMGKLFEKGQRMGTGQANVKAYNRQLRD
>tr|Q47WX4|Q47WX4_COLP3/38-351 Putative glutathione-independent formaldehyde dehydrogenase OS=Colwellia psychrerythraea (strain 34H / ATCC BAA-681) GN=CPS_403
-VILKVVTTNICGSDQHMVRGRTTAEPGLVLGHEITGMIIEKGSDVEFLDIGDIVSVPFN
IACGRCRNCREGNTGICLN..V..NP..GRAGAAFGYVDMGGWVGGQSEYVMVPYADFNL
LKFPDKDQALEKIRDLTMLSDIFPTGYHGAV......TAGVVPGATVYIAGAGPVGLAAA
ASSQLLGAACVIVGDMNPERLAQARS.FGCETIDLRQDATVPDMIEQILG..........
.....................................................VPEVDAA
VDCVGFEAHS..........HGCSH.HKEQPAIVLNTMMEVTRAGGGIGIPGLYVTGDPG
AST...EAAKTGQLSMNFGLGWAKSHYFVTGQCPVMKYHRNLMQ
>tr|Q48CN7|Q48CN7_PSE14/36-350 Glutathione-independent formaldehyde dehydrogenase OS=Pseudomonas syringae pv. phaseolicola (strain 1448A / Race 6) GN=fdhA2 PE
-VILRVVSTNICGSDQHMVRGRTTAQTGLVLGHEITGEVLEAGRDVEHLKVGDLVSVPFN
VACGRCRSCKEQNTGVCLT..V..NP..ARPGGAYGYVDMGDWVGGQAEYVLVPYADFNL
LKLPDRDAAMEKIRDLTCLSDILPTGYHGAV......TAGVGPGSTVYVAGAGPVGLAAA
ASARLLGAAVVIVGDVNPKRLVHAKA.QGFEIADLSLDTPLHEQIAALLG..........
.....................................................EPEVDCA
IDAVGFEARG..........HGHAGaQAEAPATVLNSLMGVVRVAGKIGIPGLYVTEDPG
AVD...AAAKMGSLSIRFGLGWAKSHSFHTGQTPVMKYNRQLMQ
>tr|Q48IL7|Q48IL7_PSE14/27-334 Glutathione-independent formaldehyde dehydrogenase OS=Pseudomonas syringae pv. phaseolicola (strain 1448A / Race 6) GN=fdhA1 PE
-ALVRVTSTNICGSDLHMYEGRTSFETGRIFGHENLGQVIEVGAGVDRIKVGDWVCLPFN
IGCGFCENCEKGLTGYCLT..A..NP..GSAGAAYGFADMGDHEGGQAELLRVPYADFNC
LLLPE--DAAEREEDYVMLSDIFPTGWHATE......LAGLLPGESVAIYGAGPVGLMAA
HSAMIKGASQVFVVDNHPDRLALAAK.MGATPINSLEQGAVDQILNLTNG..........
.....................................................-KGTDRG
CECVGYQCCD..........---RH.GHEANHVTMNNLVASTKATGGIGVVGVFVPQDPG
AHN...DLAKEGKMAFDFGSFWFKGQQIRTGQANVKAYNRRLAE
>tr|Q4K4Q2|Q4K4Q2_PSEF5/36-350 Glutathione-independent formaldehyde dehydrogenase OS=Pseudomonas fluorescens (strain Pf-5 / ATCC BAA-477) GN=fdhA PE=3 SV=1
-VILRVVSTNICGSDQHMVRGRTTAQVGLVLGHEITGEVIEKGSDVENLKIGDLVSVPFN
VACGRCRSCKEQHTGVCLT..V..NP..ARAGGAYGYVDMGDWTGGQAEYVLVPYADFNL
LKLPNRDKAMEKIRDLTCLSDILPTGYHGAV......TAGVGPGSTVYVAGAGPVGLAAA
ASARLLGAAVVIVGDVNPVRLAHAKA.QGFEIADLSKDTPLHEQIADLLG..........
.....................................................EPEVDCA
VDAVGFEARG..........HGHAGaQHEAPATVLNSLMGVVRVAGKIGIPGLYVTEDPG
AVD...AAAKMGSLSIRFGLGWAKSHSFHTGQTPVMKYNRQLMQ
>tr|Q4ZM77|Q4ZM77_PSEU2/36-350 Zinc-containing alcohol dehydrogenase superfamily OS=Pseudomonas syringae pv. syringae (strain B728a) GN=Psyr_4718 PE=3 SV=1
-VILRVVSTNICGSDQHMVRGRTTAQTGLVLGHEITGEVLEAGRDVEHLKVGDLVSVPFN
VACGRCRSCKEQNTGVCLT..V..NP..ARPGGAYGYVDMGDWVGGQAEYVLVPYADFNL
LKLPDRDAAMEKIRDLTCLSDILPTGYHGAV......TAGVGPGSTVYVAGAGPVGLAAA
ASARLLGAAVVIVGDVNPTRLVHAKA.QGFEIADLSQDTPLHEQIAALLG..........
.....................................................EPEVDCA
IDAVGFEARG..........HGHAGaQAEAPATVLNSLMGVVRVAGKIGIPGLYVTEDPG
AVD...AAAKMGSLSIRFGLGWAKSHSFHTGQTPVMKYNRQLMQ
>tr|Q4ZTS3|Q4ZTS3_PSEU2/27-334 Zinc-containing alcohol dehydrogenase superfamily OS=Pseudomonas syringae pv. syringae (strain B728a) GN=Psyr_2410 PE=4 SV=1
-ALVRVTSTNICGSDLHMYEGRTSFETGRIFGHENLGQVIEVGAGVDRIKVGDWVCLPFN
IGCGFCENCEKGLTGYCLT..A..NP..GSAGAAYGFADMGDHEGGQAELLRVPYADFNC
LLLPE--DAAEREEDYVMLSDIFPTGWHATE......LAGLLPGESVAIYGAGPVGLMAA
HSAMIKGASQVFVVDNHPDRLALAAK.MGATPINSLEQGAVDQILNLTDG..........
.....................................................-KGTDRG
CECVGYQCCD..........---RH.GHEANHVTMNNLVASTKATGGIGVVGVFVPQDPG
AKS...DLAKEGKMAFDFGSFWFKGQQIRTGQANVKAYNRRLAE
>tr|Q62DI8|Q62DI8_BURMA/36-350 Glutathione-independent formaldehyde dehydrogenase OS=Burkholderia mallei GN=fdhA PE=3 SV=1
-VILKVVSTNICGSDQHMVRGRTTAPVGLVLGHEITGEVIEVGRDAETLKIGDLVSVPFN
VACGRCAMCKEQHTGVCLN..V..NP..ARAGGAYGYVDMGGWIGGQAEYVLVPYADFNL
LKFPDRDRAMAKIRDLTCLSDILPTGYHGAV......TAGVKPGSTVYVAGAGPVGMAAA
ASARLLGAACTIVGDMNAERLAHAKA.MGFEVVDLSKDATLGEQIEQILG..........
.....................................................KPEIDCA
VDCVGFEAHG..........HGSSGhAQEAPATVLNSLMEITRPAGAIGIPGLYVTDDPG
AVD...VAAKHGSLSIRFGLGWAKSHSFHTGQTPVLKYSRNLMQ
>tr|Q63MV3|Q63MV3_BURPS/36-350 Glutathione-independent formaldehyde dehydrogenase OS=Burkholderia pseudomallei GN=fdhA PE=3 SV=1
-VILKVVSTNICGSDQHMVRGRTTAPVGLVLGHEITGEVIEVGRDVETLKIGDLVSVPFN
VACGRCAMCKEQHTGVCLN..V..NP..ARAGGAYGYVDMGGWIGGQAEYVLVPYADFNL
LKFPDRDRAMAKIRDLTCLSDILPTGYHGAV......TAGVKPGSTVYVAGAGPVGMAAA
ASARLLGAACTIVGDMNAERLAHAKA.MGFEVVDLSKDATLGEQIEQILG..........
.....................................................KPEIDCA
VDCVGFEAHG..........HGSSGhAQEAPATVLNSLMEITRPAGAIGIPGLYVTDDPG
AVD...VAAKHGSLSIRFGLGWAKSHSFHTGQTPVLKYSRNLMQ
>tr|Q7CYY9|Q7CYY9_AGRT5/38-348 Glutathione-independent formaldehyde dehydrogenase OS=Agrobacterium tumefaciens (strain C58 / ATCC 33970) GN=fdhA PE=3 SV=2
-VILKVISTNICGSDQHMVRGRTTAMPGLVLGHEITGEVIEKGIDVEMLQVGDIVSVPFN
VACGRCRCCKSQDTGVCLT..V..NP..SRAGGAYGYVDMGGWIGGQARYVTIPYADFNL
LKFPDRDKAMSKIRDLTMLSDILPTGFHGAV......KAGVGVGSTVYVAGAGPVGLAAA
ASARILGAAVVMVGDFNKDRLAHAAR.VGFEPVDLSKGDRLGDMIAEIVG..........
.....................................................TNEVDSA
IDAVGFEARG..........---HS.GGEQPAIVLNQMMEITRAAGSIGIPGLYVTEDPG
AVD...NAAKQGALSLRFGLGWAKAQSFHTGQTPVLKYNRQLMQ
>tr|Q7UVY0|Q7UVY0_RHOBA/39-352 Probable formaldehyde dehydrogenase OS=Rhodopirellula baltica GN=fdh PE=3 SV=1
-VILKVISTNICGSDQHMVRGRTTAPAGMVLGHEITGEVIEVGRDVEFIKKGDICSVPFN
IACGRCRCCKEGDTGVCEN..V..NP..DRPGAAYGYVDMGGWIGGQSRYVMVPYADWNL
LAFPDRDQALAKIRDLTMLSDIFPTGYHGAY......TAGVTTGSTVYVAGAGPVGLACA
HAAQLLGAAVVIVGDMVEERLAQARS.FGCETVDLKTDASLPDMIEQILG..........
.....................................................SREVDCA
VDCVGFEARG..........HGGDS.GVEKPATVLNQVMEVTRVGGGVGIPGLYVTDDPG
GVD...EAARTGNLSLRIGLGWAKSLHFTTGQCPVMKYNRGLMM
>tr|Q826G4|Q826G4_STRAW/27-339 Putative glutathione-independent formaldehyde dehydrogenase OS=Streptomyces avermitilis GN=SAV7229 PE=3 SV=1
-IIVKITTTNICGSDLHMYEGRTSFESGRTLGHENMGQVVEVGSAVRKVQVGEYVVLPFN
IACGFCKQCERGLTNYCLT..MqpEP..ALAGAAYGFADMGPYQGGQAELLRVPYGDFNA
LRLGE--DAAEWQTDYVMLADIFPTGYHATE......MAHVKPGDQTIVFGAGPVGLMAA
YSALLKGAGRVWVADHQPDRLRKAEE.IGAIPINTAEQKPGEVVKEATLG..........
.....................................................-LGADNG
CECVGYQAHD..........---PE.GHEDASLTLNGLIDSVRFTGDIGVVGVFLPQDPG
GAEaqgELEAQGKVPLDFGLMWFKGQHMGTGQAPVKRYNRALRD
>tr|Q82PF8|Q82PF8_STRAW/27-334 Putative glutathione-independent formaldehyde dehydrogenase OS=Streptomyces avermitilis GN=fdhA PE=3 SV=1
-VIVRITSTAICGSDLHMYEGRTAAEPGIVFGHENMGIIEELGQGVTALKEGDRVVMPFN
VACGFCTNCVDGFTGYCLT..V..NP..GFAGGAYGYVAMGPWQGGQAEYIRVPYADFNC
LKLPP---GNEHESDFILLADIFPTGYHGCE......LAQVRPGESVAVYGGGPVGLMAA
YSALLRGAKKVFVVDRVLERLQKAEE.MGAVPINFAEGDPIAQIKEQTEG..........
.....................................................-IGTDKG
VDAVGYQAMA..........HGTDR.--EEPATVLNSLVGTVRPTGALGVPGLYVPADPG
GPD...EQAKQGMLLVAIGKLFEKGLRVGTGQCNVKRYNRYLRG
>tr|Q882F2|Q882F2_PSESM/27-334 Glutathione-independent formaldehyde dehydrogenase OS=Pseudomonas syringae pv. tomato GN=fdhA-2 PE=3 SV=1
-ALVRVTTTNICGSDLHMYEGRTSFETGRIFGHENMGEVIEVGAGVDRVKVGDRVCLPFN
IGCGFCENCEKGLTGYCLT..A..NP..GSAGAAYGFAEMGSHEGGQAELLRVPYADFNC
LLLPE--DAAEREDDYVMLSDIFPTGWHATE......LAGLLPGESVAIYGAGPVGLMAV
HSAMIKGASQVFVVDNHPDRLALAAK.MGATPINSLEQGAVDQILNLTDG..........
.....................................................-RGTDRG
CECVGYQCCD..........---RH.GHEANHVTMNNLVASTKATGGIGVVGVFVPQDPG
AHS...DLAKEGKMAFDFGSFWFKGQQIRTGQANVKAYNRRLAE
>tr|Q88AD7|Q88AD7_PSESM/36-350 Glutathione-independent formaldehyde dehydrogenase OS=Pseudomonas syringae pv. tomato GN=fdhA-1 PE=3 SV=1
-VILRVVSTNICGSDQHMVRGRTTAQTGLVLGHEITGEVLEAGRDVEHLKVGDLVSVPFN
VACGRCRSCKEQNTGVCLT..V..NP..ARPGGAYGYVDMGDWVGGQAEYVLVPYADFNL
LKLPDRDAAMEKIRDLTCLSDILPTGYHGAV......TAGVGPGSTVYVAGAGPVGLAAA
ASARLLGAAVVIVGDVNPTRLIHAKA.QGFEIADLSQDTPLHEQIAALLG..........
.....................................................EPEVDCA
IDAVGFEARG..........HGHAGaQAEAPATVLNSLMGVVRVAGKIGIPGLYVTEDPG
AVD...AAAKMGSLSIRLGLGWAKSHSFHTGQTPVMKYNRQLMQ
>tr|Q88R06|Q88R06_PSEPK/36-350 Formaldehyde dehydrogenase, glutathione-independent OS=Pseudomonas putida (strain KT2440) GN=fdhA PE=3 SV=1
-VILKVVSTNICGSDQHMVRGRTTAQVGLVLGHEITGEIVEKGRDVERMQIGDLVSVPFN
VACGRCRSCKEMHTGVCLT..V..NP..ARAGGAYGYVDMGDWTGGQAEYVLVPYADFNL
LKLPERDKAMEKIRDLTCLSDILPTGYHGAV......TAGVGPGSTVYVAGAGPVGLAAA
ASARLLGAACVIVGDLNPARLAHAKS.QGFEVVDLSKDTPLHEQIVDILG..........
.....................................................EPEVDCA
VDAVGFEARG..........HGHEGaKHEAPATVLNSLMQVTRVAGNIGIPGLYVTEDPG
AVD...AAAKIGALSIRFGLGWAKSHSFHTGQTPTMKYNRQLMQ
>tr|Q8XTQ3|Q8XTQ3_RALSO/36-349 Probable glutathione-independent formaldehyde dehydrogenase oxidoreductase protein OS=Ralstonia solanacearum GN=fdhA PE=3 SV=1
-VILKVVSTNICGSDQHMVRGRTTAPAGLVLGHEITGEVVEIGRDVETLKIGDLVSVPFN
VACGRCAMCKEQHTGVCLS..V..NP..ARAGGAYGYVDMGGWIGGQAEYVLVPYADFNL
LKFPDRDQAMAKIRDLTCLSDILPTGYHGAV......TAGVKPGSTVYIAGAGPVGMAAA
ASARLLGAACTIVGDMNPARLAHAKA.MGFEVVDLSKDATLGEQIAEILG..........
.....................................................TPEVDCA
VDCVGFEAHG..........HGSGH.TEEAPATVLNSLMEITRPAGAIGIPGLYVTDDPG
AKD...VAAKHGGLSIRFGLGWAKSHSFHTGQTPVLKYNRNLMQ
>tr|Q9AK62|Q9AK62_STRCO/27-334 Putative alcohol dehydrogenase OS=Streptomyces coelicolor GN=SCO4055 PE=3 SV=1
-VIVRVTSTAICGSDLHMYEGRTAAEPGIVFGHENMGIVDQVGQGVTGLKKGDRVVMPFN
VACGFCTNCAAGYTGYCTT..V..NP..GFAGGAYGYVSMGPWQGGQAEYLRVPYADFNC
LKLPE---GDAHETDFILLADIFPTGYHGCE......LADVRPGESVAVYGAGPVGLMAA
YSALLRGAKKVFVVDRVPERLQKAEE.IGAVPVDFSAGDPVEQIKEQTEG..........
.....................................................-AGTDKG
VDAVGYQATA..........--GGT.GKEEPATVLNSLVNTVRPTGALGVPGLYVPADPG
GPD...EQAKQGMLLVAIGKLFEKGLRVGTGQCNVKRYNRQLRD
>tr|Q8PYV2|Q8PYV2_METMA/27-401 Glutathione-independent formaldehyde dehydrogenase OS=Methanosarcina mazei GN=MM_0749 PE=4 SV=1
-AIIRLTSSGICGSDLHMYEGRTVEKPGKVLGHEPLGVIEEVGDAVTSFKKGDRVVVTFN
IACGHCLNCIRGFTSACLT..V..NP..ESAGGAFGYAKMGPYRGAQAEFLRVPFADLNC
TKLPG-SPGDKWEDDFIMLSDVFPTGFFATQ......LAMVMPGFPVAVFGAGPVGLLSA
YSAILQGAAQVFVVDYIPERLKLAKS.IGAIPVDFTLSDPVAMIEALRSQhsrvdtvlpg
eeklqgimssienlaksiganlelarsdpvtmiqmlragnpaivqslipgeekMKGVMSG
IDAVGYQARD..........-RQDP.SRENPTQVISDLVRLINPTGHLGVIGVYVADDPG
AYN...ERAKKGEYILPFGQLWEKGISVGTGQTPVKKLQPMLRD
>tr|Q8TTL3|Q8TTL3_METAC/27-351 Formaldehyde dehydrogenase OS=Methanosarcina acetivorans GN=fdh PE=3 SV=1
-VIIKVTSSGICGSDLHLYDGHGPDGLGTILGHEPMGVVEEVGDAVELVKPGDRVVIPFN
VACGSCLNCIRGLTNMCLT..M..NP..DAAIANYGYPGAGPYAGGQAEYLRVPYGDWAC
LKLPG-EPGDEFEDDFVMLADIFPTAYYAAE......LAKVKTGKTVAVFGAGPVGLLAA
YSSMLMGASEVYVVDKSDKRLKLAES.IGAVPINFTDGDPVEMIMQIRQNnknlmss...
..............................................lrpgeekVLGVDCA
IDAVGYQALD..........-RNNS.EEFKPNQVLMDIARIIAPGGSIGVIGVYSP-DPA
GKD...ENEKQGYLTLPWAELWFKGVSIGTGPTPVKQMHGFLRN
>tr|Q0W2K1|Q0W2K1_UNCMA/27-353 NAD-dependent formaldehyde dehydrogenase OS=Uncultured methanogenic archaeon RC-I GN=fdh PE=3 SV=1
-VILRLTSSAICGSDLHMYDGHTDAQPGLVFGHEPMGIVEEVGDAVRLVKEGDRVVVPFN
IACGVCFNCERGFTNACLT..M..NA..ANPGGAYGYTHMGPYLGAQAEFTRVPHADWAC
LKLPG-RPGDSNEDNFLMLADVFPTAYYATE......LAQVAPGKTTAVFGAGPVGLLCV
HSALMRGAPIVYLVDKDKRRLEMGLS.LGAIPINFLDGDPVVQIQEHLKTmrplhda...
.............................................mrygedkmLRGVDCV
IDAVGYQAYD..........-RQNP.DQFKPNQVLLDIARVANYTATVGIIGVYTMSDPR
GKT...EAEKNGMIMMPWGLMWEKGLQIGTGQTPVKRFQAFLRD
