# Supplementary material for: Subdivision of the MDR superfamily of medium-chain dehydrogenases/reductases through iterative hidden Markov model refinement
Source: BMC Bioinformatics. 2010 Oct 27;11:534. doi: 10.1186/1471-2105-11-534 (PMC2976758; doi:10.1186/1471-2105-11-534)
Supplement: Additional file 4 — MDR family alignment figures. Illustrations showing the mafft MSAs from Additional file 3: mdr-sequences. Red sequence identifiers denote sequences from UniProtKB/TrEMBL, while blue correspond to sequences from Swiss-Prot. The position cscores are shown in a bar plot under the MSA. Positions that contain gaps in over 90% of the sequences have been removed from the alignment in order to increase readability. [file 1471-2105-11-534-S4.ZIP › mdr/MDR023.seed]

>sp|P35630|ADH1_ENTHI/24-310 NADP-dependent alcohol dehydrogenase OS=Entamoeba histolytica GN=ADH1 PE=1 SV=1
PLDALVRPLALAPCTSDTHTVWAGAIGD--RHDMILGHEAVGQIVKVGSLVKRLKVGDKV
IVPAITPDWGEEESQ-RGYPMHSGG--------------MLGGWKFSNFKDGVFSEVFHV
NEADANLALLPRDIKPEDAVMLSDMVTTGFHGAELANIKLGDTVCVIGIGPVGLMSVAGA
NHLGAGRIFAVGSRKHCCDIALEYGATDIINYKNGDIVEQILKATDGKGVDKVVIAGGDV
-HTFAQAVKMIKPGSDIGNVNYLGEG----DN-IDIPRSEWGVGMGHKHIHGGLTPGGRV
RMEKLASLIS-
>sp|P25984|ADH_CLOBE/24-310 NADP-dependent alcohol dehydrogenase OS=Clostridium beijerinckii GN=adh PE=1 SV=2
SYDAIVRPLAVSPCTSDIHTVFEGALGD--RKNMILGHEAVGEVVEVGSEVKDFKPGDRV
IVPCTTPDWRSLEVQ-AGFQQHSNG--------------MLAGWKFSNFKDGVFGEYFHV
NDADMNLAILPKDMPLENAVMITDMMTTGFHGAELADIQMGSSVVVIGIGAVGLMGIAGA
KLRGAGRIIGVGSRPICVEAAKFYGATDILNYKNGHIVDQVMKLTNGKGVDRVIMAGGGS
-ETLSQAVSMVKPGGIISNINYHGSG----DA-LLIPRVEWGCGMAHKTIKGGLCPGGRL
RAEMLRDMVV-
>sp|P75214|ADH_MYCPN/24-311 Probable NADP-dependent alcohol dehydrogenase OS=Mycoplasma pneumoniae GN=adh PE=3 SV=1
PNDAIIRPLAVAPCTSDVHTVWEGGIGE--RHNMVLGHEGCGVVDEVGSEVKSFKVGDRV
LVAAITPEWNSVNAQ-AGYPMHSGG--------------MLGGWKFSNVKDGMFAEYFHV
NDAEGNLALMPEGMDLADACMLSDMIPTGFHANELADIQYGVALSFFCAGPVGLMAIAGA
ALKGAGRIIVVDSRPDIVEIAKAYGATDYIDFKKVSVVDEILKWTNNEGVEKVLISGGGS
-TILETAIKVLRPGGKIGNVNYFGAG----EF-LTIPRVEWGVGMAHKAIHGGLMLGGRL
RLEKLARLIMT
>sp|P14940|ADH_RALEU/28-325 Alcohol dehydrogenase OS=Ralstonia eutropha GN=adh PE=3 SV=1
PNDALVRITTTTICGTDVHIL-KGEYPV--AKGLTVGHEPVGIIEKLGSAVTGYREGQRV
IAGAICPNFNSYAAQ-DGVASQDGSYLMASGQCGCHGYKATAGWRFGNMIDGTQAEYVLV
PDAQANLTPIPDGLTDEQVLMCPDIMSTGFKGAENANIRIGHTVAVFAQGPIGLCATAGA
RLCGATTIIAIDGNDHRLEIARKMGADVVLNFRNCDVVDEVMKLTGGRGVDASIEALGTQ
-ATFEQSLRVLKPGGTLSSLGVYSSD-------LTIPLSAFAAGLGDHKINTALCPGGKE
RMRRLINVIE-
>sp|P14941|ADH_THEBR/24-310 NADP-dependent alcohol dehydrogenase OS=Thermoanaerobacter brockii GN=adh PE=1 SV=1
PFDAIVRPLAVAPCTSDIHTVFEGAIGE--RHNMILGHEAVGEVVEVGSEVKDFKPGDRV
VVPAITPDWRTSEVQ-RGYHQHSGG--------------MLAGWKFSNVKDGVFGEFFHV
NDADMNLAHLPKEIPLEAAVMIPDMMTTGFHGAELADIELGATVAVLGIGPVGLMAVAGA
KLRGAGRIIAVGSRPVCVDAAKYYGATDIVNYKDGPIESQIMNLTEGKGVDAAIIAGGNA
-DIMATAVKIVKPGGTIANVNYFGEG----EV-LPVPRLEWGCGMAHKTIKGGLCPGGRL
RMERLIDLVF-
>tr|B6YBR1|B6YBR1_9EURY/24-310 Alcohol dehydrogenase zinc-binding domain protein OS=Candidatus Methanosphaerula palustris E1-9c GN=MpalDRAFT_0616 PE=4 SV=1
PRDCICRPLALAPCTSDVHVVWENAIGE--LPGRILGHEALGIVDEVGSEVKLFKPGDRV
IVGAITPNWDNEAAQ-RGFSSQTGG--------------IMGAYEFTAKKDGTFAEYFHV
NQADNNMAMLPDGMDPVAGVMITDMMTTGFMGAENAGIQLGADVAVIGIGPVGLCAIGGA
KMRGASRIFAVGSRPTPVKVAKMYGATDIIDYHNGDTAQQIIDATDGAGVDAVVVAGGGP
-DILMDAIKMAKAGSKISNCNFFSGA----DT-LPLPRLDWGSGMANKDIITGLCPGGRV
RLERLAKLIT-
>tr|B6YBS5|B6YBS5_9EURY/24-311 Alcohol dehydrogenase zinc-binding domain protein OS=Candidatus Methanosphaerula palustris E1-9c GN=MpalDRAFT_0630 PE=4 SV=1
PRDAIIRAIAIAPCNSDVHLIW-GEMGDFLPSDRIFGHEAVGVVDSVGNDVKDFKVGDRV
VVPAITPDWGTVASQ-QGNHQHCSG--------------PLTGMPFDMLKDGTFAEYFHV
NDADANLTLLPDGVTLEQAVMVVDMMTTGFYGAEMADVKLGSTVAVFGIGPVGLMAVAGA
HLMGAARILAVGSRSNCVDLAKEYGATDIVDYHKGDTVKQIMDLTDGKGVDAVVVAGGNA
-STIGEGLEVLKFGHTLANLNVMEEA-----M-LPIPLAPMAFGLGGKTIKGNLCPGGRA
RMEQMLALVKA
>tr|B6YEI7|B6YEI7_9EURY/24-314 Alcohol dehydrogenase zinc-binding domain protein OS=Candidatus Methanosphaerula palustris E1-9c GN=MpalDRAFT_1664 PE=4 SV=1
PLDAICRPLALAPCTSDVHTVWEGALGD--RHNMTLGHEALGIVDEVGSEVKDLKKGDRV
IVPAITPDWGDEASQ-RGYPSQSTG--------------MCGGWKFSNFKDGVFAEFFHV
NEADNNLAKLPEGMSLEAAVMMPDMMSTGFMAAENARIPIGGSVAVFGIGPVGLCGIAGA
KLRGAGRIFAIGTRAKPIEVAKAYGATDIISYKNGDTVKQIMDLTHGAGVDSVIVSGGGP
-DILVDAINVAKAGGAIGNNNYFGKGMFDKDY-LPIPRVGWGFGMASKDIITGLCPGGKV
RMERLAEIIK-
>tr|A2SRH9|A2SRH9_METLZ/28-314 Alcohol dehydrogenase, zinc-binding domain protein OS=Methanocorpusculum labreanum (strain ATCC 43576 / DSM 4855 / Z) GN=Mlab_0764 PE=3 SV=1
PLDAIVAPLAVAPCSSDVHTVWEGALGE--RHDMILGHEAVGEVVEVGSMVKDFKPGDRV
IVPAITPDWLSIEAQ-DGFAQHSGG--------------MLSGWKFSNFKDGVFGELFHV
NEADANLAILPDSIPVAEASMIADMVPTGFQAAELADVKLGDTVCCIGIGPVGLMAVAGA
NHMGASHILAVGSRKDCANAARGYGATDIINYKNGDIVEQVLDKTDGKGVDKVCIAGGDV
-NTMQEAIKMVKPGGIIGNVNYLGKG----EF-VTIPRIEWGCGMSNKFIHCGLMTGGRL
RMEKLASLVE-
>tr|Q2NFP8|Q2NFP8_METST/27-313 Putative NADP-dependent alcohol dehydrogenase OS=Methanosphaera stadtmanae (strain DSM 3091) GN=adh PE=3 SV=1
RRDAIVKPLALSPCTSDIHTVWEGAIGD--RKDMILGHEAVGIIDEVGPDVKDFKPGDKV
IVPAITPDWEDEAAQ-RGYSSQTTE--------------PLGGWKFSNFKDGVFGEYFHV
NLADANLAKLPESIEPETAAMLSDMFSTGIMGAENAKIKVGSTVAVIGIGPVGLSAVAGA
AILGASRLFAVGTRPNCVDVAKKYGATDIINYKEGPIDEQIRDATDGAGVDAVIIAGGNM
-DTWPQAVKMAKAGSKISNINYLSGA----DV-VPLPREAWGCGMANIDINTGLCPGGRV
RMERLASLVE-
>tr|Q46A26|Q46A26_METBF/24-310 Alcohol dehydrogenase (NADP+) OS=Methanosarcina barkeri (strain Fusaro / DSM 804) GN=Mbar_A2344 PE=3 SV=1
PYDAIVRPIAVAPCTSDVHTVWEGALGN--RKNMILGHEAVGVIEETGSEVKDFKPGDKV
IVPAITPDWRSIEAQ-DGMPMHSNG--------------MLSGWKFSNFKSGVFAEFFHV
NDADMNLALLPKGMPLEQAVMLSDMATTGIQGAEMAKIKMGSTVAVIGIGPVGLMAVAGA
TILGAGRLIAVGSRKVCVDLALEYGASEIVDYRKGGLVEQILEKTNGKGVDSVIIAGGNE
-NTISDAVKIVKPGGTVSNVNYYGTG----DI-LPIPRIEWGSGMSQKDIRGGLTTGGRL
RMERMADLCT-
>tr|Q8TPK9|Q8TPK9_METAC/27-313 Alcohol dehydrogenase (NADP+) OS=Methanosarcina acetivorans GN=adh PE=3 SV=1
PYDAIVRPLAVAPCTSDVHTVWEGALGE--RKNMILGHEAVGVIDEIGSEVKDFKPDDKV
IIPAVTPDWRSMEAQ-DEIPMHSNG--------------MLGGWKFSNFKNGVFAEYFHV
NDADMNLALLPKGMPLEQAVMLSDMATTGIQGAEMANIKTGSTVAVIGIGPVGLMAVAGA
SILGAGRLIAVGSRKVTVDLALEYGASEVVDYRKGGLVGQILEKTNGKGVDSVIIAGGNE
-NTISDAVKIVKPGGTVSNVNYYGTG----DT-LPIPRIEWGSGMAHKDIRGGLTTGGRL
RMERMAALCT-
>tr|A8PR96|A8PR96_MALGO/31-317 Putative uncharacterized protein OS=Malassezia globosa (strain ATCC 96807 / CBS 7966) GN=MGL_0001 PE=3 SV=1
PMDAILRPLAVAPCTSDTHTVWKGSIGE--RHNMVLGHEGCGVVEEVGSQVKDFKVGDRV
MVAAVTPDWCSVEAQ-GGYSMHSGG--------------MLSGCMYSNLKDGLLAEYVHV
NQADANLAHLPKNISTAEACMLSDMVPTGFHGVELADVQFGDKVLVVGIGPVGLMSVAGC
KLRGASQIIAVGSRPVCRETAKYYGATDIISYKEGPIDKHVLELTNGEGVDKAIVAGGGV
-ETFEPVIKCLKPGGKVGNVNYLASG----DY-VNIPRVEWGVGMGHKQIVGGLMPGGRR
RLEKLASLIT-
>tr|A8Q9W8|A8Q9W8_MALGO/24-310 Putative uncharacterized protein OS=Malassezia globosa (strain ATCC 96807 / CBS 7966) GN=MGL_3563 PE=3 SV=1
PMDAILRPLAVSPCTSDTHTVWKGSIGE--RHNLVLGHEGCGVVDEVGSQVKDFKVGDRV
MVTAITPDWCSVEAQ-GGYPMHSGG--------------MLGGWKFSNVKDGFFAEFVHV
NEADANLAHLPKNISTAEACMLSDMVPTGFHGVELADVQFGDKVLVVGIGPVGLMSVAAC
KLRGASQIIAVGSRPVCRQAAKYYGATDIITYKEGPIDKHVLDLTNGEGVDKAVIAGGGV
-DTFDPVIKCLKPGGKIGNVNYLGEG----DY-VNIPRVEWGVGMGHKQINGGLMPGGRR
RIEKLADLIT-
>tr|A2DJ40|A2DJ40_TRIVA/32-318 Alcohol dehydrogenase 1, putative OS=Trichomonas vaginalis G3 GN=TVAG_228780 PE=3 SV=1
PNDAICRPLALAPCTSDIHTVWAGAIGE--RHDMILGHEAVGQVVKIGSEVKNLKVGDKV
LVPAVTPDWGSEAAQ-EGFPAHSGG--------------MLGGWKFSNFKDGVFAEYFHV
NEADANLAKLPEGLTPRDVIMCSDMMTTGFHGAELAEVKLGDIVVVIGIGPVGLMSVRGA
ALMGASRIFAVGSRPHCCDTAVQYGATDIINYKNGDIVEQILKATGGKGVDRVIIAGGDV
-HTFAQAIKMIRAGGVIGNVNYLGEG----EM-IDVPRVEWGVGMGHKFIHGGLTPGGAL
RMEKMANLIK-
>tr|A2EU60|A2EU60_TRIVA/36-322 NADP-dependent alcohol dehydrogenase, putative OS=Trichomonas vaginalis G3 GN=TVAG_454470 PE=3 SV=1
PLDALVRPLALAPCTSDIHTVWAGAIGD--RHDMVLGHEAVGQIIKVGELVKELKVGDKV
IVPAITPDWGDSLSQ-AGHPMHSGG--------------MLGGWKFSNFKDGVFGEVFHV
NEADANLAKLPEGLTPRQCVMCSDMMTTGFHGAELADIKLGEQVCVIGIGPVGLMSVRGA
SLMGASRIIAVGSRPHCCDIAIQYGATDIVNYRNGDIVEQVLKMTDGKGVDKVIIAGGDN
-HTFAQAVKMMKPGGIIGNVNYLGEG----EN-IDVPRVEWGVGMGHKFIHGGLTPGGRL
RMEKMGNLIK-
>tr|A2F0T6|A2F0T6_TRIVA/36-322 NADP-dependent alcohol dehydrogenase, putative OS=Trichomonas vaginalis G3 GN=TVAG_344880 PE=3 SV=1
PLDALVRPLALAPCTSDIHTVWAGAIGD--RHDMVLGHEAVGQIIKVGSLVKELKVGDKV
IVPAITPDWGDSLSQ-AGHPMHSGG--------------MLGGWKFSNFKDGVFGEVFHV
NEADANLAKLPEGLTPRQCVMCSDMMTTGFHGAELAGIKLGETVCVIGIGPVGLMSVRGA
ALMGASRIIAVGSRPHCCDIAIQYGATDIVNYRNGDIVEQVLKMTDGKGVDKVIIAGGDN
-HTFAQAVKMMKPGGIIGNVNYLGEG----EN-IDVPRVEWGVGMGHKFIHGGLTPGGRL
RMEKMGNLIK-
>tr|B0E5T4|B0E5T4_ENTDI/30-308 NADP-dependent alcohol dehydrogenase, putative OS=Entamoeba dispar SAW760 GN=EDI_322720 PE=4 SV=1
PLDALVRPLALAPCTSDTHTVWAGAIGD--RHDMILGHEAVGQIVKVG--------GDKV
IVPAITPDWGEEESQ-RGYPMHSGG--------------MLGGWKFSNFKDGVFSEIFHV
NEADANLALLPRDIKAEDAVMLSDMVTTGFHGAELANIKLGDTVCVIGIGPVGLMSVAGA
NHLGAGRIFAVGSRKHCCDIAMEYGATDIINYKNGDIVEQILKATDGKGVDKVVIAGGDV
-HTFAQAVKMIKPGSDIGNVNYLGEG----DN-IDIPRSEWGVGMGHKHIHGGLTPGGRV
RMEKLASLIS-
>tr|B0EUV0|B0EUV0_ENTDI/30-316 NADP-dependent alcohol dehydrogenase OS=Entamoeba dispar SAW760 GN=EDI_247390 PE=3 SV=1
PLDALVRPLALAPCTSDTHTVWAGAIGD--RHDMILGHEAVGQIVKVGSLVKRLKVGDKV
IVPAITPDWGEEESQ-RGYPMHSGG--------------MLGGWKFSNFKDGVFSEIFHV
NEADANLALLPRDIKAEDAVMLSDMVTTGFHGAELANIKLGDTVCVIGIGPVGLMSVAGA
NHLGAGRIFAVGSRKHCCDIAMEYGATDIINYKNGDIVEQILKATDGKGVDKVVIAGGDV
-HTFAQAVKMIKPGSDIGNVNYLGEG----DN-IDIPRSEWGVGMGHKHIHGGLTPGGRV
RMEKLASLIS-
>tr|Q7Z1R6|Q7Z1R6_9TRYP/37-318 Isopropanol dehydrogenase OS=Phytomonas sp. ADU-2003 GN=iPDH PE=3 SV=1
HSEALIKITTTTICGTDIHIL-KGEYPV--AEGLTIGHEPIGVIESFGDGVTGFKKGQRV
VIGAITPCSSCSSCM-EGIRSQCGS-------------KLMGGWKFGNTIDGSQAEYLIV
PDAAANMYPIPDGITDEQVLMCPDIMSTGFSGPESAGVKVGDTVVIYAQGPIGLGATAGA
KMMGATKVIVVDRFPERLALAKKLGADYTLDFTKCNPIEEVMRLTGGRGVDVAIEALGLQ
-STFESCLRCLKPGGVLSSLGVYSDD-------LRLPNDAFAAGLGDFKIVTTLCPGGKE
RMRRLLS----
>tr|Q8MV15|Q8MV15_TRIVA/24-310 Alcohol dehydrogenase 1 (Fragment) OS=Trichomonas vaginalis PE=3 SV=1
PNDAICRPLALAPCTSDIHTVWAGAIGE--RHDMILGHEAVGQVVKIGSEVKNLKVGDKV
LVPAVTPDWGSEAAQ-EGFPAHSGG--------------MLGGWKFSNFKDGVFAEYFHV
NEADANLAKLPEGLTPRDVIMCSDMMTTGFHGAELDEVKLGDIVVVIGIGPVGLMSVRGA
ALMGASRIFAVGSRPHCCDTAVQYGATDIINYKNGDIVEQILKATGGKGVDRVIIAGGDV
-HTFAQAIKMIRAGGVIGNVNYLGEG----EM-IDVPRVEWGVGMGHKFIHGGLTPGGAL
RMEKMANLIK-
>tr|A1HUA4|A1HUA4_9FIRM/24-310 Alcohol dehydrogenase, zinc-binding domain protein OS=Thermosinus carboxydivorans Nor1 GN=TcarDRAFT_0148 PE=3 SV=1
PYDAIVRPLAVAPCTSDIHTVFEGAIGE--RHNLILGHEAVGEVVEVGSEVKDFKPGDRV
VVPAITPDWRTLEAQ-RGFHQHSGG--------------MLAGWKFSNIKDGVFAEYFHV
NDADMNLAHLPKEIPLEKAVMLPDMMTTGLHGAELADIGLGDTVAVIGIGPVGLMAVAGA
KLRGAARIIGVGSRPALIEAAKYYGVTDIVNYKHGDIVEQVMKLTDNKGVDAVIIAGAGA
-DAIDKAVKMVKPGGTVSNVNYFGEG----GI-LPIPRLDWGCGMSHKSIRGGLCPGGRL
RMEKLVDLVR-
>tr|A1IHE8|A1IHE8_9ACTO/28-315 Putative alcohol dehydrogenase OS=Gordonia sp. TY-5 GN=orf1 PE=3 SV=1
PNEALVKTTAALICTSDVHTV-KGALPV--ENGRTLGHESVGVIAALGSAVTGFTEGQRV
AVNAVTPCFECSYCQ-RGFTSQCGG--------------LLGGYKYTAQVDGNMAEYFLV
PAAQGNLAPIPDELSDDAAVYACDMLSTGLMGAEHAQIEIGDTVAIFAQGAVGLCATIGA
KLRGAGRIIAVESRPERIALAQRFGADDIVDFTDGDPVAQIMDLTGGVGVDASIEALGFP
-QTFEAALACLKAGGTLSNIGYHGEN----PAPLPLDLTAWGLGMGDKTIRTGLCTGGSD
RMSRLFTLMTT
>tr|A3KTQ7|A3KTQ7_PSEAE/28-325 Alcohol dehydrogenase (Zn-dependent) OS=Pseudomonas aeruginosa C3719 GN=PACG_01031 PE=3 SV=1
PNDALVRITTTTLCGTDVHIL-KGEYPV--APGLTVGHEPVGIIEKLGSAVVGYREGQRV
IAGAICPNFNSYAAQ-DGVPSQDGSYLVESGRCACHGYKATAGWRFGNLIDGTQAEYVLV
PDAQANLAPIPDGLSDEQVLMCPDIMSTGFKGAENANIRIGDSVAIFAQGPIGLCATAGA
RLLGASTIIAIDGNAHRLDIARGMGADVTLNFRECDVIEEILKLTGGRGVDASIEALGTQ
-STFETALRVLKPGGTLSSLGVYSED-------LTIPLSAFAAGLGDHRINTALCPGGKE
RMRRLLNIVA-
>tr|A3LBF1|A3LBF1_PSEAE/28-325 Alcohol dehydrogenase (Zn-dependent) OS=Pseudomonas aeruginosa 2192 GN=PA2G_01202 PE=3 SV=1
PNDALVRITTTTLCGTDVHIL-KGEYPV--APGLTVGHEPVGIIEKLGSAVVGYREGQRV
IAGAICPNFNSYAAQ-DGVPSQDGSYLVESGRCACHGYKATAGWRFGNLIDGTQAEYVLV
PDAQANLAPIPDGLSDEQVLMCPDIMSTGFKGAENANIRIGDSVAIFAQGPIGLCATAGA
RLLGASTIIAIDGNAHRLDIARGMGADVTLNFRECDVIEEILKLTGGRGVDASIEALGTQ
-STFETALRVLKPGGTLSSLGVYSED-------LTIPLSAFAAGLGDHRINTALCPGGKE
RMRRLLNIVA-
>tr|A7B0K9|A7B0K9_RUMGN/24-311 Putative uncharacterized protein OS=Ruminococcus gnavus ATCC 29149 GN=RUMGNA_01085 PE=4 SV=1
PLDAICRPLAVAICTSDVHTLWEGAIGE--RHNMILGHECCAEVVEVGELVKDFKPGDRV
LVPAITPDWNSLEAQ-AGYSMHSGG--------------MLAGWKFSNFKDGVFSEFFHV
NDADGNLALLPSNISTVDACMLSDMVPTGFHGVELADVQFGDTVLVIGIGPVGLMSVAGT
ALRGASRIIAVGTRKNCVEAAKLYGATDFVSYKNGTIEEQVLAMTDGKGVDKVVIAGGGC
-ETFESAVRCLKPGGKIGNVNYLGSG----TY-VTVPRVEWGVGMGHKQINGGLMPGGRL
RMEKLGALVAA
>tr|A9Q1Y5|A9Q1Y5_TREHY/24-311 Adh (Fragment) OS=Treponema hyodysenteriae GN=adh PE=4 SV=1
PADAIVKPLAVAICTSDVHTLWEGAIGE--RHNMILGHEACGEVVEVGSLVKDFKPGDKV
LVPAITPDWNSVEAQ-AGYSMHSGG--------------MLAGWKFSNFKDGVFGEFFHV
NDADGNLALLPSNIDPVDACMLSDMVPTGFHGAELADVQYGDSVLVIGIGPVGLMGVAGA
ALRGASRIIAVGTRPNCVEAAKKYGAEEFISYKNGTIDEQVLKMTNGKGVDKVIIAGGGV
-ETFAEAVRSLKPGGKIGNVNYLGKG----DY-IQIPRAEWGVGMGHKAILGGLMPGGRL
RMEKLGALVAS
>tr|A9Q1Z2|A9Q1Z2_BRAPL/24-311 Adh (Fragment) OS=Brachyspira pilosicoli GN=adh PE=3 SV=1
PTDALVKPLAVAICTSDVHTLWEGAIGE--RHNMILGHEACGEVVEVGSLVKDFKPGDKV
LIPAITPDWNSVEAQ-AGYSMHSGG--------------MLAGWKFSNFKDGVFGEVFHV
NDADGNLAILPSNIDPVDACMLSDMVPTGFHGAELADVQYGDSVLVIGIGPVGLMGVAGA
ALRGASRIIAVGTRPNCVEAAKKYGAEEFISYKNGPIDEQVLKMTNGKGVDKVIIAGGGV
-ETFAEAVRSLKAGGKIGNVNYLGKG----DY-IQIPRVEWGVGMGHKAILGGLMPGGRL
RMEKLGSLVSS
>tr|B7R9H3|B7R9H3_9THEO/37-323 Oxidoreductase, zinc-binding dehydrogenase family (Fragment) OS=Carboxydibrachium pacificum DSM 12653 GN=CDSM653_766 PE=4 SV=1
PFDAIVRPLAVAPCTSDVHTVFEGAIGE--RHNMILGHEAVGEVVEVGSEVKDFKPGDRV
VVPAITPDWRTSEVQ-RGYHQHSGG--------------MLAGWKFSNIKDGVFGEFFHV
NDADMNLAHLPKEIPLEAAVMIPDMMTTGFHGAELADIELGATVAVLGIGPVGLMAVAGA
KLRGAGRIIAVGSRPVCVDAAKYYGATDIVNYKDGPIDSQIMDLTEGKGVDAAIIAGGNV
-DIMATAVKIVKPGGTIANVNYFGEG----DV-LPVPRLEWGCGMAHKTIKGGLCPGGRL
RMERLIDLVV-
>tr|B7V9Z0|B7V9Z0_PSEAE/28-325 Alcohol dehydrogenase (Zn-dependent) OS=Pseudomonas aeruginosa LESB58 GN=PLES_32081 PE=4 SV=1
PNDALVRITTTTLCGTDVHIL-KGEYPV--APGLTVGHEPVGIIEKLGSAVVGYREGQRV
IAGAICPNFNSYAAQ-DGVPSQDGSYLVESGRCACHGYKATAGWRFGNLIDGTQAEYVLV
PDAQANLAPIPDGLSDEQVLMCPDIMSTGFKGAENANIRIGDSVAIFAQGPIGLCATAGA
RLLGASTIIAIDGNAHRLDIARGMGADVTLNFRECDVIEEILKLTGGRGVDASIEALGTQ
-STFETALRVLKPGGTLSSLGVYSED-------LTIPLSAFAAGLGDHRINTALCPGGKE
RMRRLLNIVA-
>tr|P77990|P77990_THEET/24-310 Secondary-alcohol dehydrogenase OS=Thermoanaerobacter ethanolicus GN=adhB PE=3 SV=1
PFDAIVRPLAVAPCTSDIHTVFEGAIGE--RHNMILGHEAVGEVVEVGSEVKDFKPGDRV
VVPAITPDWWTSEVQ-RGYHQHSGG--------------MLAGWKFSNVKDGVFGEFFHV
NDADMNLAHLPKEIPLEAAVMIPDMMTTGFHGAELADIELGATVAVLGIGPVGLMAVAGA
KLRGAGRIIAVGSRPVCVDAAKYYGATDIVNYKDGPIESQIMNLTEGKGVDAAIIAGGNA
-DIMATAVKIVKPGGTIANVNYFGEG----EV-LPVPRLEWGCGMAHKTIKGGLCPGGRL
RMERLIDLVF-
>tr|Q1Q2Z1|Q1Q2Z1_9BACT/24-310 Strongly similar to alcohol dehydrogenase OS=Candidatus Kuenenia stuttgartiensis GN=adh PE=3 SV=1
PYDAIVKPIAFAPCTSDIHTI-EGAIGD--RKNLVLGHESVGEVVEVGSEVKYIKPGDRV
VVPAITPDWRSVELQDTGLGQHSGG--------------MLAGWKFSNIKDGVFSEYFHV
NDGDMNLAVLPDGITLEAAVMLTDMVTTGFHGVELANVEYGDTVVVLGIGPVGLMSVAGA
QLMGAGRIVGVGSRPALIEAAKFYGATDIVNYRERSVVDRVLEMTNNRGADKVIVAGGNC
-DILIDAVKILKAGGAIGNINYFGGD----EF-IPIPREAWGVGMGHKAINGGLTPGGRV
RMERLIELVK-
>tr|Q1YNA2|Q1YNA2_MOBAS/30-321 NAD-and glutathione-dependent formaldehyde dehydrogenase OS=Manganese-oxidizing bacterium (strain SI85-9A1) GN=SI859A1_01940 PE=3 SV=1
PLDALVRITTTTICGTDVHIL-KGEYPV--ERGLTIGHEPVGVIEKLGSAVQGYTEGQRV
IAGAISPSGYSNACL-CGCHSQDGP-------GTKHGFRPMGGWRFGNTIDGAQAEFLLV
PDAMVNLAPIPDGLTDEQVLMCPDIMSTGFSGAESGSVRIGDTVAVFAQGPIGLCATAGA
RLMGATTIIGVDSVPERMEIARKMGADHVVDFTKGDVVAEIMRLTDGRGVDVAIEALGRQ
-ETFEAALRILRPGGTLSSLGVYSND-------LTIPLDAFSAGLGDNKIVTTLCPGGKE
RMRRLMDVIAS
>tr|Q2MJT8|Q2MJT8_THEET/24-310 Secondary-alcohol dehydrogenase OS=Thermoanaerobacter ethanolicus GN=adhB PE=3 SV=1
PFDAIVRPLAVAPCTSDVHTVFEGAIGE--RHNMILGHEAVGEVVEVGSEVKDFKPGDRV
VVPAITPDWRTSEVQ-RGYHQHSGG--------------MLAGWKFSNIKDGVFGEFFHV
NDADMNLAHLPKEIPLEAAVMIPDMMTTGFHGAELAEIELGATVAVLGIGPVGLMAVAGA
KLRGAGRIIAVGSRPVCVDAAKYYGATDIVNYKNGPIESQIMDLTEGKGVDAAIIAGGNA
-DIMATAVKIVKPGGTIANVNYFGEG----DV-LPVPRLEWGCGMAHKAIKGGLCPGGRL
RMERLIDLVF-
>tr|Q4IWF7|Q4IWF7_AZOVI/27-317 Zinc-containing alcohol dehydrogenase superfamily OS=Azotobacter vinelandii DJ GN=AvinDRAFT_2511 PE=3 SV=1
PDDALVRITTTTICGTDVHIL-KGEYPV--ASGLTIGHEPVGIVEKLGSNVKGYSEGQRV
IAGAICPSFTSYACQ-DGYPSQDGG-------CACHGYKPMGGWRFGNSIDGTQAEYVLV
PDAQANLAPVPDGLSDEEVLMCPDIMSTGFAGAEAANIRIGDIVAVFAQGPIGLCATAGA
KLRGASTIIAIDGVDERLEIARRLGADVTLNFRKVDVVDEILRLTGGRGVDASIEALGLQ
-STFESALRVLKPGGALSSLGVYSSD-------LTIPLGAFHAGLGDNRIVTSLCPGGKE
RMRRLLNVVA-
>tr|A1VU20|A1VU20_POLNA/28-325 Alcohol dehydrogenase, zinc-binding domain protein OS=Polaromonas naphthalenivorans (strain CJ2) GN=Pnap_3852 PE=3 SV=1
PNDALVRITTTTICGTDVHIL-KGEYPV--AKGLTIGHEPVGVIEKLGSAVQGYSEGQRV
IAGAICPNFNSYAAQ-DGAPSQDGSYLVPMGLCGCHGYKATAGWRFGNLIDGTQAEYVLV
PDAQANLAPIPDGLSDEQVLMCPDIMSTGFKGAENANIRIGDTVVVFAQGPIGLCATAGA
RLLGASTIITVDGNDHRLGISKKMGADVTLNFNNCDVVDEIMKLTGGRGADSSIEALGTQ
-ATFESALRVLKPGGTLSSLGVYSSD-------LKIPLSAFAAGLGDHTIRTALCPGGKE
RMRRLMNVVA-
>tr|A1W4V9|A1W4V9_ACISJ/28-325 Alcohol dehydrogenase, zinc-binding domain protein OS=Acidovorax sp. (strain JS42) GN=Ajs_1049 PE=3 SV=1
PNDALVRITTTTICGTDVHIL-KGEYPV--AKGLTVGHEPVGVIEKLGSAVQGYQEGQRV
IAGAICPNFNSYAAQ-DGYPSQDGSYLVPRGLCGCHGYKATAGWRFGNLIDGTQAEYVLV
PDAQANLAPIPDGLTDEQVLMCPDIMSTGFKGAENANIKIGDTVVVFAQGPIGLCATAGA
RLLGATTIIAVDGNDDRLAVAKKMGADVTLNFRNVDVVEEVMKLTGGKGADGSIEALGTQ
-ATFAQAMKVLKPGGTLSSLGVYSED-------LSIPLAQFAAGLGDHTIRTALCPGGKE
RMRRLMNVIA-
>tr|A2SHI1|A2SHI1_METPP/27-318 Putative zinc-containing alcohol dehydrogenase OS=Methylibium petroleiphilum (strain PM1) GN=Mpe_A2064 PE=3 SV=1
PLDALVRITTTTICGTDVHIL-KGEYPV--ARGLTVGHEPVGVIEKLGSAVEGYEEGQRV
VAGAITPSGWSNACL-CGACSQDGA-------GTAHGWKPMGGWRFGNTIDGCQAEYVRV
PDAMANLARVPDGLTDEQVLMCPDIMSTGFGGAESAGIRIGDIVAVFAQGPIGLCATAGA
KLCGASVVIGVDRLPERLAMARRMGADHVIDASRVDPVEEIARLTGGRGVDVAIEALGTQ
-QTFESCLRVLRPGGTLSSLGVYSTD-------LKIPLGAFAAGLGDHKIVTTLCPGGKE
RMRRLMSVIER
>tr|A4VR25|A4VR25_PSEU5/27-317 Alcohol dehydrogenase (Zn-dependent) OS=Pseudomonas stutzeri (strain A1501) GN=PST_3803 PE=3 SV=1
PNDALLRITTTTICGTDVHIL-KGEYPV--APGLTIGHEPVGIIEKLGCNVKGYQEGQRV
IAGAICPSFTSYACQ-DGLPAQDGG-------CSCHGYKPMGGWRFGNTIDGTQAEYVLV
PDAQANLAPVPDALTDEQVLMCPDIMSTGFAGAEAANIKIGDIVVIFAQGPIGLCATAGA
RLRGAGTIIAVDGVDARLDIARKMGADVTLNFRNVDVVEEVLKLTGGRGVDASIEALGLQ
-STFESALRVLKPGGTLSSLGVYSSD-------LSIPLGAFHAGLGDNKIVTSLCPGGKE
RMRRLLNVVA-
>tr|A5G9M7|A5G9M7_GEOUR/28-313 Alcohol dehydrogenase, zinc-binding domain protein OS=Geobacter uraniireducens (strain Rf4) GN=Gura_4352 PE=3 SV=1
PNDAIIKTTLAMVCTSDVHTV-AGGLGE--IRDRVLGHEAVGIVYKLGSAVKGLKEGDRV
AVNAITPCYKCENCQ-RGFPSQCTV--------------MLGGYKFTTQKDGNLAEYFHV
NDAEANVAPIPAGVSDEAACYATDMMSTGFKGAENANIPLGGSGVIFGLGPVGLMAVAGT
RLLGAGLVIAVDCVPSRLKLAKEYGADVTINFKEQDVVAEVLRLTGGQGADAAMEALGAQ
-ATFENCFKVTRPGGTISNIGYWGHG----DY-VNIPRLEWGVGMGEKTIKTLLCPGGSE
RMGRLMRIIE-
>tr|A6V663|A6V663_PSEA7/28-325 Alcohol dehydrogenase (Zn-dependent) OS=Pseudomonas aeruginosa (strain PA7) GN=PSPA7_3188 PE=3 SV=1
PNDALVRITTTTLCGTDVHIL-KGEYPV--APGLTVGHEPVGIIEKLGSSVVGYREGQRV
IAGAICPNFNSYAAQ-DGVPSQDGSYLVESGRCACHGYKATAGWRFGNLIDGTQAEYVLV
PDAQANLAPIPDGLSDEQVLMCPDIMSTGFKGAENANIRIGDSVAIFAQGPIGLCATAGA
RLLGASTIIAIDGNSHRLDIARGMGADVTLNFRECDVIEEILKLTGGRGVDASIEALGTQ
-STFETALRVLKPGGTLSSLGVYSQD-------LTIPLSAFAAGLGDHRINTALCPGGKE
RMRRLLNIVA-
>tr|A7GHC5|A7GHC5_CLOBL/24-310 NADP-dependent alcohol dehydrogenase OS=Clostridium botulinum (strain Langeland / NCTC 10281 / Type F) GN=adh PE=3 SV=1
PYDAIVRPLAISPCTSDIHTVFEGALGD--RHNMILGHESVGEIIEIGSEVKDFKPGDKV
IVPAITPDWRSLEVQ-AGFHQHSNG--------------MLAGWKFSNFKDGVFAELFHV
NDADMNLAILPDNISLESAVMITDMMTTGFHGAELADIQLGSSVVVIGIGAVGLMAIAGA
KLRGAGRIIGVGSRPICVEAAKFYGASDIVNYKNGDIVKQVLELTNGKGVNRVIMAGGGA
-DTLAQAVAMVKPGGVISNVNYHGTG----EI-LPIPRVEWGCGMAHKSIKGGLCPGGRL
RMEMLADLVK-
>tr|A7ID28|A7ID28_XANP2/44-335 Alcohol dehydrogenase zinc-binding domain protein OS=Xanthobacter autotrophicus (strain ATCC BAA-1158 / Py2) GN=Xaut_0669 PE=3 SV=1
PLDALIRITTTTICGTDVHIL-KGEYPV--EKGLTIGHEPVGIIEKLGSAVEGFAEGQRV
IAGAITPSGYSNACL-CGCASQDGP-------RMKHGFKPMGGWRFGNTIDGAQAEYLVV
PDAMTNLAPVPEALGDEQVLMCPDIMSTGFAGAESGKVRIGDTVAVFAQGPIGLCATAGA
RLMGATRIIAVDRVGERLNVARAMGADEVVDFSKVDPVEEILRLTDGRGVDVAIEALGRQ
-ETFEAALRVLRPGGTLSSLGVYSSD-------LKIPLDAFAAGLGDNKIVTSLCPGGKE
RMRRLMDVVAS
>tr|A8ETM8|A8ETM8_ARCB4/24-311 NADP-dependent alcohol dehydrogenase OS=Arcobacter butzleri (strain RM4018) GN=Abu_1042 PE=3 SV=1
AMDAIVKPIAVSPCSSDVHTVWAGALGD--RHDMILGHEAVGEVVEVGSLVKDFKVGDKV
VVPAITPDWNSLEAQ-AGYSMHSGG--------------MLAGWKFSNFKDGVFAEYFHV
NDADGNLALLPDDVDPIEAVMLCDMVPTGVHGAELADIKFGDSVCVIGIGPVGLMAVRAS
AIRGASRLFAVGSRPNCIEVAKDFGATDIINYKNGDIVEQVMEKTKGKGVDRVIIAGGDV
-DTFVQATNILKPGGTIGNVNYLGSG----DF-VKIPRLTWGNGMAHKTIVGGLMPGGRL
RIEKLVSLIQS
>tr|A9IPS4|A9IPS4_BORPD/28-325 Alcohol dehydrogenase, zinc-containing OS=Bordetella petrii (strain ATCC BAA-461 / DSM 12804 / CCUG 43448) GN=adh PE=4 SV=1
PNDALLRITTTTICGTDIHIL-KGEYPV--AAGLTIGHEPVGIIEKLGSEVAGYQEGQRA
IAGAICPNFNSYAAQ-DGRASQDGSYLIPRGLCGCHGYKATAGWRFGNIIDGTQAEYVLV
PDAQANLAPVPDGLTDEQVLMCPDIMSTGFKGAENAGIRIGDTVAVFAQGPIGLCATAGA
RLSGATTIIAIDGNDHRLDIARKMGADVTLNFRQCDVVQEIMKLTRGRGVDAAIEALGTQ
-ATFESALRALKPGGTLSSLGVYSED-------LRIPIDAFAAGLGDHKIVTALCPGGKE
RMRRLLNVVE-
>tr|A9W7Y0|A9W7Y0_METEP/43-334 Alcohol dehydrogenase zinc-binding domain protein OS=Methylobacterium extorquens (strain PA1) GN=Mext_3514 PE=4 SV=1
PLDALIRITTTTICGTDIHIL-KGEYPV--ARGLTIGHEPVGIIERLGSAVQGFQEGQRV
VAGAITPSGHSAACL-CGCLSQDGP-------DTKYGFKPMGGWRFGNTIDGSQAEYLLV
PDAMTNLAPVPDDLSDEQVLMCPDIMSTGFSGAESGGVRIGDTVAVFAQGPIGLCATAGA
RLMGATRIIAVECVPERQRVARSMGADEIVDFSKEDPVDAILRITDGRGVDVAIEALGRQ
-STFEAALRVLRPGGTLASLGVYSED-------LRIPLGPFVAGLGNHTIVTTLCPGGKE
RMRRLMSVVAS
>tr|B0K4C8|B0K4C8_THEPX/24-310 Alcohol dehydrogenase, zinc-binding domain protein OS=Thermoanaerobacter sp. (strain X514) GN=Teth514_0653 PE=3 SV=1
PFDAIVRPLAVAPCTSDIHTVFEGAIGE--RHNMILGHEAIGEVVEVGSEVKDFKPGDRV
VVPAITPDWRTSEVQ-RGYHQHSGG--------------MLAGWKFSNVKDGVFGEFFHV
NDADMNLAHLPKEIPLEAAAMIPDMMTTGFHGAELADIELGATVAVLGIGPVGLMAVAGA
KLRGAGRIIAVGSRPVCVDAARYYGATDIVNYKNGPIESQIMNLTKGKGVDAAIIAGGNA
-DIMATAVKIVKPGGTIANVNYFGEG----EV-LPVPRLEWGCGMAHKTIKGGLCPGGRL
RMERLIDLVF-
>tr|B0KBL1|B0KBL1_THEP3/25-311 Alcohol dehydrogenase, zinc-binding domain protein OS=Thermoanaerobacter pseudethanolicus (strain ATCC 33223 / 39E) GN=Teth39_0218 PE=3 SV=1
PFDAIVRPLAVAPCTSDIHTVFEGAIGE--RHNMILGHEAVGEVVEVGSEVKDFKPGDRV
VVPAITPDWRTSEVQ-RGYHQHSGG--------------MLAGWKFSNVKDGVFGEFFHV
NDADMNLAHLPKEIPLEAAVMIPDMMTTGFHGAELADIELGATVAVLGIGPVGLMAVAGA
KLRGAGRIIAVGSRPVCVDAAKYYGATDIVNYKDGPIESQIMNLTEGKGVDAAIIAGGNA
-DIMATAVKIVKPGGTIANVNYFGEG----EV-LPVPRLEWGCGMAHKTIKGGLCPGGRL
RMERLIDLVF-
>tr|B1ILH2|B1ILH2_CLOBK/24-310 NADP-dependent alcohol dehydrogenase OS=Clostridium botulinum (strain Okra / Type B1) GN=adh PE=3 SV=1
PYDAIVRPLAISPCTSDIHTVFEGALGD--RHNMILGHESVGEVIEIGSEVKDFKPGDKV
IVPAITPDWRSLEVQ-AGFHQHSNG--------------MLAGWKFSNFKDGVFAELFHV
NDADMNLAILPDNISLESAVMITDMMTTGFHGAELADIQLGSSVVVIGIGAVGLMAIAGA
KLRGAGRIIGVGSRPICVEAAKFYGASDIVNYKNGDIVKQVLELTNGKGVNRVIMAGGGA
-DTLAQAVAMVKPGGVISNVNYHGTG----EI-LPIPRVEWGCGMAHKSIKGGLCPGGRL
RMEMLADLVK-
>tr|B1J9V6|B1J9V6_PSEPW/27-318 Alcohol dehydrogenase zinc-binding domain protein OS=Pseudomonas putida (strain W619) GN=PputW619_3032 PE=3 SV=1
PLDALIRITTTTICGTDVHIL-RGEYPV--AKGLTVGHEPVGVIEKLGSEVRGFHEGQRV
IAGAITPSGHSNACL-CGCGAQDGA-------GTAHGFKAIGGWKFGNVIDGCQAEYVRV
PDAMANLSPIPDSLSDEHVLMCPDIMSTGFSGAERGGVTIGDAVAVFALGPIGLCAVAGA
KMLGATTIIGVDTVAARISVAREMGASHVVDFKQGNVVAQIMALTDGRGVDVAIEALGTQ
-TTFEWALRVLRPAGTLSSLGVYSAD-------LRIPVDAFAAGLGDYRIVSTLCPGGKE
RMRRLMAVVAS
>tr|B1ZH45|B1ZH45_METPB/43-334 Alcohol dehydrogenase zinc-binding domain protein OS=Methylobacterium populi (strain ATCC BAA-705 / NCIMB 13946 / BJ001) GN=Mpop_0265 PE=4 SV=1
PLDALIRITTTTICGTDIHIL-KGEYPV--ARGLTIGHEPVGIIERLGSAVRGFQEGQRV
VAGAITPSGHSNACL-CGCLSQDGP-------DTKYGFKPMGGWRFGNTIDGSQAEYLLV
PDAMTNLAPVPDDLSDEQVLMCPDIMSTGFSGAESGGVRIGDTVAVFAQGPIGLCATAGA
RLMGATRIIAVECVPERQQVARSMGADEIVDFSKEDPVAAILRITDGRGVDVAIEALGRQ
-STFEAALRVLRPGGTLASLGVYSED-------LRIPLGPFVAGLGNHTIVTTLCPGGKE
RMRRLMSVVAS
>tr|B2GCC6|B2GCC6_LACF3/24-312 Alcohol dehydrogenase OS=Lactobacillus fermentum (strain IFO 3956 / LMG 18251) GN=LAF_0972 PE=4 SV=1
SRDALVRPLAVAPCTSDIHTVFEDALGP--RENMILGHEACGVVVEVGEDVKDFKPGDRV
LVPAITPNWSDVYSQ-AGYATDSDG--------------MLGGWKFSNIKDGVFATRFHV
NDADGNLAHLPDEIDPAEACMLSDMIPTGLHASEMAGVTFGDAVAVIGIGPVGLMALRGA
VLHGAGRVFAVGSREKTVEVAKKYGATDIIDYHNGRISDQILEATGGQGVDKVLIAGGNA
KDTFEEAVRMLKPGGSIGNVNYLNGH----DD-VAFNAGDWGVGMGHKTIHGGLMPGGRL
RMEKLAALVVN
>tr|B2GDH6|B2GDH6_LACF3/24-312 Alcohol dehydrogenase OS=Lactobacillus fermentum (strain IFO 3956 / LMG 18251) GN=LAF_1372 PE=4 SV=1
SRDALVRPLAVAPCTSDIHTVFEDALGP--RENMILGHEACGEIVEVGSEVKDFKVGDRV
LIPAITPNWSDVYSQ-AGYATDSDG--------------MLGGWKFSNIKDGVFSTRIHV
NDADGNLALLPKEIDPAEACMLSDMIPTGLHAFEMAGVTFGDAVAVIGVGPVGLMALRGA
VLHGAGRVFAVGSREKTVEVAKKYGATDIIDYHNGRISDQILEATNGQGVDKVLIAGGNA
KDTFEEAVRMLKPGGSIGNVNYLNGH----DD-VVFNAGDWGVGMGHKTIHGGLMPGGRL
RMEKLAALVVN
>tr|B2TI97|B2TI97_CLOBB/24-310 NADP-dependent alcohol dehydrogenase OS=Clostridium botulinum (strain Eklund 17B / type B) GN=adh PE=4 SV=1
PYDAIVRPLAVSPCTSDIHTVFEGALGN--RHNMILGHEAVGEIVEIGNEVKEFKVGDRV
IVPCTTPDWRSLEVQ-AGFQQHSNG--------------MLAGWKFSNFKDGVFAEYFHV
NDADMNLALLPSEISLESAVMITDMMTTGFHGAELADIQMGSSVVVIGIGAVGLMGIAGA
KLRGAGRIIGVGSRPICVETAKFYGATDIVNYKNGDIVKQIMNLTNGKGVDRVIMAGGGP
-ETLGQAISMLKPGGVVSNVNYHGSG----DT-LPVPRVDWGCGMAHKTIRGGLCPGGRL
RAEMLRDLVI-
>tr|Q0A6Q8|Q0A6Q8_ALHEH/27-311 Alcohol dehydrogenase, zinc-binding domain protein OS=Alkalilimnicola ehrlichei (strain MLHE-1) GN=Mlg_2137 PE=3 SV=1
PTDALLRVTTTTICGTDVHIL-KGEYPV--EPGRIVGHEPVGVIEKLGEAVTGYEPGQRV
IAGAITPCGQCHACQ-DGVSSQCGG-------------KAMGGWQLGNTIDGCQAEYVRI
PNAQANLTPVPDELTDEQVLMCPDIMSTGFGGAENGHIRIGDTVAIFAQGPIGLCATAGA
KLMGATRIIVVDGVPERLETARKLGADVGVNFREQDPVEAIMELTGGRGVDVAIEALGLQ
-ETFEACLRVLKPGGTLSSLGVYSGK-------LSMPLDAIAAGLGDHTIVTTLCPGGKE
RMRRLMEVVA-
>tr|Q0KDL6|Q0KDL6_RALEH/28-325 Alcohol dehydrogenase OS=Ralstonia eutropha (strain ATCC 17699 / H16 / DSM 428 / Stanier 337) GN=adh PE=3 SV=1
PNDALVRITTTTICGTDVHIL-KGEYPV--AKGLTVGHEPVGIIEKLGSAVTGYREGQRV
IAGAICPNFNSYAAQ-DGVASQDGSYLMASGQCGCHGYKATAGWRFGNMIDGTQAEYVLV
PDAQANLTPIPDGLTDEQVLMCPDIMSTGFKGAENANIRIGDTVAVFAQGPIGLCATAGA
RLCGATTIIAIDGNDHRLEIARKMGADVVLNFRNCDVVDEVMKLTGGRGVDASIEALGTQ
-ATFEQSLRVLKPGGTLSSLGVYSSD-------LTIPLSAFAAGLGDHKINTALCPGGKE
RMRRLINVIE-
>tr|Q13FD3|Q13FD3_BURXL/28-325 Alcohol dehydrogenase (Zn-dependent) OS=Burkholderia xenovorans (strain LB400) GN=Bxeno_C1278 PE=3 SV=1
ANDALVRITTTTICGTDVHIL-KGEYPV--AKGLTVGHEPVGVIEKLGSAVLGYQEGQRV
VAGAICPNFNSYAAQ-DGVPSQDGSYLIARGLCGCHGYKATAGWRFGNMIDGTQAEYVLV
PDAQANLAPVPDGLTDEQVLMCPDIMSTGFKGAENANIRIGDTVAVFAQGPIGLCATAGA
RLLGASTIIAVDGNDHRLEIARKMGADVTLNFKNCDVVDEILKLTGGRGVDSSIEALGTQ
-STFESALRILKPGGTLSSLGVYSSD-------LTIPLGAFAAGLGDHKINTALCPGGKE
RMRRLLNVVE-
>tr|Q1CXF4|Q1CXF4_MYXXD/24-312 Alcohol dehydrogenase, zinc-containing OS=Myxococcus xanthus (strain DK 1622) GN=adh PE=3 SV=1
AGEAVIRMTMTTVCGTDLHIV-RGEYPV--RPGLVIGHEPVGVIEELGPGVTDYRPGQRV
LVGAITPCGQCRACL-SSHLSQCGH-------GA--GYEALGGWRMGNTQDGAQAEYIRI
PAAQANLAPIPDGLTDEQVILLSDIASTGFSGAEAGSVRIGDAVVVFAQGPIGLCASIGA
RLMGASLVVGVDGDEARMKMAQRMGVDVVLDHRQQDVVAEVKRLTGG-GADVAIEALGTQ
-QTFESALRCLRPAGTLSSLGVYSGK-------LQLPYDAFSAGLGDYRIVTTLCPGGKE
RMRRLMDLVHH
>tr|Q1H4W3|Q1H4W3_METFK/27-317 Alcohol dehydrogenase, zinc-binding OS=Methylobacillus flagellatus (strain KT / ATCC 51484 / DSM 6875) GN=Mfla_0203 PE=3 SV=1
PLDALIRITTTTICGTDVHIL-KGEYPV--AAGLTVGHEPVGIIEKLGSEVHGFKVGQRV
IAGAITPSGHSNACL-CGIGAQDGP-------DSPHGFKVAGGWKFGNTIDGSQAEFLRV
PDAMANLSPIPDHLSDEQVLMCPDIMSTGFSGAERGNIKIGDTVVIFALGPIGLSAVAGA
KLLGATKIIGVDSIPDRLNIARALGADHVINFKTHDPVQEILKLTDGRGVDVAIEALGVQ
-QTFESSLRVLRPGGTLSSLGVYSSD-------LRLPLDAFGAGLGDFTIVSTLCPGGKE
RMRRLMEAVG-
>tr|Q1LBH2|Q1LBH2_RALME/27-317 Alcohol dehydrogenase, zinc-binding OS=Ralstonia metallidurans (strain CH34 / ATCC 43123 / DSM 2839) GN=Rmet_5645 PE=3 SV=1
PTDALIRITTTTICGTDIHIL-KGEYPV--ERGLTIGHEPVGIIEKLGSGVTGYHEGQRV
IAGAICPSFYSYACQ-DGCASQDGQ-------GHSHGYKPMGGWRFGNTIDGTQAEYVLV
PDAQANLAPIPDGLTDEQVLMCPDIMSTGFSGAEHANIKIGDIVAVFAQGPIGLCATAGA
RLRGASLIIAVDGIDDRLNISRQMGADVTLNFRNTDVVQEILRITGGRGVDASIEALGTQ
-ATFESALRVLKPGGTLSSLGVYSSD-------LKIPLDAFAAGLGDHRIITSLCPGGKE
RMRRLMNVIE-
>tr|Q1QKC9|Q1QKC9_NITHX/27-317 Alcohol dehydrogenase, zinc-binding OS=Nitrobacter hamburgensis (strain X14 / DSM 10229) GN=Nham_2536 PE=3 SV=1
PLDALIRVTTTTICGTDVHIL-KGKYPV--ERGLTIGHEPVGLIEKLGSAVDGYTEGQRV
IAGAITPSGHSYACL-CGCGSQDGP-------GTKHGFKAMGGWKFGNTIDGCQAEYVLV
KDAMANLSPIPDGLTDEQVLMCPDIMSTGFSGAESGGVRIGDTVVVFALGPIGLCAVAGA
RLMGATTVIGVDTVPERLAVACTLGADHVVDFRAGDPVEQIMALTDGRGVDVAIEALGTQ
-GTFESSLRVLRPGGTLSSLGVYSSD-------LRIPLDAFAAGLGDLKIVTTLCPGGKE
RMRRLMDVVS-
>tr|Q2JAT4|Q2JAT4_FRASC/28-315 Alcohol dehydrogenase, zinc-binding OS=Frankia sp. (strain CcI3) GN=Francci3_2240 PE=3 SV=1
PTDAIVRTTSALICTSDVHTV-RGAIPV--PEGRALGHEAVGVVHDLGAAVTGFEAGERV
AVGALTPCFHCGPCQ-RGFSTQCQG--------------MLGGYKFTTQRDGNMAEYFLV
NNAAANLARIPADLPDEKAVYATDMLSTGFGGAENAQLRLGESVAIFAQGPVGLSATIGC
RLLGAGLIIAVEGRPERQELARRFGADVVVDPAAGDVVNQILDLTGGVGVDGAIEALGHP
-QTFEDCIRVTKPGGRISNIGYHGEN----PAPLQIPLEPFGLGMSDKKILTSLCPGGSD
RLERIFTLMRS
>tr|Q3JDY7|Q3JDY7_NITOC/24-310 Zinc-containing alcohol dehydrogenase superfamily OS=Nitrosococcus oceani (strain ATCC 19707 / NCIMB 11848) GN=Noc_0435 PE=3 SV=1
PLDAILRPTKGLICTSDVHTV-HGAVGE--RENLTLGHEAVGVVEEVGALVANFKQGDRV
AVGAITPDWGSDAAQ-GGHSSQSGG--------------ALGGWKFANIKDGTFAEYVHV
NEADANLALIPKGVPDESAVYVCDMMSTGFMAAENAKIPIGGNVVVFAQGPVGLMCTVGA
RLQGAGFVIAVESVPKRQELARHFGADEVVDFTKVDVVERILELTNGEGVDAAIDALGTS
-QVLQQCVKVTKPGGMISNAGYHGDG----EF-VEIPRVEWGVGMAEKDIATGLCPGGHL
RLSRLLRLLET
>tr|Q3KAX0|Q3KAX0_PSEPF/27-317 Zinc-containing alcohol dehydrogenase superfamily OS=Pseudomonas fluorescens (strain PfO-1) GN=Pf01_3346 PE=3 SV=1
PLDALIRITTTTICGTDVHIL-RGEYPV--AKGLTVGHEPVGIIERLGSQVRGFVEGQRV
IAGAITPSGQSYACL-CGCGSQDGP-------DTRHGFRAIGGWKFGNTIDGCQAEYVLV
PDALANLCPIPDGLSDEQVLMCPDIMSTGFSGAERGEVSIGDSVAVFALGPIGLCAVAGA
RLKGASTIIGVDAVAERMTVARRLGATHVVNFREGDVVEQIMALTDGRGVDVAIEALGTQ
-GTFESALRVLRPGGRLSSLGVYSSD-------LRIPLDAFAAGLGDYSIVTTLCPGGKE
RMRRLMAVVQ-
>tr|Q4FQ53|Q4FQ53_PSYA2/27-324 Alcohol dehydrogenase protein OS=Psychrobacter arcticus (strain DSM 17307 / 273-4) GN=adh PE=3 SV=1
PNDALIKITTTTICGTDIHIF-KGEYPV--AKGLTIGHEPVGIIEKLGSAVMGYQEGQRV
IAGAICPSFTSYASQ-DGFPSQDGGYIQPDGTCACHGYKATGGWRFGNIIDGTQAEYVLV
PDAQANLAPVPDGLTDEQVLMCPDIMSTGFKGAENANIKIGDIVAIFAQGPIGLCATAGA
KLRGASTIIAIDGNNERLAMSKKLGADITLNFKEVDVVDEIMKITGGRGVDSSIEALGLQ
-STFEQGIKVLKPGGTLSSLGVYSAD-------LKIPMAYFASGLGDHTIRTALCPGGKE
RMRRLLNVVE-
>tr|Q4K9B8|Q4K9B8_PSEF5/27-317 Alcohol dehydrogenase, zinc-containing OS=Pseudomonas fluorescens (strain Pf-5 / ATCC BAA-477) GN=adh PE=3 SV=1
PLDALVRITTTTICGTDVHIL-RGEYPV--AKGLTIGHEPVGVIERLGSQVRGFHEGQRV
IAGAITPSGQSYACL-CGCGSQDGP-------DTRHGFRATGGWKFGNTIDGCQAEYVRV
PDALANLCPIPDGLSDEEVLMCPDIMSTGFSGAERAEVNIGDSVAVFALGPIGLCAVAGA
RLKGATTIIGVDTVAARMSVARGLGATHVVDFKHGDVVKQIMDLTDGRGVDVSIEALGTQ
-GTFESALRVLRPGGKLSSLGVYSSD-------LRIPLDAYAAGLGDLSILSTLCPGGKE
RMRRLMEVVA-
>tr|Q5P490|Q5P490_AZOSE/27-317 Probable zinc-containing alcohol dehydrogenase OS=Azoarcus sp. (strain EbN1) GN=AZOSEA17480 PE=3 SV=1
PNDALVRITTTTICGTDVHIL-KGEYPV--ATGLTIGHEPVGVIEQLGSNVQGYVEGQRV
IAGAICPSFTSYGCQ-DGVPSQDGG-------HVGHGYKPMGGWRFGNTIDGTQADYVLV
PDAIANLAPVPDGLTDEQVLMCPDIMSTGFAGAEAANIRIGDIVAVFAQGPIGLCATAGA
KLRGASLIIAVDGVDERLRISRNMGADVTLNFREVDVVSEILRITGGRGVDAAVEALGLQ
-STFESALRVLKPGGTLSSLGVYSSD-------LTIPLGAFHAGLGDNKIVTSLCPGGKE
RMRRLMNVVA-
>tr|Q7NWD9|Q7NWD9_CHRVO/27-317 Probable zinc-containing alcohol dehydrogenase OS=Chromobacterium violaceum GN=CV_2051 PE=3 SV=1
PGDALVKITTTTICGTDVHIL-KGEYPV--ASGLTIGHEPVGVIEKLGADVKGYREGQRV
IAGAICPSFTSYGCQ-DGHPAQDGG-------CECHGYKPMGGWRFGNTIDGTQAEYVLV
PDAQANLAPIPDGLSDEQVLMCPDIMSTGFAGAEAANIRIGDVVVVFAQGPIGLCAVAGA
RLRGASCIIAVDGLDERLGISRRLGADVTLNFKQVDVIAEIMKLTGGRGVDASIEALGTQ
-GTFESALRVLKPGGTLSSLGVYSSD-------LRIPLDAFNAGLGDKRIVSSLCPGGKE
RMRRLMNVLE-
>tr|Q8EVU7|Q8EVU7_MYCPE/33-324 Alcohol dehydrogenase OS=Mycoplasma penetrans GN=MYPE4620 PE=3 SV=1
PNDALIKVTTTTICGTDIHIV-KGEYPV--KPGLTIGHEAVGILAAVGDEVTGFELGERV
LAGAITPSGYTAACQ-SGQSSQDGI-------GTKYGYKPTAGWKFGNIMDGCQAEYVLV
KNAMANLARVPNALTDEQVLMCPDIMSTGFSGPENANIKLGDYVGVIAQGPIGLCATTGA
KLMGASIIIAIDGNDRRLEIAKELGATHTINFRNVDVVQEVNRITDGRMLDSAIECLGSQ
-STFEQGFRLLRAGGTLSSLGVYSSD-------IKLPLDALAAGLGDHKISFALCPGGSE
RMRRLMSLIEN
>tr|Q8RBW3|Q8RBW3_THETN/24-310 Threonine dehydrogenase and related Zn-dependent dehydrogenases OS=Thermoanaerobacter tengcongensis GN=Tdh PE=3 SV=1
PFDAIVRPLAVAPCTSDVHTVFEGAIGE--RHNMILGHEAVGEVVEVGSEVKDFKPGDRV
VVPAITPDWRTSEVQ-RGYHQHSGG--------------MLAGWKFSNIKDGVFGEFFHV
NDADMNLAHLPKEIPLEAAVMIPDMMTTGFHGAELADIELGATVAVLGIGPVGLMAVAGA
KLRGAGRIIAVGSRPVCVDAAKYYGATDIVNYKDGPIDSQIMDLTEGKGVDAAIIAGGNV
-DIMATAVKIVKPGGTIANVNYFGEG----DV-LPVPRLEWGCGMAHKTIKGGLCPGGRL
RMERLIDLVV-
>tr|Q92Z66|Q92Z66_RHIME/27-318 Alcohol dehydrogenase, Zn-dependent class III (Probable alcohol dehydrogenase) OS=Rhizobium meliloti GN=RA0626 PE=3 SV=1
PLDALMRITTTTICGTDVHIL-RGEYPV--ARGLTIGHEPVGVIEKLGSAVRGYSEGQRV
IAGAICTSGHSNAAL-CGCHAQDGP-------GTKHGWKGMGGWKFGNTIDGSQAEYVLV
PDAMANLAPVPDGLADEQVLMCPDIMSTGFSGAESGAVRVGDAVAVFAQGPIGLCATAGA
RLIGATTIIAVESVPARMEMARRMGADDVVDFTVSDPTAEIMRLTDGRGVDVAIEALGRQ
-ETFEGALRVLRPGGTLSSLGVYSGD-------LRIPLDGFLAGLGDHTIRTTLCPGGKE
RMRRLMEVIAS
>tr|Q9I1Z6|Q9I1Z6_PSEAE/28-325 Alcohol dehydrogenase (Zn-dependent) OS=Pseudomonas aeruginosa GN=PA2119 PE=3 SV=1
PNDALVRITTTTLCGTDVHIL-KGEYPV--APGLTVGHEPVGIIEKLGSAVVGYREGQRV
IAGAICPNFNSYAAQ-DGVPSQDGSYLVESGRCACHGYKATAGWRFGNLIDGTQAEYVLV
PDAQANLAPIPDGLSDEQVLMCPDIMSTGFKGAENANIRIGDSVAIFAQGPIGLCATAGA
RLLGASTIIAIDGNAHRLDIARGMGADVTLNFRECDVIEEILKLTGGRGVDASIEALGTQ
-STFETALRVLKPGGTLSSLGVYSED-------LTIPLSAFAAGLGDHRINTALCPGGKE
RMRRLLNIVA-
