# Supplementary material for: Subdivision of the MDR superfamily of medium-chain dehydrogenases/reductases through iterative hidden Markov model refinement
Source: BMC Bioinformatics. 2010 Oct 27;11:534. doi: 10.1186/1471-2105-11-534 (PMC2976758; doi:10.1186/1471-2105-11-534)
Supplement: Additional file 4 — MDR family alignment figures. Illustrations showing the mafft MSAs from Additional file 3: mdr-sequences. Red sequence identifiers denote sequences from UniProtKB/TrEMBL, while blue correspond to sequences from Swiss-Prot. The position cscores are shown in a bar plot under the MSA. Positions that contain gaps in over 90% of the sequences have been removed from the alignment in order to increase readability. [file 1471-2105-11-534-S4.ZIP › mdr/MDR024.seed]

>tr|Q18HQ0|Q18HQ0_HALWD/32-306 Alcohol dehydrogenase OS=Haloquadratum walsbyi (strain DSM 16790) GN=adh PE=3 SV=1
SEEVRIAVEACGICHSDVFVKEGTYPGVKYPRVPGHEVAGRIDAVGADVN--MWEIDDRV
GVGWHGG-HCFDCDPCRRGDFQQCVDA-KVTGLTYDGGYAEYTTVPAEAVAAVPEELNAV
EAAPLLCAGVTTYNALRHTDARPGDLVAVQGIGGLGHLGIQYAHAAGFETVALSRS-ADK
ESLAKDLGADHFIDATAV-DPAERLTELGGASVILATAPASDAISSVVSGLGADGSVVVV
GIPGEPIEASGQDLVGARSSVEGWASGDARDSQDTLEFSAL
>tr|Q5V666|Q5V666_HALMA/29-303 Zinc-binding dehydrogenase OS=Haloarcula marismortui GN=adh6 PE=3 SV=1
PGEVRVSVDACGICHSDVFAKEGTNPVVSYPRVPGHEVAGHVDAVGDAVD--AWDVGDRV
GVGWHGG-HCSTCDQCRQGNFLQCENG-EITGLSYDGGYAEYMTAPSEALAKIPESLDAA
AAAPLLCAGVTTFNALRNSDANVGDLVAVQGVGGLGHLGIQYAHAAGFETAAISRT-PEK
ESLAKELGADHFINAAET-DAGQRLQELGGADVVLATAPSSDAISSIVSGIGVDGSVVVV
GVPGEPVAVSGQQLVQTRGAVEGWASGHARDSQDTLEFSSL
>tr|Q556G1|Q556G1_DICDI/30-306 Zinc-containing alcohol dehydrogenase (ADH) (Similar to Ralstonia solanacearum (Pseudomonas solanacearum). Probable alcohol dehydrogenase (ADH-HT) oxidoreductase protein) OS=Dictyostelium discoideum GN=DDB_0167945 PE=3 SV=1
QGWIRIKVHACGVCQGENVCKHGVM-GNSFPRVPGHEVVGEIDKLGEGVCNEEYKIGEFV
GVGWFGGNQCGKCETCLENEWKHCKKV-NTCGVTYDGGYAEYMIAPISALVKIPKGMDPL
EAAPLLCAGVTVYNSFRHQDIKVGSLVGVTGIGGLGHYAIQFCKKMGYQVIAMSSG-NSK
EQLSKELGADYYVDMSKD-NYIQEIQSIGSVKCILATAPIASTVQGLLESLGINGKLVIL
AAFHEPFHADSLTMIGGSKSIVGWASGDNRDSLDTLNFARN
>tr|Q556P4|Q556P4_DICDI/27-303 Zinc-containing alcohol dehydrogenase (ADH) (Similar to Ralstonia solanacearum (Pseudomonas solanacearum). Probable alcohol dehydrogenase (ADH-HT) oxidoreductase protein) OS=Dictyostelium discoideum GN=DDB_0168023 PE=3 SV=1
PGWVRIKVEACGVCHSDFFVKYGGM-GNKFPRVPGHEVIGKVDKLGQGVNNEEYGIGKMV
GVGWFGGNHCGKCEDCKENEWVHCKES-YVCGIHYDGGYAEYMTAPADSLVPIPDCMDPV
ESAPLLCAGVTVFNSFRNQKVKAPALVGVQGIGGLGHLAIQFCKKMGFEVIALSSG-NSK
EQLTKELGAHYYVDTSKD-GYIDKVKSIGSVKCILVTAPFASAVPGLLECLGTNGKLVIL
AAFNEPFNASSIAMIGGSKSIIGWASGDSRDSSDTFNFARN
>tr|Q55AJ2|Q55AJ2_DICDI/31-307 Zinc-containing alcohol dehydrogenase (ADH) OS=Dictyostelium discoideum GN=DDB_0203635 PE=4 SV=1
QGWVRIKVHYCGVCHSDNSCKYGIL-KNEYPRVSGHEVLGEIEKLGDGVDPIKFKIGHLV
GVGWNGGNHCGSCRECLNNNRLFCKNS-LITGISIDGGYAEYIVVPSDALAFIPEGMNAE
ETAPLLCAGVTVYCSLKNQNFKKGSLVGVLGIGGLGHLAIQFCKKMGYEVIAMSRG-NSK
EKTSRELGASHFVDIAKE-GWVEQMKQIGSVECILLTAPFPHLVQPSLEALGVNGKLLLL
CIIPEPFFADSLTMILGNKSIVSWYVGNSNDIQDTLDFAHK
>tr|Q55GE3|Q55GE3_DICDI/25-301 Zinc-containing alcohol dehydrogenase (ADH) OS=Dictyostelium discoideum GN=DDB_0238199 PE=3 SV=2
QGWVRIKVHSCGVCHSDNACKYGNF-GNSFPRIPGHEVFGEIEKLGEGVDPNYFKIGQLV
GVGWFGGNHCGKCRECLNDQWIFCKET-LICGIHYDGGYAEYMVAPSDSLAFVPEGMNAE
ETAPLLCAGITVFNSFRNQNIKVGSLVGVQGLGGLGHLAIQFCKKMGYEVIAMSSG-DQK
EKLAKELGAAHYVNISKD-GWIDQMKAIGSVQCILLTAPSSSIVQSSLDALGVNGKLVLL
ALLPEPFNANSLTLIGGNKSIVGWASGDSRDTEQTLNFANK
>tr|Q75JD7|Q75JD7_DICDI/25-301 Similar to Ralstonia solanacearum (Pseudomonas solanacearum). Probable alcohol dehydrogenase (ADH-HT) oxidoreductase protein (Zinc-containing alcohol dehydrogenase) (ADH) OS=Dictyostelium discoideum GN=DDB_0168475 PE=3 SV=1
QGWVRIKVHSCGVCHSDNACKYGNF-GNSYPRIPGHEVFGEIEKLGEGVDPNYFKIGKLV
GVGWFGGNHCGKCRECLNDQWIFCKES-LICGIHYDGGYAEYMVAPSDSLAFVPEGMNAE
ETAPLLCAGITVFNSFRNQNIKVGSLVGVQGLGGLGHLAIQFCKKMGYEVIAMSSG-DQK
EKLAKELGAAHYVNISKD-GWIDQMKAIGSVQCILLTAPSSSIVQSSLDALGVNGKLVLL
ALLPEPFNANSLTLIGGNKSIIGWSSGDSRDTEQTLNFANK
>tr|Q86AG4|Q86AG4_DICDI/25-301 Similar to Ralstonia solanacearum (Pseudomonas solanacearum). Probable alcohol dehydrogenase (ADH-HT) oxidoreductase protein (Zinc-containing alcohol dehydrogenase) (ADH) OS=Dictyostelium discoideum GN=DDB_0168517 PE=3 SV=1
QGWVRIKVHSCGVCHSDNACKYGNF-GNSYPRIPGHEVFGEIEKLGEGVDPNYFKIGKFV
GVGWFGGNHCGKCRECLNDQWIFCKES-LICGIHYDGGYAEYMVAPSDSLAFVPEGMNAE
ETAPLLCAGITVFNSFRNQNIKVGSLVGVQGLGGLGHLAIQFCKKMGYEVIAMSSG-DQK
EKLARELGAAHYVNISKD-GWIDQMKEIGSVQCILLTAPSSSIVQSSLDALGVNGKLVLL
AILPEPFNANSLTLIGGNKSIIGWSSGDSRDAEQTLNFANK
>tr|Q86JL8|Q86JL8_DICDI/29-286 Similar to Corynebacterium glutamicum (Brevibacterium flavum). Zn-dependent alcohol dehydrogenases OS=Dictyostelium discoideum PE=4 SV=1
P-------------------KQGIL-KNEYPRVSGHEVLGEIEKLGDGVDPIKFKIGHLV
GVGWNGGNHCGSCRECLNNNRLFCKNS-LITGISIDGGYAEYIVVPSDALAFIPEGMNAE
ETAPLLCAGVTVYCSLKNQNFKKGSLVGVLGIGGLGHLAIQFCKKMGYEVIAMSRG-NSK
EKTSRELGASHFVDIAKE-GWVEQMKQIGSVECILLTAPFPHLVQPSLEALGVNGKLLLL
CIIPEPFFADSLTMILGNKSIVSWYVGNSNDIQDTLDFAHK
>tr|A2WB06|A2WB06_9BURK/30-304 Zn-dependent alcohol dehydrogenase OS=Burkholderia dolosa AUO158 GN=BDAG_01902 PE=3 SV=1
YGQVRIRVEACGVCHSDSATVERHAPDGAPPRVPGHEVVGRIDAVGGGVE--GWQIGQRV
GVGFLAG-EDRTCSSCRHGDVVNCENP-VITGMTTDGGYAEIMLAEARGLVRVPDDLDAA
EAAPLLCAGLTTFNALRNAGARPGDVVAIHGLGGLGHLAVQFANKMGFYTVAIARG-EDK
AALASQLGAHRYIDARAD-DVAVALRAIGGAKVVLGTAPTGPGMAETVAGLSARGKLIVV
AVPGEPIAVNAVDLVFGGRSVVGALTGTVADNEETLAFAKL
>tr|A3ETY7|A3ETY7_9BACT/25-299 Zn-dependent alcohol dehydrogenase OS=Leptospirillum sp. Group II UBA GN=UBAL2_80620124 PE=3 SV=1
SGEVLLRVQACGICHSDMFVREGLFPGISYPRIPGHEVVGVILETGPGVA--DFRKGDAV
GVGWHGG-HCLTCPACRRGDFILCSRG-RITGISFDGGYAEFMVAPEHALARIPDGMDPA
EAAPLLCAGVTTFNSLRHAGALAGSVVAVLGIGGLGHLALQFAKKMGFRTVALSSG-SEK
SGLARSLGADEYVDMKKE-NPVEALEKMGGARVILATVPHSDTISRLVDALGDDGRMVLL
GADTAPVQVSPLQLIPKRKSVSGWPSGDALDSEETLNFANL
>tr|B2EMN3|B2EMN3_9BACT/25-298 Alcohol dehydrogenase GroES domain protein OS=bacterium Ellin514 GN=CflavDRAFT_3944 PE=4 SV=1
PGSVRIKVQACGVCHSDSLVKEGIFPGIQYPRVPGHEIVGVIDALGSGVQ--GWTVGQRV
GVGWHGG-YCGRCEPCRRGEFFACVLG-LVTGITSDGGYAEYMTAPFSALAAFPDELNSA
DAAPLMCAGVTTYNALRNSGARAGELVAVLGLGGLGHLGVQYAAKMGFRTVAIARG-ADK
EALARKLGAWHYIDSQAQ-DPAAELLKLGGAKVVLATITNGDAMTAVMGGLGIKGTFMIL
GAP-PSLTVSPFLLIGGSRSIRGWYSGTSIDSQDTLAFSLL
>tr|B5GBD0|B5GBD0_9ACTO/32-305 Alcohol dehydrogenase GroES domain-containing protein OS=Streptomyces sp. SPB74 GN=SSBG_01588 PE=4 SV=1
PGQVRIAVEACGVCHSDGAVISGAM-GNPFPVTTGHEIAGRIDALGAGVS--GWAVGDRV
AVGWYGG-SCGHCDACRTGDGVHCPEV-EIPGVAYPGGYAESVIVPAVALAAVPDGLSAV
DAAPLACAGVTVYNALRRSAARAGDTVAILGLGGLGHLGVQFAARMGFRTVAVARR-AEK
APLARELGAAHYIDSTTQ-DVAAELQALGGAKVVLATVTQAKAMADAFDGLGRRGELIVV
GIAPERLDLTAAQFVDKARRVYGHASGIAVDTQDTLRFAAD
>tr|B5GNA3|B5GNA3_STRCL/28-302 Alcohol dehydrogenase OS=Streptomyces clavuligerus ATCC 27064 GN=SSCG_00827 PE=4 SV=1
PGQVRIAVEACGICHTDSYLVDNHFPGLDFPLVTGHEVAGRIDALGEGVQ--GWRQGERV
GVGWFGG-HCGHCLSCRDGDFITCDSL-QVPGWSYPGGFAEAMVAPANALVRIPDGLSAI
EAAPLGCAGVTVYNSLRRSAARAGDLVAVVGLGGLGHLGVQYAAASGFDTVAVARG-ADK
EELALRLGARHYIDSTTT-DVAEALRDLGGATVVLATAANSDAMSRTVDGLAPRGQLLVI
GVSSDPLTITPLQLINAARSVHGHPSGTARDVERAMAFAAL
>tr|B5WID4|B5WID4_9BURK/28-302 Alcohol dehydrogenase GroES domain protein OS=Burkholderia sp. H160 GN=BH160DRAFT_2835 PE=4 SV=1
AGHVRIRVHACGICHSDSMTKEGQWPGLNYPRVPGHEIAGVIDAVGAEVE--GWQAGQRV
GVGWHGG-HCGKCEHCRRGDFVLCKYA-LIPGISYDGGYAEYMVAPVEALARIPDDLSDV
DAAPLLCAGITTFNAIRNSGARAGDVVAILGIGGLGHLGVQFARKMGFRTVAIARG-QDK
APLAKQLGAHHYIDSKTE-NVAEALQALGGAKLILATVTSGKAMTATLGGLGLNGKLVMV
GVSEEPVEVPIVQFVMGRNSVQGWPSGTSADSQDTLAFSAL
>tr|B6ALC9|B6ALC9_9BACT/25-299 Cinnamyl-alcohol dehydrogenase OS=Leptospirillum sp. Group II '5-way CG' GN=CGL2_11346163 PE=4 SV=1
SGEVLLRVQACGICHSDMFVREGLFPGISYPRIPGHEVVGVILETGPGVA--DFRKGDAV
GVGWHGG-HCLTCPACRRGDFILCSRG-RITGISFDGGYAEFMVAPEHALARIPDGMDPA
EAAPLLCAGVTTFNSLRHAGALAGSVVAVLGIGGLGHLALQFAKKMGFRTVALSSG-SEK
SGLARSLGADEYVDMKKE-NPVEALEKMGGARVILATVPHSDTISRLVDALGDDGRMVLL
GADTAPVQVSPLQLIPKRKSVSGWPSGDALDSEETLNFANL
>tr|A0M356|A0M356_GRAFK/25-299 Zinc-type alcohol dehydrogenase OS=Gramella forsetii (strain KT0803) GN=GFO_2086 PE=3 SV=1
KNEVLIKVEACGICHSDNFVKEGGFPGLEYPRIPGHEVVGIVEEVGENVS--NWEKGQRV
GVGWHGG-HCFECDPCRRGDFINCENG-KVSGIHYDGGYAEYMTAPKEAIANIPEEISSA
DAAPLLCAGITVYNALRNSGIRAGDVVAVQGIGGLGHLAIQYAAKMGMRTVAVSHS-NDK
QELAKKLGAHHFINTGEK-DGAEELQKLGGAKLILATAPHSDAITSVVDGLGIDGKLLMV
AATGEPIEVSPMQLLMGRKSAAGWPSGTAMDSEDTLKFSAM
>tr|A0PSA6|A0PSA6_MYCUA/28-302 NADP-dependent alcohol dehydrogenase AdhC OS=Mycobacterium ulcerans (strain Agy99) GN=adhC PE=3 SV=1
DGEVRISVSACGICGTDRAFVHGAFPGLDWPLTPGHEIAGRIAEIGNGVE--DFAVGDRV
AVGWFGG-NCNHCDPCRKGMFIHCSKM-KVPGWQYPGGYAESVTVPATALARIPAELSDA
EAAPMGCAGVTTYNALRHTRARPGDRVAVLGVGGLGHLGLQFCRAMGFETVAIARG-SAK
AEDARQLGAHHYIDSTTG-DVAEGLRRIGGAAVVLATAGNSAAMAETVGGLLPRGELVVI
GVTADPLPISPVQLINPGLSVTGHPSGTAKDVEDTMHFAVL
>tr|A0QGG1|A0QGG1_MYCA1/13-287 Aldehyde dehydrogenase family protein OS=Mycobacterium avium (strain 104) GN=MAV_2812 PE=3 SV=1
RDEVRLTVGACGICGTDAHFVNGAFPGLSWPLTPGHEIAGRIAELGEGVE--GFAVGQRV
AVGWFGG-CCYRCDPCRAGLFIHCVNG-KVPSWHYPGGYAESVTVPTSALARIPEELTDA
EAAPMGCAGVTTYNALRHTKALPGDRVAILGVGGLGHLGVQFAAAMGFETIAINRG-TGK
ADDARKLGAHHYIDSTAE-DPAEALRALGGAAVVLATAGNSQAMAATVGGLAPQGELVTI
GVTPEPLPISPLQLITPGLSIVGHPSGTAKDVEDTMQFAVL
>tr|A0QXY0|A0QXY0_MYCS2/28-303 Alcohol dehydrogenase OS=Mycobacterium smegmatis (strain ATCC 700084 / mc(2)155) GN=MSMEG_3464 PE=3 SV=1
RGQVRIDVAACGVCGTDRGIVNGVFPVASWPVTPGHEIAGTVAEIGPGVE--DFAVGDRV
AIGWFGG-HCGTCVPCRKGLFIHCVNG-QVPSLSYPGGYAESVTAPANALARIPDELSFV
EAAPMGCAGVTTYNALRHTRAVAGDVVAIIGLGGLGHLGVQFAAAMGFDTVVIARGRGDR
EQDARALGARHYIDSTSE-DVAAALQDLGGAAVVLGTAGNSQAMADTIGGLAPRGELVAV
GVSAEPLGVSPAQLIQPAVSISGHPSGTAREVEETMHFAVV
>tr|A0R7A0|A0R7A0_MYCS2/29-303 Alcohol dehydrogenase OS=Mycobacterium smegmatis (strain ATCC 700084 / mc(2)155) GN=MSMEG_6834 PE=3 SV=1
PGEVRIRVLACGVCHSDSQIAAGHLPGTVFPVTPGHEVAGQIDAIGAGVE--EWQIGDRV
AVGWFGF-YCGSCYRCRRGDFVHCERS-KVTGAAFPGGYAEMLVVHQSGLARIPDTLSAT
DAAPLACAGVTMFHSLRESGARPGDVVAILGVGGLGHLGVQFAAKMGFVTVAIARG-NEK
ADMAMQLGAHHYIDATAD-DVAKKLRALGGARVVAATATNPAAISATVDGLAPHGELLTL
AVLGESLHVTPLQLINSSGTVHGHPAGVAADIEDTLEFAAV
>tr|A1T2V7|A1T2V7_MYCVP/28-302 Alcohol dehydrogenase GroES domain protein OS=Mycobacterium vanbaalenii (strain DSM 7251 / PYR-1) GN=Mvan_0669 PE=3 SV=1
AGHVRIDVAACGVCGTDREFRAGHFPGLQWPITLGHEIAGTVAELGDGVE--EFAVGDRV
AVGWFGG-NCNRCVPCRRGFFMQCERM-QVPSWQYPGGYAESVTAPATALARIPDGLSFV
EAAPMGCAGVTTFNGLRRTRAKAGDLVAVLGVGGLGHLGVQWARAMGFETVAIGRG-TGK
AEEATQFGAHHYIDSTGQ-DVAAELTKLGGASVVLATANNAAAMAAAVGGLGPAGELVVV
GVTAENLPISPLDLINAGRSVTGHPSGTSRDVEETMHFALL
>tr|A1UA71|A1UA71_MYCSK/28-302 Alcohol dehydrogenase GroES domain protein OS=Mycobacterium sp. (strain KMS) GN=Mkms_0513 PE=3 SV=1
PGHLRIDVAACGVCGTDHGFVNGNFPGLSWPITLGHEIAGTVAELGDGVD--EFAVGDRV
AVGWFGG-NCNKCIPCRRGLFMQCVNM-QVPSWHYPGGYAESVVVPATAPARIPDGLSFV
EAAPMGCAGVTTFNGLRQTRARAGDLVAVLGIGGLGHLGVQFARAMGFETVAIARG-AAK
EDDARALGAHHYIDSTAG-DVAAALQKLGGAAVVLATAASSAAMGQTVGGLGPQGELIVV
GVTPEQLPISPLDLINSGLSVTGHPSGTARDVEETMHFAVL
>tr|A3PTS6|A3PTS6_MYCSJ/28-302 Alcohol dehydrogenase GroES domain protein OS=Mycobacterium sp. (strain JLS) GN=Mjls_0491 PE=3 SV=1
PGHLRIDVAACGVCGTDHGFVNGNFPGLSWPITLGHEIAGTVAELGDGVD--EFAVGDRV
AVGWFGG-NCNKCIPCRRGLFMQCVNM-QVPSWHYPGGYAESVVVPATAPARIPDGLSFV
EAAPMGCAGVTTFNGLRQTRARAGDLVAVLGIGGLGHLGVQFARAMGFETVAIARG-AAK
EDDARALGAHHYIDSTAG-DVAAALQKLGGAAVVLATAASSAAMGQTVGGLGPQGELIVV
GVTPEQLPISPLDLINSGLSVTGHPSGTARDVEETMHFAVL
>tr|A4T132|A4T132_MYCGI/28-302 Alcohol dehydrogenase GroES domain protein OS=Mycobacterium gilvum (strain PYR-GCK) GN=Mflv_0236 PE=4 SV=1
PGHVRLAVKACGVCGTDREFRAGHFPGLQWPLTLGHEIAGAVAEVGDGVE--DFSVGDRV
AVGWFGG-NCNRCIPCRRGSFMQCERM-QVPSWHYPGGYAESVTVPWTALARIPDGLSFV
EAAPMGCAGVTTFNGLRQTRAKAGDVVAVLGVGGLGHLGVQWSRAMGFETVAIARG-TGK
AEEARELGAHHYIDSTGQ-DVAAELKKLGGAAVVLATANNAEAMAATVGGLGPAGELVVV
GVSADNLPISPLHLINDGLSVTGHPSGTSRDVEETLHFAML
>tr|A7HDG0|A7HDG0_ANADF/28-302 Alcohol dehydrogenase GroES domain protein OS=Anaeromyxobacter sp. (strain Fw109-5) GN=Anae109_2555 PE=3 SV=1
RGQARIAVEACGVCRTDSAFINGAFPNVPFPLVPGHEIAGRIDALGEDVE--HWRVGERV
AVGWFGG-HCGTCVPCREGDLIHCEMI-QVPGWAYPGGYAEAMVVPASALAHVPDAFSAV
EAAPMGCAGVATFNALRRSAARPGDLVAVLGVGGLGHLGVQFAAKLGFETVAIARG-SEI
AETAKKLGVHHYIDGDAG-DVPAKLQKLGGAKVVLATASSAKAMSATIDGLRHNGELLVL
GATPEPIEVSPFQLIATSRTVHGHPSGTARDVEETLRFAAL
>tr|A7HGR5|A7HGR5_ANADF/28-301 Alcohol dehydrogenase GroES domain protein OS=Anaeromyxobacter sp. (strain Fw109-5) GN=Anae109_3732 PE=3 SV=1
PGEIRVRVEACGVCHSDAVTRSGAYPGLTLPRVPGHEIAGRVDAVGANVT--AWRAGDRV
GVGWHGG-HCFVCTACRKGDFINCVKA-QITGVTLDGGYAEYAVVRYEAAARIPDGLEAA
EAAPLLCAGITTYNSLRNSGARPGDTVAVQGVGGLGHLAIQYSARMGFRTVALSRG-VDK
RALALELGAHEYVDTQEV-DAAEGLRRLGGADLVLATAPNSAAIASTVNGLKARGKLLIV
AASFEPLQLSALSLLSG-KTIAGWPSGSAIDSEETMAFSAL
>tr|A9AQF7|A9AQF7_BURM1/30-304 Alcohol dehydrogenase GroES domain protein (Alcohol dehydrogenase) OS=Burkholderia multivorans (strain ATCC 17616 / 249) GN=adh PE=3 SV=1
PGQVRIRVEACGVCHSDSATVEREAPVGAPPRVPGHEVVGRIDALGDGVA--GWRVGERV
GVGFLAG-EDRTCPSCRHGDVVNCENP-IITGMTTDGGYAEIMLAQARGLVRVPEDLDAA
EAAPLLCAGLTTFNALRNAGARAGDVVAIHGLGGLGHLAVQFARKMGFYTVAIARG-ADK
AALAAQLGAHRYINAAAD-DVAATLRTLGGAKVVLGTAPTGTGMAETVAGLAARGKLIVV
AVPGEPIAVNAVDLVFGGRSIVGALTGTVADNEETLAFARL
>tr|B2HD87|B2HD87_MYCMM/28-302 NADP-dependent alcohol dehydrogenase AdhC OS=Mycobacterium marinum (strain ATCC BAA-535 / M) GN=adhC PE=4 SV=1
DGEVRISVSACGICGTDRAFVHGAFPGLGWPLTPGHEIAGRIAEIGNGVE--DFAVGDRV
AVGWFGG-NCNHCDPCRKGMFIHCAKM-KVPGWQYPGGYAESVTVPATALARIPAELSDA
EAAPMGCAGVTTYNALRHTRARPGDRVAVLGVGGLGHLGLQFCRAMGFETVAIARG-SAK
AEDARQLGAHHYIDSTTG-DVAEALRRIGGAAVVLATAGNSAAMAETVGGLLPRGELVVI
GVTADPLPISPVQLINPGLSVTGHPSGTAKDVEETMHFAVL
>tr|B2JWY3|B2JWY3_BURP8/28-302 Alcohol dehydrogenase GroES domain protein OS=Burkholderia phymatum (strain DSM 17167 / STM815) GN=Bphy_6430 PE=4 SV=1
AGQVLIKVQACGICHSDSLTKEGLWPGLQFPRVPGHEVAGVIDTVGAGVE--GWKAGERV
GVGWHGG-HCGRCAACRRGHFVVCEKA-QVPGISYDGGYADYLVAPVEALARMPDDLKDV
EAAPLLCAGITTFNALRNSGARAGDLVAVLGIGGLGHLGVQFARRMGFNTVAIARG-EDK
APLAKQLGAHHYIDSRSQ-DVAEALKALGGAKVILATVTSGDAMTATLGGLGLDGKLIIL
GVADKPIEVPPVQFIMGRNAVQGWPSGSSADSEDTLAFSAL
>tr|B2TFK7|B2TFK7_BURPP/28-302 Alcohol dehydrogenase GroES domain protein OS=Burkholderia phytofirmans (strain DSM 17436 / PsJN) GN=Bphyt_5668 PE=4 SV=1
AGQVLIKIQACGICHSDVLTKEGQWPGLEYPRVPGHEIAGVIDTVGAGVE--GWAAGQRV
GVGWHGG-HCGRCEHCRRGDFVLCQRA-LVPGISYDGGYAEFMVAPVEALARIPDDLSDV
DAAPLLCAGITTFNALRNSGARAGDVVAVLGIGGLGHLGVQFARKMGFVTVAIARG-QDK
ASLAKELGAHHYIDSTTA-NVAQALQALGGARVILATVTSGKAMSAVVGGLGLNGKLIMV
GLSEEPVEVPIAQFIMGRNSVQGWPSGTSADSQDTLAFSAL
>tr|B4EPJ2|B4EPJ2_BURCJ/30-304 Putative alcohol dehydrogenase OS=Burkholderia cepacia (strain J2315 / LMG 16656) GN=BceJ2315_63500 PE=4 SV=1
QGQVRIRVEACGVCHSDSATVEREAPDGAPPRVPGHEVVGRIDALGEGVS--GWRLGERV
GVGFLAG-EDRTCPSCRHGDVVNCQNP-VITGMTTDGGYAEIMLAEARGLVRVPDDLDAA
EAAPLLCAGLTTFNALRNAGARAGDVVAIHGLGGLGHLAVQFANKMGFHTVVIARG-ADK
AALAAQLGAHRYIDGRTE-DVAAALRALGGAKVVLGTAPTGSAMADTVAGLSARGKLIVV
AVPGEPIAVNAVDLVFGGRSVVGALTGTVTDNEETLAFARL
>tr|Q0SJX5|Q0SJX5_RHOSR/28-302 Alcohol dehydrogenase OS=Rhodococcus sp. (strain RHA1) GN=adh1 PE=3 SV=1
RDHVRIAVSACGVCGTDHAFVNGAFPDMSWPLTPGHEIAGTIAELGEGVD--NYAVGDRV
AVGWFGG-HCNQCIPCRQGSFIHCEKL-QVPSWQYPGGYAESVIVPANALARIPNELSFA
EAAPMSCAGVTTYDALRKTRAVPGDRVAILGIGGLGHLGVQFARAMGFETIAIARG-ADK
GDDARQLGAHHYIDSTAG-DVSEALQALGGVSVVLGTAASSKAMGDVVGGLLPLGELTVV
GVTPDPLPISPLQLITPGVDVTGHPSGTARDVEETMHFAVL
>tr|Q13M00|Q13M00_BURXL/28-302 Zinc-containing alcohol dehydrogenase superfamily OS=Burkholderia xenovorans (strain LB400) GN=Bxeno_B1921 PE=3 SV=1
AGQVLIKIQACGICHSDVLTKEGQWPGLEYPRVPGHEIAGVIDTVGAGVE--EWQAGQRV
GVGWHGG-HCGHCEHCRRGDFVLCQRA-LVPGISYDGGYAEFMLAPVEALARIPDDLADV
DAAPLLCAGITTFNALRNSGARAGDVVAILGIGGLGHLGVQFARKMGFVTVAIARG-QDK
ASLAKQLGAHHYIDSTAA-NVAQALQALGGARVILATVTSGKAMSAVVGGLGLNGKLIMV
GLSDEPVEVPVAQFIMGRNSVQGWPSGTSADSQDTLAFSAL
>tr|Q1BER1|Q1BER1_MYCSS/28-302 Alcohol dehydrogenase GroES-like protein OS=Mycobacterium sp. (strain MCS) GN=Mmcs_0502 PE=3 SV=1
PGHLRIDVAACGVCGTDHGFVNGNFPGLSWPITLGHEIAGTVAELGDGVD--EFAVGDRV
AVGWFGG-NCNKCIPCRRGLFMQCVNM-QVPSWHYPGGYAESVVVPATAPARIPDGLSFV
EAAPMGCAGVTTFNGLRQTRARAGDLVAVLGIGGLGHLGVQFARAMGFETVAIARG-AAK
EDDARALGAHHYIDSTAG-DVAAALQKLGGAAVVLATAASSAAMGQTVGGLGPQGELIVV
GVTPEQLPISPLDLINSGLSVTGHPSGTARDVEETMHFAVL
>tr|Q1IM55|Q1IM55_ACIBL/28-301 Alcohol dehydrogenase GroES-like OS=Acidobacteria bacterium (strain Ellin345) GN=Acid345_3044 PE=3 SV=1
AREVRIKVQACGVCHSDSVVKEGIMP-TSYPRVPGHEVVGVIDALGKDVP--RWKVGDRV
GVGWNGG-YCGYCDNCRRGDFFACTSGPFITGLTSDGGYADYMIARPEALALVPTDLSPE
DAAPLMCAGVTTYNCLRNSGAIPGDLVAVLGIGGLGHLAVQYAAKSGYRTAAIARG-ADK
AALAKQLGAHHYIDTEKE-DPSKALQTLGGAKVILSTVTAADAMEATLGGLAIRGKFFLI
GAV-PSMKINPLQMLTFRQGVEGWYSGTSIDSQDTLNFSVL
>tr|Q2S072|Q2S072_SALRD/28-302 Oxidoreductase, zinc-binding dehydrogenase family OS=Salinibacter ruber (strain DSM 13855) GN=SRU_2306 PE=3 SV=1
AHEVRVRVEACGICHSDAFVKEGTFPGLEYPRVPGHEVAGVVDAVGTDVT--QWSEGDRV
GVGWHGG-HCFTCDACRTGDFVNCENG-LVTGIHYDGGYAEYMTAPAEAVAKMPEALAAE
DAAPLLCAGITTFNALRNQDLQPGDLVAVQGIGGLGHLGVQYAAAMGLEVVALSTS-ADK
EELAHDLGASHFVDVSST-DPAEALQHQGGADLILATAPNADAITSVVGGLGRDGDLVIV
AATGEAVEVPPMALIQGRKSVSGWPSGDAKDSEDTLAFSAQ
>tr|Q73ZJ0|Q73ZJ0_MYCPA/28-302 AdhA_2 OS=Mycobacterium paratuberculosis GN=adhA PE=3 SV=1
RDEVRLTVGACGICGTDAHFVNGAFPGLSWPLTPGHEIAGRIAELGEGVE--GFAVGQRV
AVGWFGG-CCYRCDPCRAGLFIHCVNG-KVPSWHYPGGYAESVTVPTSALARIPEELTDA
EAAPMGCAGVTTYNALRHTKALPGDRVAILGVGGLGHLGVQFAAAMGFETIAINRG-TGK
ADDARKLGAHHYIDSTAE-DPAEALRALGGAAVVLATAGNSQAMAATVGGLAPQGELVTI
GVTPEPLPISPLQLITPGLSIVGHPSGTAKDVEDTMQFAVL
>tr|Q7NDX1|Q7NDX1_GLOVI/28-302 Alcohol dehydrogenase OS=Gloeobacter violaceus GN=gll4111 PE=3 SV=1
PREVRLSVSACGVCHSDSVTVEGTMRGIAYPRVPGHEVIGTIEALGPEVL--GWEVSMRV
GVGWFGG-SCGYCAHCRRGSAFACETVSAVTGVTRDGGYATHMLADVSALAHVPTDLDVV
ESAPLLCAGITTFNALRNCGAGPGELVAIHGIGGLGHLGIQFAARQGFRTVAVNRG-RDK
EELARSLGAHEYIDSEEG-DPAAALLAMGGAKAILATVTSEKAMQALVGGLGPNGTMMLI
GAV-PTLTVNPTELLLKRAAVKGWYSGTAADSEDTLLFSHR
>tr|Q82NE6|Q82NE6_STRAW/28-304 Putative alcohol dehydrogenase OS=Streptomyces avermitilis GN=adhA2 PE=4 SV=1
PGHVRIAVDACGICHSDSVFVDALLPGVRFPLVPGHEIAGHIDELGEGTD-ISWQVGDRV
AVGWFGG-SCGHCPPCRQGDFVVCQNL-KVPGWAYDGGYAEAVIAPADALARIPDALAAT
DAAPLGCAGVTTYNGLRRSSARPGDLVAVLGIGGLGHLGVKYAAAMGFETVAIARG-SDK
ADFAKQLGAHHYIDSTADTTVADALQSLGGAKAVLATAANSDAITATVDGLAPRGELVAI
GVDAEPLGISPNQLLMGGKIIRGHPSGTAQDVQDTMAFSAL
