# Supplementary material for: Subdivision of the MDR superfamily of medium-chain dehydrogenases/reductases through iterative hidden Markov model refinement
Source: BMC Bioinformatics. 2010 Oct 27;11:534. doi: 10.1186/1471-2105-11-534 (PMC2976758; doi:10.1186/1471-2105-11-534)
Supplement: Additional file 4 — MDR family alignment figures. Illustrations showing the mafft MSAs from Additional file 3: mdr-sequences. Red sequence identifiers denote sequences from UniProtKB/TrEMBL, while blue correspond to sequences from Swiss-Prot. The position cscores are shown in a bar plot under the MSA. Positions that contain gaps in over 90% of the sequences have been removed from the alignment in order to increase readability. [file 1471-2105-11-534-S4.ZIP › mdr/MDR025.seed]

>tr|A1CNK3|A1CNK3_ASPCL/42-333 Xylitol dehydrogenase XdhB, putative OS=Aspergillus clavatus GN=ACLA_019290 PE=3 SV=1
PGEVTIEVRSTGICGSDVHFWHAGCIGP-MIVEGDHILGHESAGQVIAVASDVTTLKPGD
RVAIEPNIICN--ECEPCLTGRYNGCEKVAFLSTPPVDGLLRRYVNHPAIWCHKIGD-MS
FEDGALLEPLSVSLAAIERSGLRLGDPCLITGAGPIGLITLLSARAAGATPIVITDIDEG
RLEFAKSLVPEVRTYKVQIGQSAEQNAEGII-NVFNDGQGTGPDALRPRLALECTGVESS
VASAIWSVKFGGKVFVIGVGKNEM-TIPFMRLSTMEIDLQYQYRYCNTWPRAIRLVKN
>tr|A1D1E5|A1D1E5_NEOFI/44-335 Xylitol dehydrogenase XdhB, putative OS=Neosartorya fischeri (strain ATCC 1020 / DSM 3700 / NRRL 181) GN=NFIA_009170 PE=3 SV=1
PGEVTIEVRSTGICGSDVHFWHAGCIGP-MIVEGDHILGHESAGQVIAVAPDVTSLKPGD
RVAIEPNIPCH--ACEPCLTGRYNGCLNVAFLSTPPVDGLLRRYVNHPAVWCHKIGD-MS
FEDGALLEPLSVSLAAIERSGLRLGDPCLITGAGPIGLITLLSAKAAGATPLVITDIDEG
RLEFAKSLVPEVRTYKVQFGLSAEEQANAIV-NVFNDGQGSGPDALRPRLALECTGVESS
VASAIWSVKFGGKVFVIGVGKNEM-TIPFMRLSTQEIDLQYQYRYCNTWPRAIRLVQN
>tr|A2QAC0|A2QAC0_ASPNC/42-333 Catalytic activity: L-iditol + NAD(+) <=> L-sorbose + NADH. OS=Aspergillus niger (strain CBS 513.88 / FGSC A1513) GN=An01g10920 PE=4 SV=1
PGEVTIEVRSTGICGSDVHFWHAGCIGP-MIVTGDHILGHESAGQVVAVAPDVTSLKPGD
RVAVEPNIICN--ACEPCLTGRYNGCENVQFLSTPPVDGLLRRYVNHPAIWCHKIGD-MS
YEDGALLEPLSVSLAGIERSGLRLGDPCLVTGAGPIGLITLLSARAAGASPIVITDIDEG
RLEFAKSLVPDVRTYKVQIGLSAEQNAEGII-NVFNDGQGSGPGALRPRIAMECTGVESS
VASAIWSVKFGGKVFVIGVGKNEM-TVPFMRLSTWEIDLQYQYRYCNTWPRAIRLVRN
>tr|A2R6Z2|A2R6Z2_ASPNC/33-296 Catalytic activity: L-iditol + NAD(+) <=> L-sorbose + NADH. OS=Aspergillus niger (strain CBS 513.88 / FGSC A1513) GN=An16g01710 PE=3 SV=1
PNECLVHVRATGICGSDVHFWKHGHIGP-MIVTGDNGLGHESAGVVLQVGEAVTRFKP--
--------------------GLYHACPDVVFFSTPPHHGTLRRYHAHPEAWLHKIPDHVS
FEEGSLLEPLTVALAGIDRSGLRLADPLVICGAGPIGLVTLLAANAAGAEPIVITDLDEN
RLAKAKELVPRVRPVKVEKGESSADLGQRII-SEL---------GQEAKLVMECTGVESS
VHAGIYATRFGGTVFVIGVGKDFQ-NIPFMHMSAKEINLKFQYRYHDIYPKSIALVAA
>tr|A4RLC1|A4RLC1_MAGGR/48-331 Putative uncharacterized protein OS=Magnaporthe grisea GN=MGG_01231 PE=4 SV=1
EGQVTIAIRSTGICGSDVHFWHHGCIGP-MIVREDHILGHESAGEIIAVHPSVTSLKVGD
RVAVEPQVICY--ECEPCLTGRYNGCEKVDFLSTPPVPGLLRRYVNHPAVWCHKIGD-MS
WEDGAMLEPLSVALAGIQRAGITLGDPVLVCGAGPIGLITLLCAKAAGACPLVITDIDDG
RLKFAKELVPDVITFKVEGRPTAEDAAKSIV-EAFG--------GVEPTLAIECTGVESS
IASAIWAVKFGGKVFVIGVGRNEI-SLPFMRASVREVDLQFQYRYCNTWPRAIRLIQN
>tr|A5DD67|A5DD67_PICGU/37-324 Putative uncharacterized protein OS=Pichia guilliermondii GN=PGUG_01218 PE=3 SV=2
PGQVLLHVRATGICGSDIHFWKTGAIGE-LKVLGNCTLGHEAAGEVIEVGENVTNVAAGD
RVAIEPGVPCG--NCFLCSQGDYNLCEQVQFIGVYPYHGSMQRFLVHDARYVHKLPDNMS
YEKGALVEPASVAYHAIERAQLRLGGGVLVAGAGPIGLFTLLLAKASGCTPLCITDISQD
RLDFAKKLVPELKTYRINPKLTPQETGLEIK-KQFGPTE-----YHAPHVSLECTGVESS
INCCAYATRRSGTLMVVGVGKDEI-KIPFMTLSLAEVDVKFINRYHHSWAPVIKLISE
>tr|A6SQZ4|A6SQZ4_BOTFB/51-333 L-arabinitol 4-dehydrogenase OS=Botryotinia fuckeliana (strain B05.10) GN=BC1G_15180 PE=4 SV=1
PGEVTVGIRSVGICGSDVHFWHAGCIGP-MIVEDTHILGHESAGVVLAVHPSVDSLKVGD
RVAVEPNIICG--ECERCLTGRYNGCEKVLFLSTPPVPGLLRRYVNHPATWCYKIGN-MS
FEDGAMLEPLSVALAGLERANVKLGDPVLICGAGPIGLITLLCARAAGACPIVITDIDEG
RLAFAKELVPSVTTHKVE-RLSAEEGAKSIV-KSFG--------GIEPAVAMECTGVESS
VAAACWAVKFGGKVFVVGVGKDEM-TLPFMRLSTREVDLQFQYRYCNTWPRAIRLVES
>tr|A7EKW2|A7EKW2_SCLS1/39-321 Putative uncharacterized protein OS=Sclerotinia sclerotiorum (strain ATCC 18683 / 1980 / Ss-1) GN=SS1G_05959 PE=4 SV=1
PGEVTVGIRSVGICGSDVHFWHAGCIGP-MIVEDTHILGHESAGVVLAVHPSVDSLKVGD
RVAVEPNIICG--ECERCLTGRYNGCEKVLFLSTPPVPGLLRRYVNHPATWCYKIGN-MS
FEDGAMLEPLSVALAGLERANVKLGDPVLICGAGPIGLITLLCARAAGACPIVITDIDDG
RLAFAKELVPSVIAHKVE-RLSPEEGGKAIV-KSFG--------GIEPAVAMECTGVESS
VAAACWAVKFGGKVFVVGVGKDEM-TLPFMRLSTREVDLQFQYRYCNTWPRAIRLVES
>tr|B0XNT6|B0XNT6_ASPFC/44-335 Xylitol dehydrogenase XdhB, putative OS=Aspergillus fumigatus (strain CEA10 / CBS 144.89 / FGSC A1163) GN=AFUB_015610 PE=3 SV=1
PGEVTIEVRSTGICGSDVHFWHAGCIGP-MIVEGDHILGHESAGQVIAVAPDVTSLKPGD
RVAIEPNIPCH--ACEPCLTGRYNGCLNVAFLSTPPVDGLLRRYVNHPAVWCHKIGD-MS
FEDGALLEPLSVSLAAIERSGLRLGDPCLITGAGPIGLITLLSAKAAGATPLVITDIDEG
RLQFAKSLVPEVRTYKVQFGLSAEEQANAII-NVFNDGQGSGPDALRPRLALECTGVESS
VASAIWSVKFGGKVFVIGVGKNEM-TIPFMRLSTQEIDLQYQYRYCNTWPRAIRLVQN
>tr|B0XQM1|B0XQM1_ASPFC/33-318 L-arabinitol 4-dehydrogenase OS=Aspergillus fumigatus (strain CEA10 / CBS 144.89 / FGSC A1163) GN=AFUB_010440 PE=3 SV=1
PDECLVHVRATGICGSDVHFWKHGRIGP-MIVTGDNGLGHESAGVVLQIGEAVTRFKPGD
RVALECGVPCSKPTCSFCRTGKYHACPDVVFFSTPPHHGTLRRYHAHPEAWLHKIPDNIS
FEEGSLLEPLSVALAGINRSGLRLADPLVICGAGPIGLITLLAASAAGAEPIVITDIDEN
RLSKAKELVPRVHPVHVQKQESPQHLGARIV-REL---------GQEAKLVLECTGVESS
VHAGIYATRFGGMVFVIGVGKDFQ-NIPFMHMSAKEIDLRFQYRYHDIYPRAINLVSA
>tr|B2AA14|B2AA14_PODAN/48-332 Predicted CDS Pa_1_2490 OS=Podospora anserina PE=4 SV=1
EGEVTVAIRSTGICGSDVHFWKHGCIGP-MIVTCDHVLGHESAGEIIAVHPSVKTLQVGD
RVAIEPQVICN--ECEPCLTGRYNGCEKVDFLSTPPVAGLLRRYVNHKAVWCHKIGD-MS
YEDGAMLEPLSVALAGMQRAGVRLGDPVLICGAGPIGLITLLCCQAAGACPLVITDIDEG
RLKFAKEIAPGVVTVKVEPGLSVEQQAERIVKEGFN--------GIEPAIALECTGVESS
IGAAIWAMKFGGKVFVIGVGRNEI-QIPFMRASVREVDLQFQYRYSNTWPRAIRLVQS
>tr|B2W586|B2W586_PYRTR/44-328 Sorbitol dehydrogenase OS=Pyrenophora tritici-repentis (strain Pt-1C-BFP) GN=PTRG_04786 PE=4 SV=1
PGEVLLNVKSTGICGSDIHFWHAGCIGP-MIVEDTHVLGHESAGTVMAVHPSVTNLKPGD
RVAIEPNIICG--ECEPCLTGRYNGCERVLFLSTPPVTGLLRRYLKHPAMWCHKLPDSMT
FEDGAMLEPLSVALAGMDRANVRLGDPVIVCGAGPIGLVTLLCCQAAGATPLVITDIDEG
RLKFAKELVPNVLTHKVEFSHSPTDFQSAVL-KLTE--------GIEPAIAMECTGVESS
INACIQTVKFGGKVFVIGVGKNEM-KIPFMRLSTREVDLQFQYRYCNTWPKAIRLYKS
>tr|B6HI95|B6HI95_PENCH/41-332 Pc21g23190 protein OS=Penicillium chrysogenum Wisconsin 54-1255 GN=Pc21g23190 PE=4 SV=1
AGEVTIEVRSTGICGSDVHFWHAGCIGP-MIVTGDHVLGHESAGQVLAVAPDVTHLKVGD
RVAVEPNVICN--ACEPCLTGRYNGCVNVAFLSTPPVDGLLRRYVNHPAVWCHKIGD-MS
YEDGAMLEPLSVTLAAIERSGLRLGDPLLITGAGPIGLISLLSARAAGACPIVITDIDEG
RLAFAKSLVPEVRTYKVEIGKSAEECADGII-NALNDGQGSGPDALRPKLALECTGVESS
VNSAIWSVKFGGKVFVIGVGKNEM-TIPFMRLSTQEIDLQYQYRYCNTWPRAIRLIQN
>tr|B6QBW8|B6QBW8_PENMA/43-334 Xylitol dehydrogenase XdhB OS=Penicillium marneffei ATCC 18224 GN=PMAA_066330 PE=4 SV=1
SGEVTVEIRSTGICGSDVHFWHAGCIGP-MIVTGDHILGHESAGVIIAVADDVKTLKVGD
RVAVEPNVICN--KCEPCLTGRYNGCESVEFLSTPPVDGLLRRYVNHPAVWCHKIGD-MS
FENGALLEPLSVALAGIDRAGVRLGDPVLVAGAGPIGLVTLLCVRAAGASPIVITDIDEG
RLAFAKELVPDVRTYKVQIGKTAEENAAGIL-AALNDGNADTIDAIRPRVAMECTGVESS
VASAIWSVKFGGKVFVIGVGKNEM-QVPFMRLSTWEIDLQYQYRYSNTWLKAIRLVKN
>tr|Q0CIM8|Q0CIM8_ASPTN/33-318 Putative uncharacterized protein OS=Aspergillus terreus (strain NIH 2624) GN=ATEG_06456 PE=3 SV=1
PHECLVHVRATGICGSDVHFWKHGAIGP-MVVTGDNGLGHESAGVVLKVGSEVTRFKPGD
RVALECGIPCSKPTCYFCRTGQYNACPDVVFYSTPPHHGTLRRYHAHPEAWLHKIPDNIS
FEEGSLLEPLTVALAGIDRSGLRLADPLVICGAGPIGLVTLLAANAAGAEPIVITDLDET
RLAKAKELVPRVRPLKASLGEDAKTFAGRIV-ETL---------GQQAKLVIECTGVESS
IHAGIYSARFGGSVFVIGVGKDML-NFPFMHLSANEIDLRFQYRYHDIYPKSIALVAA
>tr|Q0CMA8|Q0CMA8_ASPTN/42-333 Putative uncharacterized protein OS=Aspergillus terreus (strain NIH 2624) GN=ATEG_05176 PE=3 SV=1
AGEVTVEVRSTGICGSDVHFWHDGCIGP-MIVTGDHILGHESAGRVLAVAPDVTHLKPGD
RVAIEPNIICN--ACEPCLTGRYNGCERVAFLSTPPVDGLLRRYVNHPAIWCHKIGD-MS
YEDGALLEPLSVSLAAIERSGLRLGDPTLITGAGPIGLITLLSARAAGATPIVITDIDEG
RLAFAKSLVPDVRTYKVQTNLSAEQNAEGII-NVFNDGQGAGPDALRPKLALECTGVESS
VASAIWSVKFGGKVFVIGVGKNEM-NIPFMRLSTQEIDLQYQYRYCNTWPRAIRLVKN
>tr|Q0U2A0|Q0U2A0_PHANO/46-330 Putative uncharacterized protein OS=Phaeosphaeria nodorum GN=SNOG_14274 PE=4 SV=1
EGEVLLNVKSTGICGSDIHFWHAGCIGP-MIVEDTHILGHESAGTVLAVHPSVSTLKVGD
RVAIEPNVICH--ECEPCLTGRYNGCEKVQFLSTPPVTGLLRRYLKHPAMWCHKLPDNLT
FEDGAMLEPLSVALAGMDRANVRLGDPVVICGAGPIGLVTLLCARAAGAAPIVITDIDEG
RLKFAKDLVPNVATHKVEFSHSVDDFRNAVI-AKME--------GVEPAIAMECTGVESS
INGAIQAVKFGGKVFVIGVGKNEM-KIPFMRLSTREVDLQFQYRYCNTWPKAIRLVKS
>tr|Q2HDL0|Q2HDL0_CHAGB/63-345 Putative uncharacterized protein OS=Chaetomium globosum GN=CHGG_01694 PE=4 SV=1
EGQVTIAIRSTGICGSDVHFWKHGCIGP-MIVGCDHILGHESAGEIVAVHPGVTSLKVGD
RVAVEPQVICN--ACEPCLTGRYNGCEAVDFLSTPPVPGLLRRYVNHPAVWCHKIGD-MS
YEDGAMLEPLSVALAGLHRAEVRLGDPVLVCGAGPIGLITMLCAKAAGACPLVITDIDEG
RLRFAKEICPEVITHKVE-RMSAEEAAKAVV-ASFG--------GIEPAVALECTGVESS
IAAAIWAVKFGGKVFVIGVGKNEI-QIPFMRASVREVDLQFQYRYSNTWPRAIRLVQN
>tr|Q2UTV5|Q2UTV5_ASPOR/33-318 Sorbitol dehydrogenase OS=Aspergillus oryzae GN=AO090009000575 PE=3 SV=1
PHECLVHVRATGICGSDVHFWKHGHIGD-MVVTGDNGLGHESAGVVLKVGKDVTRFKPGD
RVAMECGVPCSKPTCYFCRTGQYNACPDVVFFSTPPHHGTLRRYHVHPEAWLHHIPDNIS
FEEGALLEPLTVALAGIDRSGLRLADPLVICGAGPIGLVTLLAANAAGAEPIVITDLDEG
RLAKAKEIVPRVRPVKVTREDTPKALAGRIV-ETL---------GQEAKLVIECTGVESS
IHAGIYSTRFGGSVFVIGVGKDFQ-TIPFMHLSAKEIDLRWQYRYHDIYPKAIGLVAA
>tr|Q4WRH7|Q4WRH7_ASPFU/44-335 Xylitol dehydrogenase XdhB OS=Aspergillus fumigatus GN=AFUA_1G16270 PE=3 SV=1
PGEVTIEVRSTGICGSDVHFWHAGCIGP-MIVEGDHILGHESAGQVIAVAPDVTSLKPGD
RVAIEPNIPCH--ACEPCLTGRYNGCLNVAFLSTPPVDGLLRRYVNHPAVWCHKIGD-MS
FEDGALLEPLSVSLAAIERSGLRLGDPCLITGAGPIGLITLLSAKAAGATPLVITDIDEG
RLQFAKSLVPEVRTYKVQFGLSAEEQANAII-NVFNDGQGSGPDALRPRLALECTGVESS
VASAIWSVKFGGKVFVIGVGKNEM-TIPFMRLSTQEIDLQYQYRYCNTWPRAIRLVQN
>tr|Q4WT03|Q4WT03_ASPFU/33-318 L-arabinitol 4-dehydrogenase OS=Aspergillus fumigatus GN=AFUA_1G11020 PE=3 SV=1
PDECLVHVRATGICGSDVHFWKHGRIGP-MIVTGDNGLGHESAGVVLQIGEAVTRFKPGD
RVALECGVPCSKPTCSFCRTGKYHACPDVVFFSTPPHHGTLRRYHAHPEAWLHKIPDNIS
FEEGSLLEPLSVALAGINRSGLRLADPLVICGAGPIGLITLLAASAAGAEPIVITDIDEN
RLSKAKELVPRVHPVHVQKQESPQHLGARIV-REL---------GQEAKLVLECTGVESS
VHAGIYATRFGGMVFVIGVGKDFQ-NIPFMHMSAKEIDLRFQYRYHDIYPRAINLVSA
>tr|Q55KC5|Q55KC5_CRYNE/75-361 Putative uncharacterized protein OS=Cryptococcus neoformans GN=CNBK0610 PE=3 SV=1
QDEVVVHIKATGICGSDVHFWKHGQIGPTMIVTDTCGAGHESAGEVVEVGPGVEQWKVGD
RVAIECGVPCGQASCGPCVTGRYNACPQVVFFSTPPYHGTLTRYHAHPASWLHRLPDNLS
YEEGALCEPLAVALAALERAGNRLGDPVLICGAGPIGLVTLLASHAAGCTPIVITDLQAS
RLEVAKKLIPTVKTVQIERSWTSKETSEAIK-EAA---------GTGIRVAIDATGFESS
ITAAIYSVVFGGKVFVIGAGPSEQ-KYPFGYCSANEIDLQFQYRYAHQYPKALRIVSG
>tr|Q55NU8|Q55NU8_CRYNE/67-353 Putative uncharacterized protein OS=Cryptococcus neoformans GN=CNBG4640 PE=3 SV=1
PGEVTIHVRATGICGSDVHFWKHGHIGPTMIVTDECGAGHESAGEIVAVGEGVAQWQVGD
RVAVEAGVPCGLASCDPCRTGRYNACPAVVFFSTPPYHGTLTRYHNHPAAWCHRLADNVS
YEEGSLCEPLAVALAGLDRAGVRLGDPIAICGAGPIGLVTLLAAHAAGCTPIVITDLFPS
RLEFAKKLLPTVKTVQIEKTAKPEEVAKQIK-GAA---------GMQLSLAFDCTGVESS
IRSAIFSVKFGGKVFVIGVGPSEQ-SYPFGYCSANEIDLQFQYRYNNQYPKAIRLVAG
>tr|Q5B544|Q5B544_EMENI/33-296 Putative uncharacterized protein OS=Emericella nidulans GN=AN4336.2 PE=3 SV=1
PDGCLIHVRATGICGSDVHFWKHGRIGP-MVVTGDNGLGHESAGVVLQVGDAVTRFKP--
--------------------GKYHACPDVVFFSTPPHHGTLRRYHAHPEAWLHRLPDHVS
FEEGALLEPLTVALAGIDRSGLRLADPLVICGAGPIGLVTLLAANAAGAAPIVITDIDSN
RLAKAKELVPRVQPVLVQKQESPQELAGRIV-QRL---------GQEARLVLECTGVESS
VHAGIYATRFGGTVFVIRVGKDFQ-NIPFMHMSAKEIDLRFQYRYHDIYPKAISLVNA
>tr|Q5BET8|Q5BET8_EMENI/42-333 Putative uncharacterized protein OS=Emericella nidulans GN=AN0942.2 PE=3 SV=1
PGEVTIEVRSTGICGSDVHFWHAGCIGP-MIVTGDHILGHESAGDVIAVAPDVTSLKVGD
RVAIEPNVICN--ACEPCLTGRYNGCEKVAFLSTPPVDGLLRRYVNHPAVWCHKIGD-MS
YEDGALLEPLSVSLAAVERSGLRLGDPCLITGAGPIGLITLLSARAAGATPLVITDIDEG
RLKFAKELVPEVRTYKVEIGFSAEETAEGII-NAFNDGQGAGPDALRPRIALECTGVESS
VASAIWSVKFGGKVFVIGVGKNEM-KIPFMRLSTQEIDLQYQYRYCNTWPRAIRLVKN
>tr|Q5GN52|Q5GN52_ASPNG/42-333 L-arabitol dehydrogenase OS=Aspergillus niger GN=ladA PE=3 SV=1
PGEVTIEVRSTGICGSDVHFWHAGCIGP-MIVTGDHILGHESAGQVVAVAPDVTSLKPGD
RVAVEPNIICN--ACEPCLTGRYNGCENVQFLSTPPVDGLLRRYVNHPAIWCHKIGD-MS
YEDGALLEPLSVSLAGIERSGLRLGDPCLVTGAGPIGLITLLSARAAGASPIVITDIDEG
RLEFAKSLVPDVRTYKVQIGLSAEQNAEGII-NVFNDGQGSGPGALRPRIAMECTGVESS
VASAIWSVKFGGKVFVIGVGKNEM-TVPFMRLSTWEIDLQYQYRYCNTWPRAIRLVRN
>tr|Q5K981|Q5K981_CRYNE/75-361 L-iditol 2-dehydrogenase, putative OS=Cryptococcus neoformans GN=CNK02880 PE=3 SV=1
QDEVVVHIKATGICGSDVHFWKHGQIGPTMIVTDTCGAGHESAGEVVEVGPGVEQWKVGD
RVAIECGVPCGQASCGPCVTGRYNACPQVVFFSTPPYHGTLTRYHAHPASWLHRLPDNLS
YEEGALCEPFAVALAALERAGNRLGDPVLICGAGPIGLVTLLASHAAGCTPIVITDLQAS
RLEVAKKLIPTVKTVQIERSWTSKETSEAIK-EAA---------GTGIRVAIDATGFESS
ITAAIYSVVFGGKVFVIGAGPSEQ-KYPFGYCSANEIDLQFQYRYAHQYPKALRIVSG
>tr|Q5KD15|Q5KD15_CRYNE/67-353 L-arabinitol 4-dehydrogenase, putative OS=Cryptococcus neoformans GN=CNBL3030 PE=3 SV=1
PGEVTIHVRATGICGSDVHFWKHGHIGPTMIVTDECGAGHESAGEIVAIGEGVTQWQVGD
RVAIEAGVPCGLASCEPCRTGRYNACPADVFFSTPPYHGTLTRYHNHPAAWCHRLADNMS
YEEGSLCEPLTVALAGIDRAGVRLGDPIVICGAGPIGLVTLLAAHAAGCTPIVITDLFAS
RLEFAKKLLPTVKTVLIEKTAKPEEVAKQIK-DVA---------GMQLSIALDCTGVESS
IRSAIFSVKFGGKVFVIGVGPSEQ-SYPFGYCSAREIDLQFQYRYNNQYPKAIRLISG
>tr|Q5KEL5|Q5KEL5_CRYNE/67-353 L-arabinitol 4-dehydrogenase, putative OS=Cryptococcus neoformans GN=CNG00100 PE=3 SV=1
PGEVTIHVRATGICGSDVHFWKHGHIGPTMIVTDECGAGHESAGEIVAVGEGVAQWQVGD
RVAVEAGVPCGLASCDPCRTGRYNACPAVVFFSTPPYHGTLTRYHNHPAAWCHRLADNVS
YEEGSLCEPLAVALAGLDRAGVRLGDPIAICGAGPIGLVTLLAAHAAGCTPIVITDLFPS
RLEFAKKLLPTVKTVQIEKTAKPEEVAKQIK-GAA---------GMQLSLAFDCTGVESS
IRSAIFSVKFGGKVFVIGVGPSEQ-SYPFGYCSANEIDLQFQYRYNNQYPKAIRLVAG
>tr|Q6BXS6|Q6BXS6_DEBHA/30-318 DEHA2B00594p OS=Debaryomyces hansenii GN=DEHA2B00594g PE=3 SV=1
KGQVLIHVRATGICGSDIHFWKSGSIGD-LKVLDNCILGHEAAGDVVEIGEGVTNVSVGD
RVAIEPGVPCG--NCFLCSQGDYNLCEDVQFIGVFPYHGSMQRYITHNSRYVYRLPDNMT
YSQGALVEPISVAYHGIERANLKLGEGVLIAGAGPIGLVALLLAKASGCTPLCITDLSKE
KLEFAKTLVPQVRTYKVNTKLSPQENAKEVR-SIFGDQE-----CNFPHVTLECTGVESS
IITCAYVTRRSGTLMVIGVGKDIINNFPFMRLSLAEIDVKFINRYHDSWPTVIRLLSH
>tr|Q763T4|Q763T4_ASPOR/42-333 L-arabinitol 4-dehydrogenase (Sorbitol dehydrogenase) OS=Aspergillus oryzae GN=ladA PE=3 SV=1
PGEVTVQVRSTGICGSDVHFWHAGCIGP-MIVTGDHILGHESAGEVIAVASDVTHLKPGD
RVAVEPNIPCH--ACEPCLTGRYNGCEKVLFLSTPPVDGLLRRYVNHPAVWCHKIGD-MS
YEDGALLEPLSVSLAAIERSGLRLGDPVLVTGAGPIGLITLLSARAAGATPIVITDIDEG
RLAFAKSLVPDVITYKVQTNLSAEDNAAGII-DAFNDGQGSAPDALKPKLALECTGVESS
VASAIWSVKFGGKVFVIGVGKNEM-KIPFMRLSTQEIDLQYQYRYCNTWPRAIRLVRN
>tr|Q7SI09|Q7SI09_NEUCR/40-322 Putative uncharacterized protein OS=Neurospora crassa GN=NCU00643 PE=4 SV=1
EGEVTVAVRSTGICGSDVHFWKHGCIGP-MIVECDHVLGHESAGEVIAVHPSVKSIKVGD
RVAIEPQVICN--ACEPCLTGRYNGCERVDFLSTPPVPGLLRRYVNHPAVWCHKIGN-MS
YENGAMLEPLSVALAGLQRAGVRLGDPVLICGAGPIGLITMLCAKAAGACPLVITDIDEG
RLKFAKEICPEVVTHKVE-RLSAEESAKKIV-ESFG--------GIEPAVALECTGVESS
IAAAIWAVKFGGKVFVIGVGKNEI-QIPFMRASVREVDLQFQYRYCNTWPRAIRLVEN
>tr|Q7ZA30|Q7ZA30_9BASI/72-358 Alcohol dehydrogenase OS=Puccinia triticina PE=2 SV=1
PGQVLVRVRATGICGSDIHFWKHSRVGEKMVVKHECGAGHESAGEVIALGEGVTDLEVGD
RVAIETGIPCSKPTCEMCRTGQYNACPEIMFWFTSPYHGLMTRYHAHPSCWLHKLPPNVS
YEEGSLLEPLAVALAGIERAGVRLGDPVLICGAGPIGLVTLLACHAAGACPIAITDLSEG
RLDCAKRLVPSVSTFKISLGESETDVAGQIQ-AAM---------GCKPRVAMECTGFESS
IATAIFSVKFGGKVFVIGVGKDKQ-TLPFMHMAENEIDLQFQFRYANQYPKAIRLVST
>tr|Q96V44|Q96V44_TRIRE/53-336 L-arabinitol 4-dehydrogenase OS=Trichoderma reesei GN=LAD1 PE=2 SV=1
PGEVTIAVRSTGICGSDVHFWHAGCIGP-MIVEGDHILGHESAGEVIAVHPTVSSLQIGD
RVAIEPNIICN--ACEPCLTGRYNGCEKVEFLSTPPVPGLLRRYVNHPAVWCHKIGN-MS
WENGALLEPLSVALAGMQRAKVQLGDPVLVCGAGPIGLVSMLCAAAAGACPLVITDISES
RLAFAKEICPRVTTHRIEIGKSAEETAKSIV-SSFG--------GVEPAVTLECTGVESS
IAAAIWASKFGGKVFVIGVGKNEI-SIPFMRASVREVDIQLQYRYSNTWPRAIRLIES
