# Supplementary material for: Subdivision of the MDR superfamily of medium-chain dehydrogenases/reductases through iterative hidden Markov model refinement
Source: BMC Bioinformatics. 2010 Oct 27;11:534. doi: 10.1186/1471-2105-11-534 (PMC2976758; doi:10.1186/1471-2105-11-534)
Supplement: Additional file 4 — MDR family alignment figures. Illustrations showing the mafft MSAs from Additional file 3: mdr-sequences. Red sequence identifiers denote sequences from UniProtKB/TrEMBL, while blue correspond to sequences from Swiss-Prot. The position cscores are shown in a bar plot under the MSA. Positions that contain gaps in over 90% of the sequences have been removed from the alignment in order to increase readability. [file 1471-2105-11-534-S4.ZIP › mdr/MDR026.seed]

>tr|A1CCN1|A1CCN1_ASPCL/25-311 Alcohol dehydrogenase OS=Aspergillus clavatus GN=ACLA_062530 PE=3 SV=1
PTDAIIRVR---------YTALCGSELHVFRGHQP-SSTDFIMGHEFTGEVVETGAQVQR
--FKPGDRVISPFTVS--CGECFYCTQGCSSRCAKGKLYGSAVLDGAQADYVRVPLADAT
LVGAPA------G--V-DEKKLVLMADILPTGYFAARN--------AFRGMDGTDVREST
VVLFGCGPVGLCALVSALEFRPKNLIAVDSVPSRLETARSLGA-EAWNFQT------DAD
GLRKRVLELTD-GRGADVAIEVVGHSSALRMAFDLLRPWGRISSVGVHNG-EIPWTGNEA
YGKNLQIQMGRCPVRSIFEDALQLLV-------Q
>tr|A1CF53|A1CF53_ASPCL/31-317 Alcohol dehydrogenase OS=Aspergillus clavatus GN=ACLA_092000 PE=3 SV=1
PEDIIVQVT---------YTALCGSELHMYRGIEP-AGSGFIMGHEFTGVVVETGDAVTT
--IQKGDKVVSAFTTS--CGKCFYCKQGFSSRCEKNVLFGCDALDGGQAEFVRIPNAEGS
VMKAPE------G--V-EDKLLVLMGDIFPTGYFAASN--------AFKGRTPEQISEQT
VVLIGCGPVGLCALINALEYKPKHLLAVDSIPARLELARVLGA-EPWNFQT------DRE
GLDKRIKELTD-GRGADAVIEVVGLSPALKTGFDLLRPWGVISSVGVHNG-EIPWDGNDA
YGKNLTIQMGRCPVRSVSEPALEVLK-------K
>tr|A1CV81|A1CV81_NEOFI/25-311 Zinc-containing alcohol dehydrogenase, putative OS=Neosartorya fischeri (strain ATCC 1020 / DSM 3700 / NRRL 181) GN=NFIA_044770 PE=3 SV=1
PTDVIVKVQ---------YTALCGSELHVFRGHQP-SGSEFVMGHEFTGEVTAVGCQVRR
--FRVGDRVVSPFTIS--CGKCFYCRQGYSSRCALCLLYGTVALDGAQADYVRVPLADTT
LIAAPA------G--V-DEKKLVLMADILPTGFFAAKN--------AFEDTVSGVAQGST
VLLFGCGPVGICALISALEYKPKHLIAIDSVPSRLELARTLGA-EPWNFQT------DGE
SLRKRVMDLTE-GRGADIAIEVVGHSSALRMAFDLLRPWGRISSVGVHNG-EIPWTANEA
YNKNLQIQMGRCPVRSIFEDALALLI-------K
>tr|A1CYY0|A1CYY0_NEOFI/31-317 Alcohol dehydrogenase OS=Neosartorya fischeri (strain ATCC 1020 / DSM 3700 / NRRL 181) GN=NFIA_035180 PE=3 SV=1
PADIVVKVT---------YTALCGSDLHTYRGIEP-SGSGFIMGHEFTGVVVETGDAVTK
--FQKGDKVVSAFTTS--CGKCFYCKQGYSSRCEENILFGCEALDGGQAEYVRIPNAEGT
AMKAPE------G--I-DEKFLVLMGDIFPTGYFAASN--------AFKGRTPEQISEQT
VVLIGCGPVGMCALINALEFKPKHLLAVDSVPARLELARSLGA-EPWNFKT------DGE
GLSKRVEELTN-GRGADAVIEVVGLSPALRTGFDLLRPWGILSSVGVHNG-EIPWNGSEA
YGKNLTVQMGRCPVRSVSEAALEVLK-------K
>tr|A1D0S0|A1D0S0_NEOFI/25-311 Alcohol dehydrogenase OS=Neosartorya fischeri (strain ATCC 1020 / DSM 3700 / NRRL 181) GN=NFIA_041680 PE=3 SV=1
ETDVILKVR---------YTALCGSELHVYRGHQP-AGSGFIMGHEFTGTVFELGSEVQH
--FKKGDHVVVPFTVN--FGTCFYCRLEISSRCVNSKLFGSPLLDGGQAEYVRVPMADAS
LIQAPK------E--I-DEKKLVFMADIFPTGYFAASN--------AFKGLDKPAVEGCT
VLLLGCGPVGLFALMSALEYRPKHLLAVDKVASRLQRAKELGA-EAWNFET------DRE
GLERRVKDLTD-GRGADIVIEVVGHADALRLGFDLLRPFGRISSVGVHNE-PVPWTGFEA
YSKNLSIQMGRCPARSMFKEAVKLFA-------R
>tr|A1DJR1|A1DJR1_NEOFI/1-255 Alcohol dehydrogenase OS=Neosartorya fischeri (strain ATCC 1020 / DSM 3700 / NRRL 181) GN=NFIA_003030 PE=3 SV=1
------------------------------------------MGHEFTGEVVETGPAVQN
--FKKGDRVVSPFTIS--CGECFYCARGCSSRCAKGKLFGSAVLDGGQAEYVRVPFADGT
LVAAPA------A--V-DEKKLVLMADIFPTGYFAARN--------AFRGWDEEVVRGST
VVLFGCGPVGLCALISALEHRPAALIAVDSVPDRLERARSLGA-EAWNFQT------DAQ
GLRERVLELTE-GRGADVAIEVVGHSSALRMAFELLRPWGRISSVGVHNG-EIPWTGNEA
YGKNLQIQMGRCPVRSIFRDALELLV-------K
>tr|A2QNV6|A2QNV6_ASPNC/31-317 Contig An07c0210, complete genome. OS=Aspergillus niger (strain CBS 513.88 / FGSC A1513) GN=An07g07160 PE=3 SV=1
AGDIVVKVT---------YTALCGSDLHVYRGIEP-SGTGYVMGHEVTGVVVETGDAVQS
--VQKGDKVVSAFTTS--CGKCYYCKQGYSSRCEQNMLLGCDHLDGAQAEYIRIPNADGS
VVKAPE------G--V-DEKYLVLMADIFPTGYFAARN--------AFKNSTKEQIAEQT
VVLIGCGPVGLCALINALEYKPKHLLAVDSVPARLELARSLGA-EPWNFQT------DRK
GLDKRVLELTE-GRGADAVIEVVGLSPALKTGYDLLRPFGTISSVGVHNG-EIPWNGCEA
YGKNLTVQMGRCPVRSVSEEALEVLK-------K
>tr|A2R288|A2R288_ASPNC/25-311 Contig An13c0130, complete genome. OS=Aspergillus niger (strain CBS 513.88 / FGSC A1513) GN=An13g03970 PE=3 SV=1
PTDVIVKVR---------YTALLYSELHVFRGHQP-STTGFIMGHEFTGEIVETGSEVHN
--FHTGDLIVSPFTVS--CGECFYCVRGCSSRCAKCLLYGCPILDGGQADYVRVPLADST
LVAAPK------D--I-DEKKLVLMADIFPTGYYAANN--------AFKGMDDATVQEST
VILFGCGPVGICALISALEYRPKHLIAIDSVPDRLDLAGRLGA-EPWNFQT------QAD
GLRERVKELTE-GRGADVAIEVVGHSSALAMAFEMLRPWGRISSVGVHFG-EIPWTGFQA
FSKNLQIEMGRCPVRSTFEDALKLLV-------Q
>tr|A3LVP0|A3LVP0_PICST/31-338 Sorbitol dehydrogenase OS=Pichia stipitis GN=SOR4 PE=3 SV=2
PSDVILKVK---------FSGLCGTDLHSYRGHIK-GPIGTIIGHEFVGEVVARGADISD
SVFTIGEDVLSTFTIQ--CGQCWYCKHGYSGQCDVTNTFGKVGLNGGQSEYVRVPFAKST
LVKKPQ---NNDG--I-DDSVYVLMADIFITGYYGVKKIRDFLSTKPAVGIEAQEFKDVT
ILQLGVGPVGLCALRVLKHFGFTKVVCVDSVPSRLEEAKRLGAYKAINFET------DKT
SLEEFIRNETG-NVGFDAVLEVVGASSAVKTAYDSVRRNGFISSLGMGHE-PLPFNGLDC
YLKNINISFGRCHCWSLFPEALEVFESMKADFAS
>tr|A5DDB0|A5DDB0_PICGU/31-332 Putative uncharacterized protein OS=Pichia guilliermondii GN=PGUG_01261 PE=3 SV=2
PTDVLLKVT---------YSGLCGTDLHTYRGHIK-GPVGNIIGHEFMGVVVEKGSAISS
--FEVGDEVLSTFTIQ--CGSCWYCRHGYSGQCVKTNTFGKAGLPGGQAEYVRIPYAETT
LIKKPS----NDS--T-DDSVYVLMADIFTTGYYGAKKIVNHFKNESARGSVQQDISDAT
ILQLGLGPVGLCALRALKHFGFKKIVCLDSVPQRLEEAQRLGAYKTINFQT------EPD
ALADFIAKNTDGGIGFDAVLEVVGASQALRTAYDSVRGNGFISSIGMPHD-SLPFTGLEC
YLKNVNISFGRCHAWSLFHEALEVFEKLK----K
>tr|A5E3E9|A5E3E9_LODEL/32-336 Putative uncharacterized protein OS=Lodderomyces elongisporus GN=LELG_04136 PE=3 SV=1
STDVILKVH---------YSGLCGTDLHAYRGHIK-GPVNMIIGHEFVGEIVSKGDNISQ
--FDIGDLVVSAFTIQ--CGQCWHCKHGFSGNCSKTNTFGKIGLDGGQAEYVRVPYAENT
IIKLPSEAVSN-P--A-DAALYVLMADIFITGYYGVKKIMDFLTIPTAKGIKSQSFEDCS
ILQIGAGPVGLCALRVLKHFGFKHIVVVDSIPSRLAEAKRLGASKVINFEE------DED
ALEDYIHDELE-QLGFDAVLEVVGAKAALQTAADSVRANGFISSLGMGHE-ELPFNALDC
YLINMNISFGRCPAWSLFPEALEIFNTMKE---S
>tr|A6SK96|A6SK96_BOTFB/30-316 Putative uncharacterized protein OS=Botryotinia fuckeliana (strain B05.10) GN=BC1G_12855 PE=3 SV=1
QTDVIIKVK---------YSALCGSELHVFRGHQA-SKTGFIMGHETTGTIVELGNDVKT
--HKKGDLIVMPFTVS--CGECFYCMRGYSSRCEKCLLFGCPLLDGGQAEYMRVPLADAT
AVKAPE------G--I-DEKKLVLMADIFPTGYFAARN--------AFDGMSQETISNSV
VVLIGCGPVGLCALINALEYKPKIVIAIDRVDSRLELAKKLGA-EPWNDQT------NKE
GLTKRVKELTE-GRGADCVIEGVGHADALRTGFDLLRPWGTIASFGVQQD-EIPWSGMEA
YGKNVKSQFGRCPVRSVFPQAMEVLR-------K
>tr|A7E704|A7E704_SCLS1/30-316 Putative uncharacterized protein OS=Sclerotinia sclerotiorum (strain ATCC 18683 / 1980 / Ss-1) GN=SS1G_01080 PE=3 SV=1
QTDVIVKVK---------YSALCGSELHVFRGHQA-SKTGFIMGHETIGTIVELGSDVKT
--HKKGDLIVMPFTAS--CGECFYCTRGYSSRCEKCLLFGCPLLDGGQAEYMRVPLADST
AVEAPD------G--I-DEKKLVLMADIFPTGYFAARN--------AFDGMSPETISNSV
VVLIGCGPVGLCALINALEYKPKVVIAIDRVESRLELAKKLGA-EPWNDLT------NKE
GLTQRVKELTD-GRGADCVIEGVGHADALRTGFDLLRPWGNIASFGVQQD-EIPWSGSEA
YGKNVKSQFGRCPVRSVFPQAMEVLK-------K
>tr|B0Y0J7|B0Y0J7_ASPFC/25-311 Zinc-containing alcohol dehydrogenase, putative OS=Aspergillus fumigatus (strain CEA10 / CBS 144.89 / FGSC A1163) GN=AFUB_046460 PE=3 SV=1
PTDAIIKVR---------YTALCGSELHVFRGHQP-SSTGFIMGHEFTGEVVETGPAVRN
--FRKGDRVVSPFTIS--CGECFYCARGCSSRCAKGKLFGSAVLDGGQAEYVRVPLADGT
LVAAPA------A--V-DEKKLVLMADIFPTGYFAARN--------AFRGWDEEDVRGST
VVLFGCGPVGLCALISALEYQPAALIAVDSVPDRLERARSLGA-EAWNFQT------DAQ
GLRERVLELTE-GRGADVAIEVVGHSSALRMAFELLRPWGRISSVGVHNG-EIPWTGNEA
YGKNLQIQMGRCPVRSIFRDALELLL-------K
>tr|B2AW37|B2AW37_PODAN/33-322 Predicted CDS Pa_7_5830 OS=Podospora anserina PE=4 SV=1
PLDVLVKVT---------ATALCGSELHVYRGHQP-SPTGFIMGHEFVGHIVALGSAVTS
--LKIGDKVVSPFTTS--CMNCFYCNLGCSSRCAHSLLFGSEKLDGAQAAYVLVPFGPGT
LTVAPP------SDII-PDRALILMADIFPTGYFGAKN--------AFSQLQKQEATEAT
VVVIGCGPVGLCAIISAMEYKPKKLFAVDGVKSRLELARGLGA-EPLDLNE-----LGRE
GIVKRVREVTE-GRGADAVVEVVGLSPALRTAFEVLRPFGVVSSIGVHNG-EIPWGGDEA
YGKNLRVQMGRCPVRSIFEEALPVLA-------K
>tr|B2VX41|B2VX41_PYRTR/25-318 S-(Hydroxymethyl)glutathione dehydrogenase OS=Pyrenophora tritici-repentis (strain Pt-1C-BFP) GN=PTRG_00278 PE=4 SV=1
AGDIIVKVDKVDCSLHQHYHILI--ELHVFRGHQP-SGTDFVMGHEFTGHVHDVGSSVKN
--FKAGDYVVTPFTTS--CGECFYCKHGCSSRCVKSQLFGSTGLDGAQAEYVRVPLADST
AVKAPP------G--I-KDEVLVLMADIFPTGFFAAKN--------GFQYSTPEEIQDSV
VVLIGCGPVALCALCNIMDYKPKHVLAVDSVPSRLDLAKSLGA-EPWNFQS------DRE
GLGKRVKELTD-GRGADIVIEVVGLSPALRMGYELIRPWGVISSVGVHNG-EIPWTGDDA
YNKNLRIQMGRCPVRSVFEEALKSLK-------K
>tr|B5RU37|B5RU37_DEBHA/33-334 DEHA2E18128p OS=Debaryomyces hansenii GN=DEHA2E18128g PE=4 SV=1
PTDVILKVK---------YSGLCGTDLHTYRGHIKLGSKDQIIGHEFLGTIVSRGSAITD
SDFKIGDDVLSTFTIQ--CGECWYCKHGYSGQCDKTNTFGKVGLDGGQAEYVRVPYAMST
LIRKPESKSTE------DDAVYVMMADIFITGYYGVKKILNHLKNESADGYTKSDIKDIT
ILQLGVGPVGLCALRILKHFGFEKVVCVDSVTSRLEEARRFGAFKAINFET------EKN
GVADFIKESTN-NVGFDVVLEVVGASSALRTAYDSVRGNGFICSIGMAHD-PLPFTGLDC
YLKNVNISFGRCHAWSLFPEALDLFE-------V
>tr|B6HAC7|B6HAC7_PENCH/25-311 Pc16g12360 protein OS=Penicillium chrysogenum Wisconsin 54-1255 GN=Pc16g12360 PE=4 SV=1
PTDVILKVR---------YSALCGSELHVFRGHQK-SGTEFIMGHEFTGEVVELGSDIKN
--FQKGDRVVSPFTAS--CGECFYCERGFSSRCARSQLFGTVALDGGQAEYVRAPLADST
LAKVPA------S--I-DEKKLVLMADIFPTGYFASLN--------AFSGTTPEEIQKST
VLLFGCGPVGICALISALDYKPKTLIAIDSVSSRLALAQSLGA-EPWNFKE------DEE
GLRQRVKDLTD-GRGADIVIEVVGHSSALRMGFELLRPWGRISSVGVHNQ-DIPWTGNEA
YGKNLRLQMGRCPVRSIFGPAMDLFE-------K
>tr|B6HBS5|B6HBS5_PENCH/35-321 Pc18g04830 protein OS=Penicillium chrysogenum Wisconsin 54-1255 GN=Pc18g04830 PE=4 SV=1
PEDIVVKVG---------YTALCGSELHMFRGVEP-AGTGFIMGHEFVGEIVEMGSAVKT
--LQMGDRVVTAFTTS--CGECFYCKQGWSSRCDKNSLFGCDSLDGGQAEYARIPNADGS
VMKAPE------G--V-DEKYLVLMGDIFPTGWFAANN--------AFKNSTPEQIAEQT
VVLIGCGPVGLCALINALEYKPKHILAVDSVPSRLELAKSLGA-EPWNFQL------DRA
GLDKRVQELTN-GRGADAVIEVVGLSPALRTGFELLRPWGTISSVGVHNG-EIPWDGNDA
YSKNLTVQMGRCPVRSVAPQALEVLK-------R
>tr|B6QS10|B6QS10_PENMA/31-317 Alcohol dehydrogenase, zinc-containing, putative OS=Penicillium marneffei ATCC 18224 GN=PMAA_044730 PE=4 SV=1
STDVIVKVK---------YTALCGSELHVFRGHQP-SKTGFIMGHEFTGTVVEKGDDVKT
--LAVGDVIVSPFTTS--CGTCFYCKQGFSSRCANSLLFGCPVLDGGQAEYARVPYADTT
VCKAPE------G--I-DEKLLVLMADIYPTGFFAASS--------GFKEYTKEQAADLT
VVVIGCGPVGLLAIINALEYKPKHLLAVDSVEPRLELAKKLGA-EPWNFLK------DRE
GLDKRVKELTD-GRGADVVIEVVGLSPALRMAFDLLRPWGTISSVGVHNA-EIPWTGSEA
YGKNLKLQMGRCPVRSVFPQALESLK-------R
>tr|Q0C9M3|Q0C9M3_ASPTN/31-317 Putative uncharacterized protein OS=Aspergillus terreus (strain NIH 2624) GN=ATEG_09611 PE=3 SV=1
AQDIIVKVT---------YTALCGSDLHTYRGIEP-AGTGFIMGHEVTGHVIEVGDKVKT
--IQKGDLIVSAFTTS--CGECFYCTQGFSSRCEKNVLFGCDNLDGAQAQYIRIPNADGT
AMKAPA------G--V-DEKYLVLMADIFPTGYFAASS--------AFKGYTPEQIAEQT
VVLIGCGPVGLCALINALEFKPKHLLAVDSIPSRLELAKSLGA-EPWNFQT------DRA
GLDKRVQELTH-GRGADAVIEVVGLSPALRTGFDLLRPWGTISSVGVHNG-EIPWDGCEA
YGKNLRIQMGRCPVRSVFPQSLEVLK-------K
>tr|Q0CB81|Q0CB81_ASPTN/25-305 Putative uncharacterized protein OS=Aspergillus terreus (strain NIH 2624) GN=ATEG_09053 PE=3 SV=1
PTDVLVKVR---------YTALCGSELHVFRGHQP-SGTGFVMGHEFTGEIVETGADVKK
--FTKGDRVVSPFTLS--CGECFYCRRKCSSRCAKGKLYGTVILDGGQAEYVRVPHADST
LVAAPA------A--V-DEKKLVLMADIFPTGFFAARN--------GFKEMDAATIQEST
VVLFGCGPVGICALVSALEYKPKHLIAVDSVPSRLELAKSLGA-EPWNFQT------DAD
GLRKRVLDLTE-GRGADVAIEVVGHSDALRMAFDIMRPWGRISSVGVHNA-EIPIGGNEA
YGKNLQLQMGRCPVRS------RRSF-------R
>tr|Q0U0F6|Q0U0F6_PHANO/25-296 Putative uncharacterized protein OS=Phaeosphaeria nodorum GN=SNOG_14667 PE=3 SV=2
QTDIIVKVD------------------------KP-SDTDFVMGHEFTGHVHEVGSAVKN
--LKVGDHVVSPFTTA--CGACFYCTRGFSSRCEKVQLFGSVPLDGGQAEYVRVPLADST
AVKAPP------G--I-KDEALVLMADIFPTGMFAAKN--------GFRHSTPEEAKDAV
VVLIGCGPVALCALVNLLDIGPKHILAVDSVPSRLELAKSLGA-EPWNFQT------DRA
GLDARVKELTN-GRGADVIVEVVGLSPALRMGYELVRPWGVISSVGVHNG-EIPWTGNEG
YGKNIRVQMGRCPVRSVFEEALESLK-------R
>tr|Q1E659|Q1E659_COCIM/31-317 Alcohol dehydrogenase, putative OS=Coccidioides immitis GN=CIMG_01954 PE=3 SV=1
PKDIIVKVT---------YTALCGSELHVFRGHQP-SGAGFIMGHEYTGIVTEVGSDVKT
--VKPGDKIVSPFTSS--CGECFYCKRGFSSRCEQSQLLGSATLDGGQAEYVRMPNADGT
VMKAPE------G--I-NDHALVLMADIFPTGYFAASN--------AFREFTKEQISELT
VVLIGCGPVGLCALINAEDYKPKHLLAVDSIPSRLELARSLGA-EPWNYQT------DRE
GLDKRVKELTE-GRGADVVIEVVGLSPALKMGFELLRPWGTISSVGVHNG-EIPWTGNQA
YGKNLKVQMGRCPVRSIFPQALDMLK-------K
>tr|Q2TYU7|Q2TYU7_ASPOR/28-314 Threonine dehydrogenase and related Zn-dependent dehydrogenases OS=Aspergillus oryzae GN=AO090103000105 PE=3 SV=1
PTDVIVKVR---------YTALCGSELHVFRGHQP-SGTGFIMGHEFTGEIVEVGSAVRG
--FKVGDLVVSPFTVN--CGECFYCARKCSSRCAKGKLYGSVMLDGGQADYARVPSADAT
LVAAPA------A--V-DEKKLVLMADILPTGFFAARN--------AFKGMDRATIEEST
VLLFGCGPVGLCALISALDYRPKHLIAVDSVPSRLELAKSLGA-EPWNFQT------DAE
GLKQRVKDLTE-GRGADVAIEVVGHSDALRMAFDNLRPWGRISSIGVHNG-EIPWTGNEA
YGKNLQIQMGRCPVRSIFEDALEFLI-------R
>tr|Q2UEG6|Q2UEG6_ASPOR/31-317 Threonine dehydrogenase and related Zn-dependent dehydrogenases OS=Aspergillus oryzae GN=AO090026000626 PE=3 SV=1
SGDIVVKVT---------YTALCGSDLHTFRGIEP-AGTGFVMGHEVTGEVVEVGSGVKS
--IQKGDMVVSAFTTS--CGECFYCKQGFSSRCEKSVLFGCDHLDGAQAEYVRIPNADGT
VMKAPE------G--V-EEKYLVLMADIFPTGYFAASN--------AFKGYTPEQISEQT
VVLIGCGPVGLCALINALEFKPKHLLAVDSIPSRLELARSLGA-EPWNFQQ------DRE
GLDKRVKELTN-GRGADAVIEVVGLSPALRTGFDLLRPWGTISSVGVHNG-EIPWAGNDA
YDKNLRIQMGRCPVRSVSPQALDVLK-------K
>tr|Q4P2L9|Q4P2L9_USTMA/30-314 Putative uncharacterized protein OS=Ustilago maydis GN=UM05644.1 PE=3 SV=1
KGEVVVKVN---------LAALCGSDLHIYRGHQAVPRYDFVLGHEFVGEIHEAGEGIKN
--WKRGDKVVSPFTIS--CGDCFFCNRNQTGRCTQSRVFGSVPLDGAQAEYVLVPLADTT
LYPIPD------D--V-PEEIMLLTADIFPTGYFVANN--------AYTMLNEAERKDVT
AVVIGCGPVGLCAITAACSF-FKTVYAVDSVPERLAEAKKHGA-IPLHLTD------DDP
--VKTVKEATG-GRGADVALEVVGAGPALDLAVSIVRNFGVISSCGIHTH-TVTLQGPDL
YNKNLRFQFGRCPVRAVFDPAVKLLS-------K
>tr|Q4WFK0|Q4WFK0_ASPFU/25-311 Zinc-containing alcohol dehydrogenase, putative OS=Aspergillus fumigatus GN=AFUA_3G01950 PE=3 SV=2
PTDAIIKVR---------YTALCGSELHVFRGHQP-SSTGFIMGHEFTGEVVETGPAVRN
--FRKGDRVVSPFTIS--CGECFYCARGCSSRCAKGKLFGSAVLDGGQAEYVRVPLADGT
LVAAPA------A--V-DEKKLVLMADIFPTGYFAARN--------AFRGWDEEDVRGST
VVLFGCGPVGLCALISALEYQPAALIAVDSVPDRLERARSLGA-EAWNFQT------DAQ
GLRERVLELTE-GRGADVAIEVVGHSSALRMAFELLRPWGRISSVGVHNG-EIPWTGNEA
YGKNLQTQMGRCPVRSIFRDALELLL-------K
>tr|Q4WI79|Q4WI79_ASPFU/45-323 Alcohol dehydrogenase, zinc-containing, putative OS=Aspergillus fumigatus GN=AFUA_2G02810 PE=3 SV=1
----IVYVL---------IEPGGGSDLHTYRGIEP-SGSGFIMGHEFTGVVVETGDAVTK
--FQKGDKV----TNN--SGKCFYCKQGYSSRCEENILFGCEALDGGQAEYVRIPNAEGT
AMKAPE------G--I-DEKFLVLMGDIFPTGYFAASN--------AFKGRTPEQISEQT
VVLIGCGPVGMCALINALEFKPKHLLAVDSVPSRLELARSLGA-EPWNFKT------DGE
GLRKRVEELTN-GRGADAVIEVVGLSPALRTGFDLLRPWGILSSVGVHNG-EIPWNGSEA
YGKNLIVQMGRCPVRSVSEAALEVLK-------K
>tr|Q5AG92|Q5AG92_CANAL/31-339 Putative uncharacterized protein BZD99 OS=Candida albicans GN=BZD99 PE=3 SV=1
PKDVIVKVR---------YSGLCGTDLHSYRGHIK-GPVGTIIGHEFVGTVVATGDNITK
--FSIGDDVISNFSIE--CGECWYCKHGYSGQCNVTNTFGKVGLDGGQAEYVRVPYAETT
LTKKPSTTNSNDD--V-DDSVYVLMADIFTTGYYGVKKIKDFLSISAAEGIKPQSFEETT
ILQLGAGPVGLCALRILKYFGFGKVVVVDNVPSRLEEAKRLGATKVINFET------EPD
GIKKYITEETD-GVGFDAVLEVVGSAAAHKTSFDAVRRNGFISSIGMGHE-PFPFNGLDV
YLKNINMSFGRCHSWSLFPESLAIFEEMKGDLAS
>tr|Q5AGM8|Q5AGM8_CANAL/31-339 Putative uncharacterized protein BZD99 OS=Candida albicans GN=BZD99 PE=3 SV=1
PKDVIVKVR---------YSGLCGTDLHSYRGHIK-GPVGTIIGHEFVGTVVATGDNITK
--FSIGDDVISNFSIE--CGECWYCKHGYSGQCNVTNTFGKVGLDGGQAEYVRVPYAETT
LTKKPSTTNSNDD--V-DDSVYVLMADIFTTGYYGVKKIKDFLSISAAEGIKPQSFEETT
ILQLGAGPVGLCALRILKYFGFGKVVVVDNVPSRLEEAKRLGATEVINFET------EPD
GIKKYITEETD-GVGFDAVLEVVGSAAAHKTSFDAVRRNGFISSIGMGHE-PFPFNGLDV
YLKNINMSFGRCHSWSLFPESLAIFEEMKGDLAS
>tr|Q5ATH4|Q5ATH4_EMENI/25-311 Putative uncharacterized protein OS=Emericella nidulans GN=AN8406.2 PE=3 SV=1
PTDAIVKVR---------YTALCGSELHVFRGHQP-SGTDFIMGHEFTGEIASVGSSVSK
--FKPGDKVVSPFTVS--CGDCFYCSHNTSSRCAKCQLYGSVVLDGAQADYVRVPLADST
LVSAPE------K--I-DEKKLVMMADILPTGFFAAKN--------AFSGLDESIIKEST
VILFGCGPVGIFALISALEYKPKHLIAIDSVPSRLELAKSLGA-EPWNFAT------DSE
GLKNRVKELTD-GRGADVAIEVVGHSDALRMAFDMIRPWGKISSVGVHNG-EIPWTGNEA
YGKNLQLQMGRCPVRSIFEDALKLLE-------K
>tr|Q5B4J0|Q5B4J0_EMENI/30-318 Putative uncharacterized protein OS=Emericella nidulans GN=AN4540.2 PE=3 SV=1
PEDIIIKAT---------YTALCGSDLHVYRGIEP-AGTGFVMGHEVTGEVVEVGDAVKT
--VQRGDLVVSAFTTSWISGTCFYCEQGFSSRCDENTLLGCDDLDGAQAEYVRIPHADGT
VVKAPS------G--V-SPQYLVLMGDIFPTGYFAAQN--------AFKNATAAQIAEQT
VVIIGCGPVGLCALINALEYKPKHLLAVDCVPSRLDLAKSLGA-EPWDFKN------DRE
ALDRRVSELTN-GRGADAVIEVVGMSPALRMGFELLRPWGVISSVGVHNG-EIPWTGSEA
YGKNVTVQMGRCPVRSVSDAALEVLK-------K
>tr|Q7RY77|Q7RY77_NEUCR/33-327 Putative uncharacterized protein OS=Neurospora crassa GN=NCU00028 PE=3 SV=1
PRDIIVKVQ---------MTALCGSELHTYRGREA-STPGFIMGHEFTGVAHAVGSSVKT
--IKVGDKVVAPFTVS--CGTCFYCLHGFSSRCASSLLFGSPGLDGGQAEYVRIPLADGT
AVVAPP------E--IEDERALVLMADIFPTGYFGAKN--------AFKLMHDLNPEEAT
VVVVGCGPVGLCAVVSALEYKPKHLFAVDCVESRLALAKELGA-EPLNFAEVEKGGVGLE
GMVKRIKEVTE-GRGADAVVEVVGSRPALKTAYELLRPFGVISSIGVQGHYDLPWSGEDG
YNKNLRVQMGRCPVRSIFPEALEVMG-------R
