# Supplementary material for: Subdivision of the MDR superfamily of medium-chain dehydrogenases/reductases through iterative hidden Markov model refinement
Source: BMC Bioinformatics. 2010 Oct 27;11:534. doi: 10.1186/1471-2105-11-534 (PMC2976758; doi:10.1186/1471-2105-11-534)
Supplement: Additional file 4 — MDR family alignment figures. Illustrations showing the mafft MSAs from Additional file 3: mdr-sequences. Red sequence identifiers denote sequences from UniProtKB/TrEMBL, while blue correspond to sequences from Swiss-Prot. The position cscores are shown in a bar plot under the MSA. Positions that contain gaps in over 90% of the sequences have been removed from the alignment in order to increase readability. [file 1471-2105-11-534-S4.ZIP › mdr/MDR027.seed]

>sp|Q9SV68|QORH_ARATH/33-293 Putative quinone-oxidoreductase homolog, chloroplastic OS=Arabidopsis thaliana GN=At4g13010 PE=2 SV=1
NEVCLKLEATSLNPVDWK-IQKGMIRPFLPRKFPCIPATDVAGEVVEVGSGVKNFKAGDK
VVAVLSHLGGGGLAEFAVATEKLTVKRPQEVGAAEAAALPVAGLTALQALTNPAGL-KLD
-------GTG----K--KANILVTAASGGVGHYAVQLAKLANAHVTATCGARNIEFVK-S
LGADEVLDYKTPEGAAL-KSPSGKKYDAVVHCAN--G-IPFSVFEPNLSEN-GKVIDITP
GPNAMWTYAVKKITMSKKQLVPLLLIPKAENLEFMVNLVKE
>sp|Q8H0M1|QORH_SPIOL/33-293 Quinone-oxidoreductase homolog, chloroplastic OS=Spinacia oleracea GN=QOR PE=1 SV=1
DELLLKIEAATLNPIDWK-IQKGVLRPLLPRKFPTIPGTDVAGEVVQAGSAVNRFKTGDK
VVAVLSHATGGALAEYAVAKENLTVARPPEVSAAEGAALPVAALTAHQALTQFANI-KLD
-------GSG----E--RKNILITAASGGVGHYAVQLAKLGNTHVTATCGARNLDFVK-G
LGADEVLDYKTPEGASL-TSPSGKKYDYVVHGAS--G-IPWSTFEPNLSEA-GKVIDLTP
GPTAMMTFAWKKLTFSKKQLVPLLLIPKIPNFEYVVNLVKE
>tr|A2XSG0|A2XSG0_ORYSI/39-298 Putative uncharacterized protein OS=Oryza sativa subsp. indica GN=OsI_015003 PE=4 SV=1
NEVLLKLEAATINPVDWK-IQKGMLRPLLPRRLPFIPVTDVAGVVAGVGPGVNDFAVGDQ
VVAMLNSMNGGGLAEYAVAAANLTVKRPPNVSAAEGAGLPIAAGTALQAL-RSIGA-KFA
-------GTG----E--PLNVLVTAASGGVGLYAVQLAKLANLHVTATCGARNAELVR-G
LGADEVLDYRTPEGAAM-RSPSGRRYDGVVHCTV--G-VGWPAFEPLMAPR-GKVIDITP
NFSAMLTSALHAVTLRRKRLVPLLLSPNKADLEFLVGLVGE
>tr|A2Z2T5|A2Z2T5_ORYSI/35-300 Putative uncharacterized protein OS=Oryza sativa subsp. indica GN=OsI_030878 PE=4 SV=1
GEVLIKMEAGSINQVDWK-FQKGVARPFMPNKFPFIPVYDLAGEVVELGRGVSSFKVGDK
VIA-INFPGGGGLAEYAVAQASRTAPRPPEVSAAVGACLPIAAVTALVAL-RTAGV-SLD
AGDGG--GGG----A--KKNVLVTAASGGVGHFAVQLASAAGHRVTATCGARNAGLVG-G
LGADEVLDYATPEGAAL-RSASGRRYDAVVHCAAVAG-LPWSAFAPVLADA-GVVVDLTP
GAAAFATALRQRVTFSRKRLVPLFVSPTKEDMELVAGMVAE
>tr|A2Z2U1|A2Z2U1_ORYSI/39-306 Putative uncharacterized protein OS=Oryza sativa subsp. indica GN=OsI_030884 PE=4 SV=1
GELLIKMEAASINPIDWK-IQKGMLRLFLPKKFPFIPVGDLSGEVVELGGGVSGFKPGDK
VVS-MSFPNCGGLAEYAVAPASLTVARPPEVSAADGASLPAAAGSALQQL-KAAGV-RFD
ADADAAAAAG----G--PKNVLVTAASGGVGHYAVQLAKLAGLHVTATCGARNLAFVRDG
LGADEALDYRTPDGAAL-RSPSGRRYDAVAHCAP--P-APWPVFRDALADAGGVVVDLTP
GVAATVRSFLHRVTFSKKRLVPLILMPKKEEMEWLVDMAKQ
>tr|A7R093|A7R093_VITVI/33-293 Chromosome undetermined scaffold_300, whole genome shotgun sequence OS=Vitis vinifera GN=GSVIVT00011023001 PE=4 SV=1
DEVLLKLEAASLNPINWK-MQKGMLRPLFPRKFPHIPVTDVAGEVVEVGSGVKDFKVGDK
VVSILSQFSGGGLAEFAVAKENLTVSRPAEVSAAEGAGLPIAGLTAHQALTQVVGI-NLD
-------GSG----P--EKNILITAASGGVGHYAVQLAKLGNTHVTATCGARNIDLVK-S
LGADEVLDYKTPDGAAL-KSPSGRTFDFVIHCAT--G-IPWSTFEPNLSTN-GKVIDITP
TASTMLTFALKKLTFSKKQLVPLVVSPKKENLECLVGLVKE
>tr|A7R094|A7R094_VITVI/1-242 Chromosome undetermined scaffold_300, whole genome shotgun sequence OS=Vitis vinifera GN=GSVIVT00011024001 PE=4 SV=1
--------------------QKGMLRPLFPRKFPHIPVTDVAGEVVEVGSGVKDFKAGDK
VVSILSQFSGGGLAEFAVAKENLTVSRPAEVSAAEGAGLPIAGLTAHQALTQVVGI-NLD
-------GSG----P--EKNILITAASGGVGHYAVQLAKLGNTHVTATCGARNIDLVK-S
LGADEVLDYKTPDGAAL-KSPSGRTFDFVIHCAT--G-IPWSTFEPNLSTN-GKVIDITP
TASTMLTFALKKLTFSKKQLVPLVVSPKKENLECLVGLVKE
>tr|A7R095|A7R095_VITVI/33-294 Chromosome undetermined scaffold_300, whole genome shotgun sequence OS=Vitis vinifera GN=GSVIVT00011026001 PE=4 SV=1
DEVLLKLEAASINPLDWK-IRKGIWRPVVPRKLPHIPVTDVAGEVVEVGAGVKEFKAGDK
VVSILSHVYGGGLAEFAVAKENLTVSRPPQVSAAEGAGLPLAGLTALQALTQVVGI-NID
-------GSG----P--KKSILITAASGGVGHYAVQLAKLGNTHVTATCGTRNIDLVK-S
LGADEVLDYTTPDGAAL-RSPSGQTYDAVVDCGT--GNIPWSTFEPNLSTN-GKVVSLTP
NVSAMLTFALKKLTFSKKQLVPMFASIKKEKVNFLVGLVKE
>tr|A9PIJ1|A9PIJ1_POPTR/33-293 Putative uncharacterized protein OS=Populus trichocarpa PE=2 SV=1
DEVLLKLEATSLNPVDWK-MQNGLLRPLLPWRFPYVPGADVAGEVVEVGPGVTNFKTGDK
VVAILSHISGGGLAEFVVAKKGLPVARPPEVSAAEGAGLPVAGLTAHQAVTQSAGV-KLD
-------GSG----N--QKNILITAASGGVGHYAVQLAKLGNTHVTATCGARNIEFVK-S
LGADEVLDYKTPEGAAL-KSPSGKKYDAVIHCAA--G-IPWSTFEPNLSAN-GKVIDITP
GLSAYMASAFKKLTFSKKQLVPLLLIPNGENLNYLVNLVKE
>tr|A9S3C8|A9S3C8_PHYPA/33-294 Predicted protein OS=Physcomitrella patens subsp. patens GN=PHYPADRAFT_123644 PE=4 SV=1
DQLLIKVEAASVNPVDWKVIQAGLFKLFLPAKLPYIPGTDMAGEVVGLGPGVTSFAVGDK
VSCWSDIRNGGSLAEYAAVPIKTTAKRPETVSAIDGASFGVAGQTALQAVRDSAGI-KLD
-------GSS----K--DKNLLITAASGGVGTYAVQIAKLGGAHVTATCGARNVALIK-S
LGADEVLDYKTPEGVKM-ESPSGRKYDAVIHCAK--Y-QPFSDFKPQLKKN-GKVIDLTP
SPKGLLATGFQLATFSSQRFVPFLMRGNSDDLAVLTSLVNE
>tr|A9SVG2|A9SVG2_PHYPA/40-300 Predicted protein OS=Physcomitrella patens subsp. patens GN=PHYPADRAFT_188822 PE=4 SV=1
DEVLVKVEACSINPIDWK-VQKGAMKPVLPYKFPHVPGADIAGMVVSVGPAVTTFVPGDK
VVSCLG-RAGGGLAEYAIAPIRVTIKRRHEVTPIQGAALLISGFTALQSVRNSAGI-DIE
R------RST----E--SKNILIRAASGGVGTLAVQIAKLGGAHVTVTCNPNNFELLK-S
LGADETLTYEALKGAAP-ESPTGKKYDVVINCGP--N-RPFPQYKFLLAPA-GFVIDLNP
SPKGFMTTAIHAFSLSKQKYFPFMHIPNCADMYLLFNLLHQ
>tr|B4FY06|B4FY06_MAIZE/1-237 Putative uncharacterized protein OS=Zea mays PE=2 SV=1
------------------------LRPFLPRKLPFIPVTDVAGVVADVGPGINGFQAGDQ
VVAMLNSFNGGGLAEYAVASENLTVKRPPEVSAAEGAGLPIAAGTALQAL-RTIGA-KFD
-------GTG----K--PMNVLVTAASGGVGLYAVQLAKRAGLHVTATCGARNVELVK-S
LGADEVLDYRTPEGATL-QSPSGKKYDGVVHCTV--G-TSWSTFEPVLAAT-GKVIDITP
NLTAILKSALHSVTFARKRLVPLLLSPNKADLEFLVGLLKD
>tr|B6SZC2|B6SZC2_MAIZE/35-305 Chloroplastic quinone-oxidoreductase OS=Zea mays PE=2 SV=1
GEVLLKLEAASINPIDWK-IQKGMVRPFLPRKFPFIPVGDMSGEVVELGSGVTDFKPGDK
VIS-ISFPNGGGLAEYAVAPASLTVARPPEVSAAEGASLPTAASTALQQL-KAAGVSSFD
GGSGSGSGSGADSDG--PKNVLVTAASGGVGHYAVQLAKLAGLRVTATCGARNLGLVA-G
LGADEVLDYKTPEGARL-LSPSGTRYDAVAHCAT--G-TPWSVFAPVLADR-ATVVDVTP
GVAAAAKSFLQKVTFSRKRLVPLVLIPKKEEMEWLVEMTRQ
>tr|B6T2P8|B6T2P8_MAIZE/46-305 Chloroplastic quinone-oxidoreductase OS=Zea mays PE=2 SV=1
NELLLKLEASSINPVDWK-VQKGMLRPFLPRKLPFIPVTDVAGVVADVGPGINGFQAGDQ
VVAMLNSFNGGGLAEYAVASENLTVKRPPEVSAAEGAGLPIAAGTALQAL-RTIGA-KFD
-------GTG----K--AMNVLVTAASGGVGLYAVQLAKRAGLHVTATCGARNVELVK-S
LGADEVLDYRTPEGASL-QSPSGKKYDGVVHCTV--G-TSWSTFEPVLAAT-GKVIDITP
NLTAILKSALHSVTFARKRLVPLLLSPNKADLEFLVGLLKD
>tr|B6TE27|B6TE27_MAIZE/35-300 Chloroplastic quinone-oxidoreductase OS=Zea mays PE=2 SV=1
GEVLIRMEATSINVVDWK-FQNGFARPFMPRRFPFISGFDLAGEVVELGAGVSSFKPGDK
VIA-INFPNGGGLAEYAVASASRTAARPPEVSAVEGVCVPIAAVTALGSL-RTAGV-TVT
LDDPAR-APA----T--PKNVLVTAASGAVGHFAVQLARMGGHNVTATCGARNLGLVR-S
LGADEALDYKTPEGAKL-RSPSGRKYDAVVHCAA-KG-LPWSVFRPVLAAS-GTVVDITP
GFVAVVTAILQVATFSKKRLVPLIVTPKKEEMELLLGMLKQ
>tr|B7F2J6|B7F2J6_ORYSJ/35-300 cDNA clone:002-144-E03, full insert sequence OS=Oryza sativa subsp. japonica PE=2 SV=1
GEVLIKMEAGSINQVDWK-FQKGVARPFMPNKFPFIPVYDLAGEVVELGRGVSSFKVGDK
VIA-INFPGGGGLAEYAVAQASRTAPRPPEVSAAVGACLPIAAVTALVAL-RTAGV-SLD
AGDGG--GGG----A--KKNVLVTAASGGVGHFAVQLASAAGHRVTATCGARNAGLVG-G
LGADKVLDYATPEGAAL-RSPSGRRYDAVVHCAAVAG-LPWSAFAPVLADA-GVVVDLTP
GAAAFATALRQRVTFSRKRLVPLFVSPTKEDMELVAGMVAE
>tr|Q01KR8|Q01KR8_ORYSA/38-297 OSIGBa0113I06.4 protein OS=Oryza sativa GN=OSIGBa0113I06.4 PE=4 SV=1
HEVLIKVEAASVNPIDWS-IQKGMLRPFLP-KFPFIPVTDVAGEIVEAGSAVHELKVGDK
VLSKLNFWKGGGLAEYVAAPESLTVVRPAGVSAVDAAGLPVAGLTALKAL-MSIGT-KFD
-------GTGG---T--GANVLITAASGGVGTYAVQLAKLGNHRVTATCGARNMDLVR-S
LGADEVLDYNTPQGAALTSSASDEKYDYIINTAM--N-VNWSAMKPTLSSR-GRVVDITP
NPGNYVAAMLTMFA-RKKITMMALMSLGKEEMRFLMELVGE
>tr|Q01KS1|Q01KS1_ORYSA/37-296 OSIGBa0113I06.1 protein (OSIGBa0104J13.8 protein) OS=Oryza sativa GN=OSIGBa0113I06.1 PE=4 SV=1
DEVLVKVEAASINQSDLM-TQKGMMRPFHP-KFPFIPVNNVSGEIVEVGSAVREFKVGDK
VVSKLDFWTAGGLAEYVATSDKLTVARPAGISAADAAGVPVAGLTALQAL-KAIGT-KFD
-------GSG----TSGGADVLITAASSGVGTYAVQLAKLGNHRVTATCGARNLGLVA-G
LGADEVLDYKTPEGAAL-SSPSGKKYDYIVNISN--K-NKWSVFKPRLSSH-GRVVDVAP
NFGNFVASVVTLFS-RRKKLSLVSLKMSKEDLGLLLELMRE
>tr|Q01KT3|Q01KT3_ORYSA/39-298 OSIGBa0140A01.6 protein OS=Oryza sativa GN=OSIGBa0140A01.6 PE=4 SV=1
NEVLLKLEAATINPVDWK-IQKGMLRPLLPRRLPFIPVTDVAGVVAGVGPGVNDFAVGDQ
VVAMLNSMNGGGLAEYAVAAANLTVKRPPNVSAAEGAGLPIAAGTALQAL-RSIGA-KFA
-------GTG----E--PLNVLVTAASGGVGLYAVQLAKLANLHVTATCGARNAELVR-G
LGADEVLDYRTPEGAAM-RSPSGRRYDGVVHCTV--G-VGWPAFEPLMAPR-GKVIDITP
NFSAMLTSALHAVTLRRKRLVPLLLSPNKADLEFLVGLVGE
>tr|Q01KT9|Q01KT9_ORYSA/37-295 OSIGBa0105P02.6 protein (OSIGBa0104J13.1 protein) OS=Oryza sativa GN=OSIGBa0105P02.6 PE=4 SV=1
NEILIKIEAASLNQADWR-IQKGLMRPFHP-KFPFIPVTDVSGEVIEVGSAIHEFKVGDK
VVSKLNLWKAGGLAEYVAASESDTVSRPAGISAADAAGLPVAGLTALQAL-SSIGT-KFD
-------GSG----T--GADVLITAASSGVGTYAVQLAKLGNHRVTTTCGARNLDLVG-S
LGADEVLDYATPEGAAL-ASPSGRKYDYIINLTD--R-GKWSVFRPQLSSNGGRVVDVSP
NLGNFLASVMTLFS-RRKRLSLVILTLGKKELGFLLELMRE
>tr|Q0J0N7|Q0J0N7_ORYSJ/39-306 Os09g0503100 protein OS=Oryza sativa subsp. japonica GN=Os09g0503100 PE=2 SV=1
GELLIKMEAASINPIDWK-IQKGMLRLFLPKKFPFIPVGDLSGEVVELGGGVSGFKPGDK
VVS-MSFPNCGGLAEYAVAPASLTVARPPEVSAADGATLPAAAGSALQQL-KAAGV-RFD
ADADAAAAAG----G--PKNVLVTAASGGVGHYAVQLAKLAGLHVTATCGARNLAFVRDG
LGADEALDYRTPDGAAL-RSPSGRRYDAVAHCAP--P-APWPVFRDALADAGGVVVDLTP
GVAATVRSFLHRVTFSKKRLVPLILMPKKEEMEWLVDMAKQ
>tr|Q0J0P9|Q0J0P9_ORYSJ/71-336 Os09g0502500 protein (Fragment) OS=Oryza sativa subsp. japonica GN=Os09g0502500 PE=4 SV=1
GEVLIKMEAGSINQVDWK-FQKGVARPFMPNKFPFIPVYDLAGEVVELGRGVSSFKVGDK
VIA-INFPGGGGLAEYAVAQASRTAPRPPEVSAAVGACLPIAAVTALVAL-RTAGV-SLD
AGDGG--GGG----A--KKNVLVTAASGGVGHFAVQLASAAGHRVTATCGARNAGLVG-G
LGADKVLDYATPEGAAL-RSPSGRRYDAVVHCAAVAG-LPWSAFAPVLADA-GVVVDLTP
GAAAFATALRQRVTFSRKRLVPLFVSPTKEDMELVAGMVAE
>tr|Q0JDX4|Q0JDX4_ORYSJ/86-345 Os04g0359700 protein OS=Oryza sativa subsp. japonica GN=Os04g0359700 PE=4 SV=1
HEVLIKVEAASVNPIDWS-IQKGMLRPFLP-KFPFIPVTDVAGEIVEAGSAVHELKVGDK
VLSKLNFWKGGGLAEYVAAPESLTVVRPAGVSAVDAAGLPVAGLTALKAL-MSIGT-KFD
-------GTGG---T--GANVLITAASGGVGTYAVQLAKLGNHRVTATCGARNMDLVR-S
LGADEVLDYNTPQGAALTSSASDEKYDYIINTAM--N-VNWSAMKPTLSSR-GRVVDITP
NPGNYVAAMLTMFA-RKKITMMALMSLGKEEMRFLMELVGE
>tr|Q0JDX6|Q0JDX6_ORYSJ/37-295 Os04g0358000 protein OS=Oryza sativa subsp. japonica GN=Os04g0358000 PE=4 SV=1
NEILIKIEAASLNQADWR-IQKGLMRPFHP-KFPFIPVTDVSGEVIEVGSAIHEFKVGDK
VVSKLNLWKAGGLAEYVAASESDTVSRPAGISAADAAGLPVAGLTALQAL-SSIGT-KFD
-------GSG----T--GADVLITAASSGVGTYAVQLAKLGNHRVTTTCGARNLDLVG-S
LGADEVLDYATPEGAAL-ASPSGRKYDYIINLTD--R-GKWSVFRPQLSSNGGRVVDVSP
NLGNFLASVMTLFS-RRKRLSLVILTLGKKELGFLLELMRE
>tr|Q38M75|Q38M75_SOLTU/33-293 Ripening regulated protein-like OS=Solanum tuberosum PE=2 SV=1
DEVLVKVEATSINPLDCK-IQKGMFRPLLPPKFPFIPATDVAGEVVEVGSNVKSSKAGDK
VVAMLSTKSGGGLAEYAVPKESLTVSRPAEVSAAEGAGLLIAGLTALQALVNPAEV-KLD
-------GTG----P--RKNILVTAASGGVGHYAVQLAKLGNAHVTATCGARNFDFVK-S
LGADEILDYKTPEGAAL-KSPSGQKYDAVINCTT--G-IPWSTFEPNLSSS-GKVIDLTP
GASSMWTFAVKKLTFSKKQLVPFLLNAKKENLELLVRLVKE
>tr|Q56D13|Q56D13_TRIMO/38-296 Quinone reductase OS=Triticum monococcum GN=QR1 PE=2 SV=1
NEVLLKLQAATINPVDWK-IQKGDLRPLLPRRLPFIPVTDVAGVVVDVGPGVKGLTVGDQ
VVAMLNSFNGGGLAEYAVASANLTVKRPAEVSAAEGAGLPIAAGTALQAL-RSIGA-KFD
-------GTG----K--PLNVLVTAASGGVGLYPVQLAKLTNLCYRHLRG-RNMDLVK-S
LGADEVMDYRTPEGASL-QSPSGRKYDGVVHCTV--G-VSWSSFQPLLSDA-GRVIDITP
NFSAILTSALHRMTFSKKRLVPLLLSPNKADLEFLVGLLKE
>tr|Q6T7C8|Q6T7C8_GOSBA/28-286 Fiber quinone-oxidoreductase (Fragment) OS=Gossypium barbadense PE=2 SV=1
DEVLIKVETASINPIDWK-LQDGVARPFLPRKFPHIPGTDVAGEVVQVGSEVQSFKVGEN
VVAVLG--NGGALAEYAVANEGSTVSRPPEVSAREAAALPIAGLAAHQSLTQLAGI-KLD
-------GTG----P--EVNVLVTAASGGVGQYAVQLLKLANAHITATCGARNIDLIR-S
LGADEGLDYKTPDGVAL-KSPSGRTYDVIIHCAH--K-IPWSTFEANLTSK-GKVVDPPP
GFGTLMSVAFKKIPFAKRQLIPLFPSPKKETLEFLVKLVKE
>tr|Q7FA34|Q7FA34_ORYSJ/214-473 OSJNBa0034E24.2 protein (Putative uncharacterized protein) OS=Oryza sativa subsp. japonica GN=OSJNBa0034E24.2 PE=4 SV=1
HEVLIKVEAASVNPIDWS-IQKGMLRPFLP-KFPFIPVTDVAGEIVEAGSAVHELKVGDK
VLSKLNFWKGGGLAEYVAAPESLTVVRPAGVSAVDAAGLPVAGLTALKAL-MSIGT-KFD
-------GTGG---T--GANVLITAASGGVGTYAVQLAKLGNHRVTATCGARNMDLVR-S
LGADEVLDYNTPQGAALTSSASDEKYDYIINTAM--N-VNWSAMKPTLSSR-GRVVDITP
NPGNYVAAMLTMFA-RKKITMMALMSLGKEEMRFLMELVGE
>tr|Q7FA53|Q7FA53_ORYSJ/37-295 OSJNBa0018J19.3 protein OS=Oryza sativa subsp. japonica GN=OSJNBa0018J19.3 PE=4 SV=1
NEILIKIEAASLNQADWR-IQKGLMRPFHP-KFPFIPVTDVSGEVIEVGSAIHEFKVGDK
VVSKLNLWKAGGLAEYVAASESDTVSRPAGISAADAAGLPVAGLTALQAL-SSIGT-KFD
-------GSG----T--GADVLITAASSGVGTYAVQLAKLGNHRVTTTCGARNLDLVG-S
LGADEVLDYATPEGAAL-ASPSGRKYDYIINLTD--R-GKWSVFRPQLSSNGGRVVDVSP
NLGNFLASVMTLFS-RRKRLSLVILTLGKKELGFLLELMRE
>tr|Q7XMU4|Q7XMU4_ORYSJ/38-297 OSJNBa0018J19.14 protein OS=Oryza sativa subsp. japonica GN=OSJNBa0018J19.14 PE=4 SV=2
HEVLIKVEAASVNPIDWS-IQKGMLRPFLP-KFPFIPVTDVAGEIVEAGSAVHELKVGDK
VLSKLNFWKGGGLAEYVAAPESLTVVRPAGVSAVDAAGLPVAGLTALKAL-MSIGT-KFD
-------GTGG---T--GANVLITAASGGVGTYAVQLAKLGNHRVTATCGARNMDLVR-S
LGADEVLDYNTPQGAALTSSASDEKYDYIINTAM--N-VNWSAMKPTLSSR-GRVVDITP
NPGNYVAAMLTMFA-RKKITMMALMSLGKEEMRFLMELVGE
>tr|Q7XMU7|Q7XMU7_ORYSJ/37-296 Os04g0359100 protein OS=Oryza sativa subsp. japonica GN=OSJNBa0018J19.11 PE=4 SV=2
DEVLVKVEAASINQSDLM-TQKGMMRPFHP-KFPFIPVNNVSGEIVEVGSAVREFKVGDK
VVSKLDFWTAGGLAEYVATSDKLTVARPAGISAADAAGVPVAGLTALQAL-KAIGT-KFD
-------GSG----TSGGADVLITAASSGVGTYAVQLAKLGNHRVTATCGARNLGLVA-G
LGADEVLDYKTPEGAAL-SSPSGKKYDYIVNISN--K-NKWSVFKPRLSSH-GRVVDVAP
NFGNFVASVVTLFS-RRKKLSLVSLKMSKEDLGLLLELMRE
>tr|Q7XVK0|Q7XVK0_ORYSJ/39-298 OSJNBa0069D17.1 protein OS=Oryza sativa subsp. japonica GN=OSJNBa0069D17.1 PE=4 SV=1
NEVLLKLEAATINPVDWK-IQKGMLRPLLPRRLPFIPVTDVAGVVAGVGPGVNDFAVGDQ
VVAMLNSMNGGGLAEYAVAAANLTVKRTPNVSAAEGAGLPIAAGTALQAL-RSIGA-KFD
-------GTG----E--PLNVLVTAASGGVGLYAVQLAKLANLHVTATCGARNAELVR-G
LGADEVLDYRTPEGAAM-RSPSGRRYDGVVHCTV--G-VGWPAFEPLMAPR-GKVIDITP
NFSAMLTSALHAVTLRRKRLVPLLLSPNKADLEFLVGLVGE
>tr|Q9AYU1|Q9AYU1_TRIVS/33-293 Quinone-oxidoreductase QR1 (Fragment) OS=Triphysaria versicolor PE=2 SV=1
GEVLIKLEAISLNQLDWK-LQNGMVRPFLPRKFPFIPATDVAGEVVRIGQDVKNFKPGDK
VVAMLGSFGGGGLAEYGVASEKLTVHRPPEVSAAESSGLPIAGLTAHMALTQHIGL-NLD
-------KSG----P--HKNILITAASGGVGQYAVQLAKLGNTHVTATCGSRNFDLVK-S
LGADEVIDYKTPEGAAL-KSPSGKKYDAVIHCAS--P-LPWSVFKPNLSKH-GKVIDITP
GPRVMLTSAMTKLTCSKKRLVTLLVVIKGEHLSYLVELMRE
>tr|Q9SXF6|Q9SXF6_LITER/33-283 LEDI-4 protein OS=Lithospermum erythrorhizon GN=LEDI-4 PE=2 SV=1
DEVLIKFEAVSLNPIDCK-IQEGMARPILPRKFPHIPGYDVTGEIVETGSGAKKFKAGDK
VVAIISHTGGGGLAEYGVAKENMIVVRPPEVSPAQAAPLHVTALTAHQALTQAIGL-KLD
-------GSG----S--QKNLLITAASGGVGHYAVQLAKLGNAHVTATCGARNIDLVK-S
LGADEVLDYKSPDGVAL-KSPSGKKYDAILHCGP--A-IPFSVFEPNLSAK-GKVIDITP
SPKAIFTFVLKKITWSSKTLEPLFSSPQSRE----------
