# Supplementary material for: Subdivision of the MDR superfamily of medium-chain dehydrogenases/reductases through iterative hidden Markov model refinement
Source: BMC Bioinformatics. 2010 Oct 27;11:534. doi: 10.1186/1471-2105-11-534 (PMC2976758; doi:10.1186/1471-2105-11-534)
Supplement: Additional file 4 — MDR family alignment figures. Illustrations showing the mafft MSAs from Additional file 3: mdr-sequences. Red sequence identifiers denote sequences from UniProtKB/TrEMBL, while blue correspond to sequences from Swiss-Prot. The position cscores are shown in a bar plot under the MSA. Positions that contain gaps in over 90% of the sequences have been removed from the alignment in order to increase readability. [file 1471-2105-11-534-S4.ZIP › mdr/MDR028.seed]

>tr|Q0US09|Q0US09_PHANO/37-327 Putative uncharacterized protein OS=Phaeosphaeria nodorum GN=SNOG_05455 PE=4 SV=1
ADEVLIRVTAAGINNTDINTRIGWYSKGVRGATDAE----STAA-SDTRQDDDSSWSGAP
LKFPRIQGADCCGRIVAVGSNVDTERIGDRVLVRTMLRHYVS-NRPYECWTFGSECDGAF
AQYTVAPAQETYKVNCDWTDVELGSIPCAYSTAENMLHRANVKSGEKVLITGASGGVGAA
AIQLAKRRGADVIAVGGRDKLQQLLELGADQVIPRG-EA-----SRNVKKETVDVVIDLV
AGPTFTELLALLKKGARYAVAGAIAGPIVELDVRTLYLKDLSFFGCTFQEDILFSNLISY
IER
>tr|A3SJT5|A3SJT5_9RHOB/41-331 Alcohol dehydrogenase, zinc-containing protein OS=Roseovarius nubinhibens ISM GN=ISM_04965 PE=4 SV=1
PGEVLLQVLAAGMNNTEINTRLGWYSSSVTTDTSGQ----ADAQETRAEDKDDGGWNG-A
TPFPIIQGTDCCGRVVALGQGVDAALMGTRALVRACMRPNG--YEVMDNIWMASDFDGAF
AQFVKVPASEVFPVSCDWSDAELATIPCAYGTAENMLHRAGLGPDDTVLVTGASGGVGSA
TVQLARRRGARVIAITSPSKSDLIRDLGADQVLSRD-AD----LVATLGEMSVSLVVDNV
AGPGFPTMLKLLKRGGRYVSSGAIAGPMVSLDMRDMYLKDIRLIGTTAWDAPVFANLISY
IEA
>tr|A3SNG3|A3SNG3_9RHOB/35-325 Alcohol dehydrogenase, zinc-containing OS=Roseovarius nubinhibens ISM GN=ISM_14095 PE=4 SV=1
QHEVLIKVGACGLNNTDVNTRTGWYSKAVDQATTGG----A----YETVDDEDPTWGGRP
ITFPRIQGADVVGRVVAVGPDTDPSFIGKRVMVDGWLRDWSDPDNKDKTGYYGSECDGGY
AEYTKADTRGIMVVNSDLSDAELATFQCSYTTAEGMLSRANVVAGDTVLIPGASGGVGGA
LIQLAKRRGARTIALASEAKHAEVAALGPDLILPRSPDN----LRAALGDEKITVVADVV
GGPLWPQLIDVLERGGRYTCSGAIAGPMVELDLRTFYLRDLTFTGSTVIPPHIFPDVVTY
IER
>tr|A3SUX3|A3SUX3_9RHOB/34-318 Hypothetical oxidoreductase protein OS=Sulfitobacter sp. NAS-14.1 GN=NAS141_12911 PE=4 SV=1
AGEVLIRVGASAVNNTDVNTRTGWYSKAVRGDTGSA----ATEG-YAGASDADGAWSG-A
LSFPRIQGADCCGEIVAVGDGVDAARIGQRVLVRPMHRPAG--AGPDALVTFGSERNGGF
AEYTTVGDEHALRIESPLSDVELASFPCAFSTAEGMIQRAGLG-DERVLITGASGGVGSA
AVQLAKRRGAHVTASTSPAKMEALKTLGADAVIDRN---------EPYPNDAFDVALDLV
GGPHWPELLDALVPRGRYVTSGAIAGPIVELDLRTLYLKDLTLIGSTRQDPRVFSDLVSY
IEA
>tr|A3TUB5|A3TUB5_9RHOB/35-319 Alcohol dehydrogenase, zinc-containing OS=Oceanicola batsensis HTCC2597 GN=OB2597_08214 PE=4 SV=1
AGEVLIRVGASAVNNTDVNTRTGWYSKAVRGDTNAA----ATTG-YDGASDADGGWSG-A
LNFPRIQGADCCGRIVAVGDGVETARVGERVLVRPMYSPKD--EDADALVTFGSERDGGF
AEFATVESRNALRIESSLADVELASFPCAFSTAEGMIQRAGLG-AERVLITGASGGVGSA
AVQLAKRRGAHVTAVTSPAKAADLSALGADAILGRE---------EALPEDAFDVVLDLV
GGPRWPALLEALAVRGRYVTSGAIAGPIVELDLRTLYLKDLTLIGSTRQDPEVFTDLIGY
IER
>tr|A3UPV6|A3UPV6_VIBSP/36-312 Hypothetical oxidoreductase protein OS=Vibrio splendidus 12B01 GN=V12B01_17741 PE=4 SV=1
PNEVLIKVMAAGVNNTDINTRIGWYAKS-------------------D-DSDDASWSGEA
LKFPRIQGADVCGFIVAVGNEVPADRIGERVLIEPCLTEVYG-RDLPQPWYFGSECDGGF
AEYTKVAAKHAYAVNSTMSDVELASFPCSYSTAENMLTRANVAEGDRVLISGASGGVGSA
AIQLAKARGAYVIAITSPSKNQQLLELGADEVIARD-AD----LVKALGESSVNVVIDLV
AGDKWPEFLEVLKPHGRYAVSGAIGGAMVELDVRTLYLKDLSFFGCTVLEPQVFQNLVNR
IEK
>tr|A3X376|A3X376_9RHOB/28-318 Alcohol dehydrogenase, zinc-containing OS=Roseobacter sp. MED193 GN=MED193_18299 PE=4 SV=1
PGEVLIRVGACGLNNTDVNTRSGWYSKTVTDATTGG----A----FDEVGEDDPTWGGAP
ITFPRIQGADVCGTIVAVGAGVDAARIGERVITDGWLRDADAPEDMNKTGYFGSERNGGF
AEYTTIPSSNALDVNSTLSDAELATFSCSYSTAEGMLTRARVTADDTVLIPGASGGVGGA
LVQLAKRRGARVIAIASEGKHSDVAALGPDMILPRAPAH----LRSALGDERITVVADVV
GGPYWPSLIDILERGGRYTCSGAIAGPMVSLDLRTFYLRDLTFTGSTVIDLEVMPNIVRY
IEE
>tr|A3YHF0|A3YHF0_9GAMM/36-326 Hypothetical oxidoreductase protein OS=Marinomonas sp. MED121 GN=MED121_23870 PE=4 SV=1
ENEVLVKVHAAGINNTDINTRIGWYSKTVTGDTNQV----AEDG--LKDNADDGSWSGEP
LAFPLIQGADCCGEIIAVGAGVDKNRIGERILIRPMQQNLNQ-KGELKSITMGSECNGGF
AQYTKALAHECYPVDSNLSSIELASFPCAYSTAENMIDRVQVNETDTVLITGASGGVGSA
AIQLAKRRGAKVIAVCAKSKAESVLAVGADKVLARE-ES----ILLHQARESVDVVIDLV
AGDSWSELIDVLKVRGRYAVAGAIAGPIVEMDVRTLYLKDLTYYGCTFQPASVFENLVRY
IND
>tr|A5KUG3|A5KUG3_9GAMM/36-312 Hypothetical oxidoreductase protein OS=Vibrionales bacterium SWAT-3 GN=VSWAT3_13652 PE=4 SV=1
PNEVLIKVMAAGVNNTDINTRIGWYSKS-------------------E-DSDDASWSGEA
LKFPRIQGADVCGFIVAVGNEVSADRIGERVLIEPCLTEVYG-RDLPQPWYFGSECDGGF
AEYTKVAAKHAYAVDSSMSDAELASFPCSYSTAENMLTRANVTEGDRVLISGASGGVGSA
AIQLAKARGAHVIAITSPSKNQQLLELGADEVIARD-AD----LVEALGESSVNVVVDLV
AGDKWPEFLEALKPHGRYAVSGAIGGAMVQLDVRTLYLKDLSFFGCTVLEPQVFQNLVNR
IEK
>tr|A6CWL4|A6CWL4_9VIBR/32-309 Alcohol dehydrogenase, zinc-binding domain protein OS=Vibrio shilonii AK1 GN=VSAK1_19669 PE=4 SV=1
ANEVLIKVSAAGVNNTDINTRIGWYSKG-------------------DNDSEDAGWSGNA
LSLPRIQGADVCGHIIAVGEHIDDARIGERVLIDPCLRYADG-ERLDHFWYFGSECDGGF
AEYTVVDSRQAYSVNSSYSDIELASFPCSYSTAENMLTRASVTANDTVLVTGASGGVGSA
AVQLAKARGAKVIAVTSESKASALLDIGADKTVSRG-ES----LVDTLGRNSVSVVVDLV
AGPQWPELLEVMQPKGRYAVSGAIGGAMVELDVRTLYLKDLSFFGCTGLEDEVFPNLISR
IEH
>tr|A6FKW8|A6FKW8_9RHOB/34-306 Alcohol dehydrogenase, zinc-containing OS=Roseobacter sp. AzwK-3b GN=RAZWK3B_02410 PE=4 SV=1
PREVVVKIGACGLNATDVNTRTGWYGKT--------------------------GWSGRP
VRFPLIQGADAVGTIAAVGDRTDPSLIGKRVMIDGWQRDWKAPEDMNRALYFGSECDGGF
AEYARVDPRNMMIVDSPLSDAELATFQCSYTTAEAMLARADVGAADTVLVPGASGGVGSA
LVQLGKRRGARVIALASEEKHPELGVLEPDLILPRAPDD----LRLALGNEAVTVIADVV
AGSLWPQLIGVLERGGRYVCSGAIAGPEVTLDLRQVYLRDLTLLGSTVIPANIFADVVTY
IER
>tr|A9E609|A9E609_9RHOB/8-292 Alcohol dehydrogenase, zinc-containing OS=Oceanibulbus indolifex HEL-45 GN=OIHEL45_14115 PE=4 SV=1
AGEVLIRVGASAVNNTDVNTRTGWYSKAVRGDTGSA----ATEG-YAGASDADGAWSG-A
LSFPRIQGADCCGKIGAVGDGIDTARIGQRVLVRPMHRPTG--AEPDGLVTFGSERDGGF
AEYTTVDDEHAVRIDSPLTDIELASFPCAFSTAEGMIQRAGLG-AERVLITGASGGVGSA
AVQLAKRRGAHVTASTSPAKMDALKTLGADAVMDRS---------DAYAKDAFDVVLDLV
GGPRWPELLDALVPRGRYVTSGAIAGPIVELDLRTLYLKDLTLIGSTRQDPRVFTDLVSY
IEA
>tr|B5JAZ5|B5JAZ5_9RHOB/36-321 Oxidoreductase, zinc-binding dehydrogenase family OS=Octadecabacter antarcticus 307 GN=OA307_383 PE=4 SV=1
PDEVVIKVAAAAVNNTDINTRIGWYSKAVTGATDDV----SASN--DADGNTDGGWSGTP
LPFPIIQGADCCGYIVDVGADVDARRIGERVIVRTMQSTGTG-GAAFMTDTFGSEYNGGF
AQYNKTFAAEAYVVDDTLSDPEWAAIPCAFSTAENMLQRASVG-GESVLITGASGGVGAA
AVQLARLRGADVWAMTQPAKADAVKALGADHILARN---------ATLPARQFDVVIDLV
GGPAWPALLDSLKRGGRYVTAGAIAGPIVDLDLRTLYLNDLTLFGSTFQPASVFADLIGY
VQA
>tr|B5K792|B5K792_9RHOB/34-315 Alcohol dehydrogenase, zinc-containing OS=Octadecabacter antarcticus 238 GN=OA238_917 PE=4 SV=1
PTEVVIKVAAAAVNNTDINTRVGWYSKSVTGATDAV----------SDTNDDDGGWSGIP
LQFPIIQGADCCGYIVAVGANVDAARIGERVIVRTMQSTGTH-GAPFMTDTFGSEYNGGF
AQYTKTFAAEAYAVNDTLLDAEWAAIPCAFSTAENMLQRASVS-GESVLITGASGGVGAA
AVQLARLRGADVWAMTQPTKADAVTALGADHIVARD---------APLPTRQFDVVIDLV
GGPAWPALLDSLKRGGRYVTAGAIAGPIVDLDLRTLYLNDLTLFGSTFQPTSVFGDLIGY
VQA
>tr|B6BCQ0|B6BCQ0_9RHOB/1-288 Alcohol dehydrogenase, zinc-binding domain protein OS=Rhodobacterales bacterium Y4I GN=RBY4I_2409 PE=4 SV=1
---MLLRVLAAGVNNTEINTRLGWYSSSVTTDTAAA----AGRQEAHAEQKADGGWNK-A
TPFPLIQGTDCCGRVVAAGPGASQALTGKRVLVRPCMRPNG--YGVMDNVWMASDFDGAF
AEYVKVPASEVFPVDCDWSDEELATIPCAYGTSENMLHRASVRAGELVLVTGASGGVGSA
TVQLAKRRGARVAAVTSRGKMDQLRGLGADIVLDRD-SG----LLAELGGESVDAVVDNV
AGAGFPQMLKLLKRGGRLVSSGAIAGPVVDLDMRDMYLKDITLIGCTAWDEPVFPNLISY
IER
>tr|Q1VBZ7|Q1VBZ7_VIBAL/35-312 Hypothetical oxidoreductase protein OS=Vibrio alginolyticus 12G01 GN=V12G01_17847 PE=4 SV=1
PDDVLIQVAAAGVNNTDINTRTAWYSKN-------------------DANSMDASWSGDA
LSLPRIQGADVCGTIVAVGENICPSRIGQRVLIEPCITRFNS-QALSSPWYFGSECDGGF
AQFTVVDSKHAYAVKSSLSDIDLASFPCSYSTAENMLVRSNVTASDTVLISGASGGVGSA
AIQLAKARGAYVIAIASPEKKEQITALGANQVIPRD-AN----LTATLGENSVDVVIDLV
AGEQWPQFLQVLKPGSRYAVSGAIGGPIVELDVRTLYLKDLALFGCTVLAPEVFGNLVRY
IEQ
>tr|Q1ZA43|Q1ZA43_PHOPR/35-326 Hypothetical oxidoreductase protein OS=Photobacterium profundum 3TCK GN=P3TCK_04711 PE=4 SV=1
KGEVLIKVGASALNNTDINTRIGWYSKCVIEQTNAG----AFDG-FQTINDNDASWSGIP
VKFPRIQGADCCGEIVEVGEQVSSDRIGERVLVRTLQQSVMT-EAEYNCITYGSECDGGF
AQYTKVLATEAFPVRSSLNDAELASFPCAYSTAENMIDRANVKPNDTVLITGASGGVGSA
AVQLVKRRHAKVIAICSENKMEQLTALGADKVIPRG-RN----LLDFLRQDSVDVVIDLV
AGKQWPELPNLLRKGGRYTVAGAIAGPIVELDVRTLYLKDLSFFGCTYQPRSVFENLIKY
IER
>tr|Q2BLA5|Q2BLA5_9GAMM/39-316 Hypothetical oxidoreductase protein OS=Neptuniibacter caesariensis GN=MED92_11494 PE=4 SV=1
ASDVLIKVGAAGVNNTDLNTRIGWYSKN-------------------DNDSEDASWAGTA
LKLPLIQGADVCGVVVAVGERADKQLLGKRVLIEPSLWEVDG-KKLQHAWYFGSECNGGF
AEYAKVSAKHAHVIECDLTDEELASFPCSYSTAENLLTRAKVKPGDRVLITGASGGVGSA
AIQLAKARGAGVVAITSGSKAEGIRNIGADLVVDRE-QS----LVETLGENSVDVVIDLV
AGEVWPQLLEVMKPFGRYAVSGAIGGPMVQLDVRTLYLKDLSFFGCTVLEPEVFPNLIKR
IEA
>tr|A1SW59|A1SW59_PSYIN/36-324 Alcohol dehydrogenase, zinc-binding domain protein OS=Psychromonas ingrahamii (strain 37) GN=Ping_1955 PE=4 SV=1
NGEVLVKVLAAGVNNTEINTRLGWYSSSVHGSTNDT----SNSE--KDQPKADGGWNK-Q
TAFPFIQGTDCCGVVVNVADDVDTGLMDKRVLIRPCIREHG--FGSLDNIWMGSDFDGAF
AEYVKIRATEVFPVVCNWSDAELGTIPCAYGTSENMLNRANLRAGETVLVAGASGGVGSA
TVQLAKRRGAKVIAIAGEEKHDKVAPLGADILLGRS-AN----LLVELGEQSVDVVVDNV
GGSGFPTMLKLLKRGGRFVSSGAIAGPIVELDMRDMYLKDITLIGTTAWEKTVFPDLVRY
IEQ
>tr|A8FWG2|A8FWG2_SHESH/36-313 Alcohol dehydrogenase, zinc-binding domain protein OS=Shewanella sediminis (strain HAW-EB3) GN=Ssed_2578 PE=4 SV=1
PNEVLIRVSAAGVNNTDINTRTAWYSKN-------------------DGSSSDASWSGNT
FVFPRIQGADVCGTIVAVGDNVSTKRIGERVLIEPCLSEANG-QPLNSPWYYGSECDGGF
AQYTVVADKHAYAVNSPLSDIELASFPCSYSTAENMLTRANVTSLDKVLISGASGGVGSA
AIQLAKSRGAYVIAITSPSKNQQLLELGADQVISRD-TD----SVEALGENSVDVVIDLV
AGKQWPQFLRLLRPGGRYAVSGAIGGALVELDVRTLYLKDLSFFGCTVLEPEVFQNLVNC
IEQ
>tr|B2HVI8|B2HVI8_ACIBC/34-324 NADPH:quinone reductase OS=Acinetobacter baumannii (strain ACICU) GN=ACICU_02598 PE=4 SV=1
DDEVLIQVSAAGVNNTDINTRIGWYSKTNEQATNTG----GANG-LESISDDDASWSGTP
LKFPFIQGADCCGKIVAVGKNVDPSRIGERVIVRTMLRAYVD-YRPYECWTFGSECNGGF
AQFATVKSAEAYKINSDWTDEELASIPCSYSTAENMLHRIGLG-AETVLITGASGGVGSA
AVQLAKRRGAQVIALCSLSKADEVLACGADRVIDRN-AD----LVKELGKESIDVVIDLI
GGPQWPSLLEVLRKGGRYANAGAIAGPISQIDLRTVYLNDLTLMGCTFQEDEVFTNLISY
IEK
>tr|B2JSF3|B2JSF3_BURP8/39-341 Alcohol dehydrogenase zinc-binding domain protein OS=Burkholderia phymatum (strain DSM 17167 / STM815) GN=Bphy_4868 PE=4 SV=1
NGEVLIKVGACGLNNTDVNLRTRWYHRSVNESLSEQVALTGAKGAGAEEEQGNASWNQES
IVFPRIQGAAIAGRIVAVGPSVDAGRVGERVLVDPQVRDLSLPLRAQLIAYLGGDRDGGF
AEYAVVPAANAYPLSSSLTDAELATFPTSYDTAEEMLVRARLSEGETVVITGAAGGVGTA
LIQLAHIRKARVIAIAGKSKEERIRELGAHAFVPREVDNLRDAVEKIVGPQGVDVVADVV
GGPMFGDLLKLLRRGGRYSTAGAIAGPVQPLDLRDLIYKDLEMYGITCPTPETFAQVVGY
VES
>tr|B5ZZ46|B5ZZ46_RHILW/46-337 Alcohol dehydrogenase zinc-binding domain protein OS=Rhizobium leguminosarum bv. trifolii (strain WSM2304) GN=Rleg2_2921 PE=4 SV=1
AGEVLIRVAAAGVNNTDINTRIGWYSKTVTTGTESG----GATG-FQSVQDADASWSGVP
LAFPRIQGADCCGRIAAVGEGVDPGRIGERVLVRNMLRSYTD-YRPFECWTFGSECDGGF
AQYAVAPSRETYRIDCDWSDVELASLPCAYSTAEGMLHRAVVGAGEHVLIAGASGGVGSA
AIQLAKRRGAIVTAISSPEKASQLLAIGADRILSRG-ES----IVAGLGHESVDVVLDVA
AGPSFGELLDVLKKGGRYAVAGAIAGPLVELDVRTLYLKDLTFFGCTFQEDVVFENLVSY
VER
>tr|B6A5G7|B6A5G7_RHILW/38-340 Alcohol dehydrogenase zinc-binding domain protein OS=Rhizobium leguminosarum bv. trifolii (strain WSM2304) GN=Rleg2_6278 PE=4 SV=1
DGEVLIKVGACGMNNTDINTRTRWYGRDVNTSLSEDFGLTGAENVTGADTKQQKAWKDDS
VDFPRIQGAAIAGTIVAIGPSVSDRQVGNRVLVDPCIRDLSLPRRAQLSQYIGKDVNGGF
AEYAVVPAINAHVLETSLSDAELATFPTSYDTAEEMLVRARLSEGETVVITGAAGGVGSA
LIQLSLIRGARVIAIAGESKGERLLALGAHHFVARESADVRGQIEALVGERAVHVVADVV
GGEFFPDALKLLGRGGRFTTGGAIGGPIQPFDLRDLIYKDLEMYGITNPLPETFKSVVDY
IAS
>tr|B6A5K9|B6A5K9_RHILW/38-340 Alcohol dehydrogenase zinc-binding domain protein OS=Rhizobium leguminosarum bv. trifolii (strain WSM2304) GN=Rleg2_6325 PE=4 SV=1
EGEVLVRVGACGMNNTDINLRTRWYDRDVNESLSEEVGLKGAGASNKKDAETSGTWKEET
IVFPRIQGAAVVGTIAAVGGGVDASRIGQRVIIDPQVRDLALPERAQLVAYLGGERDGGF
AEYTAVPAENAYVVNSSLSDAELATFPTSYDTAEEMLVRARLGNGETVVITGAAGGVGTA
LVQLSLIRGATVIAIAGAAKEERLKFLGAHHFIARENPNPREAIEKLVGERSVHVVADVV
GGPFFTDSLKLLCRGGRYSTAGAIGGPIQSIDLRDLIYKDLELFGITCPTPETFKSVIDH
VAS
>tr|Q089H5|Q089H5_SHEFN/34-311 Alcohol dehydrogenase, zinc-binding domain protein OS=Shewanella frigidimarina (strain NCIMB 400) GN=Sfri_0227 PE=4 SV=1
PNEVLIRVHAAGVNNTDINTRIAWYSKN-------------------DGGDTDASWSGNA
LVFPRIQGADVCGVIVAVGDNVSAARIGERVLIEPCIREANG-EALESPWYNGSECDGGF
AQYTVIAAKHAYAVNSALSDIELASFPCSYSTAENMLTRANVTAHDRVLISGASGGVGSA
AIQLAKARGAQVIAITSPSKNQQLLDLGADQVILRD-VD----LVDTLGENSIDVVIDLV
AGPQWPQFLQVLTPGGRYAVSGAIGGALVELDIRTLYLKDLSFFGCTVLESKVFQNLIHC
IEQ
>tr|Q15RX5|Q15RX5_PSEA6/46-323 Alcohol dehydrogenase, zinc-binding OS=Pseudoalteromonas atlantica (strain T6c / BAA-1087) GN=Patl_2855 PE=4 SV=1
DHEVLIRVKAAGVNNTDINTRTAWYSKS-------------------DADGADASWSGNA
LTFPRIQGADVCGQIVAVGSQVANSRVGERVLIEPCIRQVNG-KTLDTPWYFGSECDGGF
AQYTLVDARHAFAIQSELSDLALATFPCSYSTAENMLTRTQLAPNERVLITGASGGVGSA
AIQLAKARGAYVIALTSPAKNEQLLALGADEVISRD-AD----LLATLKANSIDVVIDLV
AGCAWPNLLDVLKCHGRYAVAGAIGGPIVELDVRTLYLKDLSFFGCTVLEAGVFQNLVDY
IEQ
>tr|Q5LT21|Q5LT21_SILPO/28-318 Alcohol dehydrogenase, zinc-containing OS=Silicibacter pomeroyi GN=SPO1593 PE=4 SV=1
PGEVLIRVGACGLNNTDVNTRTGWYSKAVQEATTGS----A----YDRVDAQDPTWGGAP
ITFPRIQGADVCGRIVAVGEGGDASRIGERIITDNWLRDPSDPQNKDTAGYFGSERDGGF
AEYCTIPAVNALAIDSPLSDAELATFSCSYSTAEGMLTRAQVTGADTVLVPGASGGVGGA
VVQLARRRGARVIALASEAKHAEVAALGADRVLPRAPED----LRAALGAEKITVVADVV
GGPYWPMLIDILERGGRYTCSGAIAGPMVTLDLRTFYLRDLTFTGSTVIDPQAMPNLIRY
IEA
>tr|Q6LIC9|Q6LIC9_PHOPR/35-312 Hypothetical oxidoreductase protein OS=Photobacterium profundum GN=RB0408 PE=4 SV=1
VNEVLIRVSAAGVNNTDINTRIAWYSKS-------------------GSCNSDASWSGSA
LVFPRIQGADVCGTIVDVGANVSKERLGERVLIEPCLSEANG-QQLDSPWYYGSECDGGF
AEYTVVAAKHVYAVNSSLSDTELASFPCSYSTAENMLTRASVVARNRVLISGASGGVGSA
AIQLAKARGAYVIAITSPIKNQQLLELGADQVIPRD-AD----LLEVLGENSIDVVIDLV
AGKQWTQLLHVLKPHGRYAVSGAIGAALVELDVRTLYLKDLSFFGCTVLSPEVFKNVVNC
IEQ
