# Supplementary material for: Subdivision of the MDR superfamily of medium-chain dehydrogenases/reductases through iterative hidden Markov model refinement
Source: BMC Bioinformatics. 2010 Oct 27;11:534. doi: 10.1186/1471-2105-11-534 (PMC2976758; doi:10.1186/1471-2105-11-534)
Supplement: Additional file 5 — Species distribution in MDR families. The numerical data underlying Figure 4 as a fixed width plain text text file of n(n/N) values where n denotes the number of seed sequences from the evolutionary group in question and N is the size of the corresponding seed set. [file 1471-2105-11-534-S5.ZIP]

Archive with 86 entries (86 files):
- mdr/MDR001.pdf
- mdr/MDR002.pdf
- mdr/MDR003.pdf
- mdr/MDR004.pdf
- mdr/MDR005.pdf
- mdr/MDR006.pdf
- mdr/MDR007.pdf
- mdr/MDR008.pdf
- mdr/MDR009.pdf
- mdr/MDR010.pdf
- mdr/MDR011.pdf
- mdr/MDR012.pdf
- mdr/MDR013.pdf
- mdr/MDR014.pdf
- mdr/MDR015.pdf
- mdr/MDR016.pdf
- mdr/MDR017.pdf
- mdr/MDR018.pdf
- mdr/MDR019.pdf
- mdr/MDR020.pdf
- mdr/MDR021.pdf
- mdr/MDR022.pdf
- mdr/MDR023.pdf
- mdr/MDR024.pdf
- mdr/MDR025.pdf
- mdr/MDR026.pdf
- mdr/MDR027.pdf
- mdr/MDR028.pdf
- mdr/MDR029.pdf
- mdr/MDR030.pdf
- mdr/MDR031.pdf
- mdr/MDR032.pdf
- mdr/MDR033.pdf
- mdr/MDR034.pdf
- mdr/MDR035.pdf
- mdr/MDR036.pdf
- mdr/MDR037.pdf
- mdr/MDR038.pdf
- mdr/MDR039.pdf
- mdr/MDR040.pdf
- mdr/MDR041.pdf
- mdr/MDR042.pdf
- mdr/MDR043.pdf
- mdr/MDR044.pdf
- mdr/MDR045.pdf
- mdr/MDR046.pdf
- mdr/MDR047.pdf
- mdr/MDR048.pdf
- mdr/MDR049.pdf
- mdr/MDR050.pdf
- mdr/MDR051.pdf
- mdr/MDR052.pdf
- mdr/MDR053.pdf
- mdr/MDR054.pdf
- mdr/MDR055.pdf
- mdr/MDR056.pdf
- mdr/MDR057.pdf
- mdr/MDR058.pdf
- mdr/MDR059.pdf
- mdr/MDR060.pdf
- mdr/MDR061.pdf
- mdr/MDR062.pdf
- mdr/MDR063.pdf
- mdr/MDR064.pdf
- mdr/MDR065.pdf
- mdr/MDR066.pdf
- mdr/MDR067.pdf
- mdr/MDR068.pdf
- mdr/MDR069.pdf
- mdr/MDR070.pdf
- mdr/MDR071.pdf
- mdr/MDR072.pdf
- mdr/MDR073.pdf
- mdr/MDR074.pdf
- mdr/MDR075.pdf
- mdr/MDR076.pdf
- mdr/MDR077.pdf
- mdr/MDR078.pdf
- mdr/MDR079.pdf
- mdr/MDR080.pdf
- mdr/MDR081.pdf
- mdr/MDR082.pdf
- mdr/MDR083.pdf
- mdr/MDR084.pdf
- mdr/MDR085.pdf
- mdr/MDR086.pdf
