# Supplementary material for: Subdivision of the MDR superfamily of medium-chain dehydrogenases/reductases through iterative hidden Markov model refinement
Source: BMC Bioinformatics. 2010 Oct 27;11:534. doi: 10.1186/1471-2105-11-534 (PMC2976758; doi:10.1186/1471-2105-11-534)
Supplement: Additional file 6 — Refinehmm source code. Python source code for the HMM refinement algorithm described in this work. Requires HMMER 2.x (x ≥ 3) and python 2.y (y ≥ 5) to run. See enclosed README.TXT for information on installation and usage. [file 1471-2105-11-534-S6.ZIP]

Archive with 13 entries (11 files):
- refinehmm/
- refinehmm/COPYRIGHT.TXT
- refinehmm/refinehmm.docs
- refinehmm/tui/
- refinehmm/tui/formats.py
- refinehmm/tui/DocParser.py
- refinehmm/tui/TextBlockParser.py
- refinehmm/tui/tui.py
- refinehmm/tui/__init__.py
- refinehmm/README.TXT
- refinehmm/refinehmm.py
- refinehmm/refinehmm
- refinehmm/__init__.py
