# Supplementary material for: Subdivision of the MDR superfamily of medium-chain dehydrogenases/reductases through iterative hidden Markov model refinement
Source: BMC Bioinformatics. 2010 Oct 27;11:534. doi: 10.1186/1471-2105-11-534 (PMC2976758; doi:10.1186/1471-2105-11-534)
Supplement: Additional file 6 — Refinehmm source code. Python source code for the HMM refinement algorithm described in this work. Requires HMMER 2.x (x ≥ 3) and python 2.y (y ≥ 5) to run. See enclosed README.TXT for information on installation and usage. [file 1471-2105-11-534-S6.ZIP › refinehmm/refinehmm.docs]

PROGRAMMER:
Joel Hedlund

COPYRIGHT:
Copyright (c) 2010 Joel Hedlund

Permission is hereby granted, free of charge, to any person obtaining a copy
of this software and associated documentation files (the "Software"), to deal
in the Software without restriction, including without limitation the rights
to use, copy, modify, merge, publish, distribute, sublicense, and/or sell
copies of the Software, and to permit persons to whom the Software is
furnished to do so, subject to the following conditions:

The above copyright notice and this permission notice shall be included in
all copies or substantial portions of the Software.

THE SOFTWARE IS PROVIDED "AS IS", WITHOUT WARRANTY OF ANY KIND, EXPRESS OR
IMPLIED, INCLUDING BUT NOT LIMITED TO THE WARRANTIES OF MERCHANTABILITY,
FITNESS FOR A PARTICULAR PURPOSE AND NONINFRINGEMENT. IN NO EVENT SHALL THE
AUTHORS OR COPYRIGHT HOLDERS BE LIABLE FOR ANY CLAIM, DAMAGES OR OTHER
LIABILITY, WHETHER IN AN ACTION OF CONTRACT, TORT OR OTHERWISE, ARISING FROM,
OUT OF OR IN CONNECTION WITH THE SOFTWARE OR THE USE OR OTHER DEALINGS IN
THE SOFTWARE.

CONTACT:
yohell@ifm.liu.se 

DESCRIPTION:
Refine an HMM, given seed and database(s).

OPTION: db
Fasta file to train against.

OPTION: db-name
Unique short name for corresponding --db. 

OPTION: max-size
Abort if seed is larger than this. 0 means no limit. 

ARGUMENT: hmm_file
Where to read the initial hmm from.

ARGUMENT: seed_file
Where to read the initial seed from.

GENERAL:
--db can be used multiple times to train against multiple databases 
simultaneously. --db-name (if used) must be set the same number of times as 
--db, and in the same order.

This program is meant to run on a compute resource and generates quite a lot of
diagnostic output. This is intentional. Any output on STDERR (or a nonzero exit code)
indicates an error. 

# END
