# Supplementary material for: Subdivision of the MDR superfamily of medium-chain dehydrogenases/reductases through iterative hidden Markov model refinement
Source: BMC Bioinformatics. 2010 Oct 27;11:534. doi: 10.1186/1471-2105-11-534 (PMC2976758; doi:10.1186/1471-2105-11-534)
Supplement: Additional file 6 — Refinehmm source code. Python source code for the HMM refinement algorithm described in this work. Requires HMMER 2.x (x ≥ 3) and python 2.y (y ≥ 5) to run. See enclosed README.TXT for information on installation and usage. [file 1471-2105-11-534-S6.ZIP › refinehmm/tui/TextBlockParser.py]

__copyright__ = """
Copyright (c) 2010 Joel Hedlund

Permission is hereby granted, free of charge, to any person obtaining a copy
of this software and associated documentation files (the "Software"), to deal
in the Software without restriction, including without limitation the rights
to use, copy, modify, merge, publish, distribute, sublicense, and/or sell
copies of the Software, and to permit persons to whom the Software is
furnished to do so, subject to the following conditions:

The above copyright notice and this permission notice shall be included in
all copies or substantial portions of the Software.

THE SOFTWARE IS PROVIDED "AS IS", WITHOUT WARRANTY OF ANY KIND, EXPRESS OR
IMPLIED, INCLUDING BUT NOT LIMITED TO THE WARRANTIES OF MERCHANTABILITY,
FITNESS FOR A PARTICULAR PURPOSE AND NONINFRINGEMENT. IN NO EVENT SHALL THE
AUTHORS OR COPYRIGHT HOLDERS BE LIABLE FOR ANY CLAIM, DAMAGES OR OTHER
LIABILITY, WHETHER IN AN ACTION OF CONTRACT, TORT OR OTHERWISE, ARISING FROM,
OUT OF OR IN CONNECTION WITH THE SOFTWARE OR THE USE OR OTHER DEALINGS IN
THE SOFTWARE.
"""

import re

class TextBlockParserError(Exception):
    """
    Base class for exceptions raised in BlockReader. 
    """
    def __init__ (self, msg):
        self.sMessage = msg

    def __str__ (self):
        return self.sMessage    

class ParseError(TextBlockParserError):
    """\
    Raised on errors occurring while parsing text block files.

    """
    def __init__(self, file, line, details):
        self.sMessage = "[%s:%s] %s" % (repr(file), line, details)
    

class TextBlock:

    def __init__(self, tabsize = 4):
        """\
        Base class for TextBlock objects. Do not instantiate directly.
        Use a proper subclass instead.

        """
        self.lsLines = []
        self.iTabSize = tabsize
        raise NotImplementedError("Do not instantiate directly. Use a proper subclass instead.")


    def __len__(self):
        return len(self.lsLines)

    
    def _expandtabs(self, line):
        if self.iTabSize >= 0:
            return line.replace('\t', ' '*self.iTabSize)        

    def addline(self, line):
        """\
        Add a line (no trailing newlines) to the text block.

        """
        line = self._expandtabs(line)
        self.lsLines.append(line)

    def text(self):
        """\
        Return the text in the block as a list of lines.

        """
        return self.lsLines

    def tabsize(self):
        return self.iTabSize

    def reset(self):
        self.__init__(self.iTabSize)

        

class RawText(TextBlock):
    def __init__(self, tabsize = 4):
        """\
        Instantiate a RawText object.
        IN:
        tabsize <int>:
            Replace tabs with how many spaces? Set < 0 to disable.

        """
        self.lsLines = []
        self.iTabSize = tabsize


class SingleParagraph(TextBlock):

    def __init__(self, tabsize = 4):
        """\
        Instantiate a SingleParagraph object.
        IN:
        tabsize <int>:
            Replace tabs with how many spaces? Set < 0 to disable.

        """
        self.lsLines = []
        self.iTabSize = tabsize

    def addline(self, line):
        if not line.strip():
            return
        line = self._expandtabs(line)
        if self.lsLines:
            self.lsLines[0] += ' ' + line.strip()
        else:
            self.lsLines.append(line.strip())

    def text(self):
        """\
        Return the paragraph as a list of a single string.

        """
        return self.lsLines

    

class IndentedParagraphs(TextBlock):

    def __init__(self, tabsize = 4):
        """\
        Instantiate an IndentedParagraphs object.
        IN:
        tabsize <int>:
            Replace tabs with how many spaces? Set < 0 to disable.

        """
        self.lsLines = []
        self.iTabSize = tabsize
        self.iPreviousIndentLevel = -1
        self.bKeepIndent = True
        
    def addline(self, line):
        """\
        Add a line of text to the block.
        IN:
        line <str>:
            The line that should be added.

        """
        line = self._expandtabs(line)
        iIndentLevel = len(line) - len(line.lstrip())
        sRStrippedLine = line.rstrip()

        if sRStrippedLine.endswith('\\'):
            sRStrippedLine = sRStrippedLine[:-1].rstrip()
            bForceKeepNextIndent = True
        else:
            bForceKeepNextIndent = False

        if not sRStrippedLine:
            self.lsLines.append(sRStrippedLine)
            self.iPreviousIndentLevel = -1
        elif self.bKeepIndent or iIndentLevel != self.iPreviousIndentLevel:
            self.lsLines.append(sRStrippedLine)
            self.iPreviousIndentLevel = iIndentLevel
        else:
            self.lsLines[-1] += ' ' + sRStrippedLine.strip()

        self.bKeepIndent = bForceKeepNextIndent


        
    def text(self):
        """\
        Return the indented paragraphs as a list of strings.

        """
        return self.lsLines


class UnlabelledTextBlockContainer:
    def __init__(self, textblockclass, tabsize = 4):
        """\
        Instantiate a LabelledTextBlockContainer object.
        IN:
        tag = '' <str>:
            The block start tag. 
        textblockclass <class TextBlock>:
            What type of text blocks to contain.
        tabsize = 4 <int>:
            Replace tabs with how many spaces? Set < 0 to disable.

        """
        self.oTextBlock = textblockclass(tabsize)

    def __len__(self):
        return len(self.oTextBlock)

    def reset(self):
        self.oTextBlock.reset()

    def text(self):
        return self.oTextBlock.text()

    def addline(self, line):
        #print repr(line)
        self.oTextBlock.addline(line)
        
            

class LabelledTextBlockContainer:
    def __init__(self, textblockclass, tabsize = 4):
        """\
        Instantiate a LabelledTextBlockContainer object.
        IN:
        textblockclass <class TextBlock>:
            What type of text blocks to contain.
        tabsize = 4 <int>:
            Replace tabs with how many spaces? Set < 0 to disable.

        """
        self.dsoTextBlocks = {}
        self.cTextBlockClass = textblockclass
        self.iTabSize = tabsize


    def __getitem__(self, label):
        return self.dsoTextBlocks[label]


    def __iter__(self):
        return self.dsoTextBlocks.__iter__()

    def addlabel(self, label):
        self.dsoTextBlocks[label] = self.cTextBlockClass(self.iTabSize)

    def iteritems(self):
        return self.dsoTextBlocks.iteritems()


class Decommenter:
    """\
    Base class for Decommenters for TextBlockParsers.

    """
    def __init__(self):
        """\
        Do not instantiate directly. Use a subclass instead.

        """
        raise NotImplementedError("Do not instantiate directly. Use a subclass instead.")


    def decomment(self, line):
        """\
        Remove the comment parts from a line of text.
        IN:
        line <str>:
            The line to decomment.
        OUT:
            A decommented string. Return None to indicate that the line
            is completely commented out and that it should not be fed to
            TextBlock storage.

        """

class UnescapedHashDecommenter(Decommenter):
    """\
    Dumb pseudo shell style decommenter that strips everything on a line
    following non-escaped hash characters.

    """
    def __init__(self):
        self.rComment = re.compile(r'([^\\]|^)#')

    def decomment(self, line):
        if not line:
            return line
        ls = self.rComment.split(line, 1)
        if len(ls) == 1:
            return line.replace('\#', '#')
        sDecommentedLine = ls[0] + ls[1]
        if not sDecommentedLine:
            return None
        else:
            return sDecommentedLine.replace('\#', '#')

        

class TextBlockParser:
    def __init__(self, untaggedtextclass = IndentedParagraphs,
                 decomment = True, tabsize = 4,
                 decommenter = UnescapedHashDecommenter):
        """\
        Instantiate a TextBlockParser object.
        IN:
        untaggedtextclass = IndentedParagraphs <class TextBlock> or None:
            What to do with text that appears before the first tagged
            text block. None means raise a ParseError if any is found.
        decomment = True <bool>:
            Strip comments from the text?
        tabsize = 4 <int>:
            Convert tabs to this many spaces. Set < 0 to disable.
        decommenter=UnescapedHashDecommenter <Decommenter> <class Decommenter>:
            How should comments be removed?
        
        """
        if untaggedtextclass is None:
            self.oUntaggedBlock = None
        else:
            self.oUntaggedBlock = UnlabelledTextBlockContainer(untaggedtextclass, tabsize)
        self.bDeComment = decomment
        self.iTabSize = tabsize
        self.sLabel = ''
        self.sBlock = ''
        self.oCurrentBlock = self.oUntaggedBlock
        self.dsoUnlabelledBlocks = {}
        self.dsoLabelledBlocks = {}
        self.dssNames = {}
        if decommenter is None:
            decommenter = UnescapedHashDecommenter()
        elif isinstance(decommenter, type(Decommenter)):
            decommenter = decommenter()
        self.oDecommenter = decommenter


    def addblock(self, name, textblockclass, labelled = False, tag = None):
        if name in self.dsoLabelledBlocks:
            sErrorMsg = "The name %s is already in use by a previously added labelled block."
            sErrorMsg %= repr(name)
            raise BlockReaderError(sErrorMsg) 
        elif name in self.dsoUnlabelledBlocks:
            sErrorMsg = "The name %s is already in use by a previously added unlabelled block."
            sErrorMsg %= repr(name)
            raise BlockReaderError(sErrorMsg) 

        if not tag:
            tag = name.upper()

        if tag in self.dssNames:
            sErrorMsg = "The name %s is already in use by the previously added block %s."
            sErrorMsg %= (repr(name), repr(tag))
            raise BlockReaderError(sErrorMsg) 

        self.dssNames[tag] = name
        
        if labelled:
            self.dsoLabelledBlocks[name] = LabelledTextBlockContainer(textblockclass, self.iTabSize)
        else:
            self.dsoUnlabelledBlocks[name] = UnlabelledTextBlockContainer(textblockclass, self.iTabSize)


    def parse(self, file):
        """\
        Parse text blocks from a file.
        IN:
        file <str>:
            The file to parse.

        """
        iLine = 0
        f = open(file)
        for sLine in f:
            iLine += 1
            sLine = sLine.rstrip('\n')
            #print repr(sLine)
            if self.bDeComment:
                sLine = self.oDecommenter.decomment(sLine)
                if sLine is None:
                    continue
            #print repr(sLine)
            
            # Open a new text block?
            sPutativeTag = sLine.split(':', 1)[0].strip()
            if sPutativeTag in self.dssNames:
                sTag = sPutativeTag
                sName = self.dssNames[sTag]
                sLabel = sLine.split(':',1)[1].strip()

                if sName in self.dsoUnlabelledBlocks:
                    if sLabel:
                        sErrorMsg = "Label %s present for unlabelled block %s, tag: %s)."
                        sErrorMsg %= (repr(sLabel), repr(sName), repr(sTag))
                        raise ParseError(file, iLine, sErrorMsg)
                    oBlock = self.dsoUnlabelledBlocks[sName]
                    oBlock.reset()
                        
                else:
                    if not sLabel:
                        sErrorMsg = "Missing label for labelled block %s (Tag: %s)."
                        sErrorMsg %= (repr(sName), repr(sTag))
                        raise ParseError(file, iLine, sErrorMsg)
                    
                    oBlock = self.dsoLabelledBlocks[sName]
                    if sLabel in oBlock:
                        oBlock[sLabel].reset()
                    else:
                        oBlock.addlabel(sLabel)
                        
                self.sLabel = sLabel
                self.oCurrentBlock = oBlock
                

            # Are we reading a labelled block?
            elif self.sLabel:
                self.oCurrentBlock[sLabel].addline(sLine)

            # Are we reading an unlabelled block? May be allowed text
            # before the first tagged block.
            elif not self.oCurrentBlock is None:
                #print "Its in an unlabelled block."
                #print repr(sLine)
                self.oCurrentBlock.addline(sLine)

            # We're reading disallowed text before the first tagged block.
            # Any non-whitespace here is an error.
            elif sLine.strip():
                sErrorMsg = "Garbage text before first block (%s)."
                sErrorMsg %= repr(sLine)
                raise ParseError(file, iLine, sErrorMsg)


                    
    def labelledblocks(self):
        """\
        Return the dict containing the labelled blocks.

        """
        return self.dsoLabelledBlocks

    def unlabelledblocks(self):
        """\
        Return the dict containing the unlabelled blocks.

        """
        return self.dsoUnlabelledBlocks

    def untaggedblock(self):
        """\
        Return the untagged block.

        """
        return self.oUntaggedBlock
    
