# Supplementary material for: Subdivision of the MDR superfamily of medium-chain dehydrogenases/reductases through iterative hidden Markov model refinement
Source: BMC Bioinformatics. 2010 Oct 27;11:534. doi: 10.1186/1471-2105-11-534 (PMC2976758; doi:10.1186/1471-2105-11-534)
Supplement: Additional file 6 — Refinehmm source code. Python source code for the HMM refinement algorithm described in this work. Requires HMMER 2.x (x ≥ 3) and python 2.y (y ≥ 5) to run. See enclosed README.TXT for information on installation and usage. [file 1471-2105-11-534-S6.ZIP › refinehmm/tui/tui.py]

"""

TUI Textual User Interface by Joel Hedlund
 - a sane command line user interface.

Clui surpasses optparse in functionality through supporting separate
documentation files, settings files, and more informative help messages.

By Joel Hedlund <yohell@ifm.liu.se>

If you have problems with this module, please contact the author.

HOWTO:
    Let's pretend we're making a moose counter. First, we create the script
    file 'moosecounter', a docs file 'moosecounter.docs' and a config file
    'moosecounter.cfg' in the same dir. Leave the latter two empty and start
    editing the scriptfile.
  
    Instantiate a textual user interface object and give it the proper
    name right from the start and use the magical initprog() feature,
    like so:

        from tui import tui
        o = tui(progname = 'Moose Counter')
        o.initprog()
    
    Save and execute your moose counter with no arguments, and voila:
    usage instructions! Execute it with the --HELP flag, and voila:
    verbose program information, including syntax help for the config
    file! The config files are meant to be used by your users to
    configure your program with, by the way.

    Now you can go on to adding more options to your moose counter. Just
    stick some o.makeoption() and o.makeposarg() clauses between the last
    two lines in the example above. You will probably also need to import
    some formats for your options from the formats module in this package.
    For examle you can do something like this:

        from tui import tui, formats
        o = tui.tui(progname = 'Moose Counter')
        o.makeoption('horn-points', formats.BoundedInt(lowerbound=1), '13')
        o.makeoption('weight', formats.Float, '450.0', 'w')
        o.makeposarg('observation_data', formats.ReadableFile)
        o.makeposarg('result_file', formats.WritableFile)
        o.initprog()
    

    After you have saved you can execute your moose counter in same manner
    as before and see your new options turn up in the help screens. You
    are highly encouraged to document the program and its options better,
    and your docs file is the place to do it. Check the help for the
    DocParser module in this package for the syntax. 

    OK, so that's a handful of lines of code that take care of all the
    boring old run of the mill config file and parameter parsing and help
    screen generation, and now you're free to write code that actally
    counts mooses. Use o.options() to return a dict of options and values,
    and o.posargs() to get a list of values for all positional arguments.

    For more info - see the separate help docs on each individual module,
    class and method.
    
"""

__version__ = "1.0.5"

__copyright__ = """
Copyright (c) 2010 Joel Hedlund

Permission is hereby granted, free of charge, to any person obtaining a copy
of this software and associated documentation files (the "Software"), to deal
in the Software without restriction, including without limitation the rights
to use, copy, modify, merge, publish, distribute, sublicense, and/or sell
copies of the Software, and to permit persons to whom the Software is
furnished to do so, subject to the following conditions:

The above copyright notice and this permission notice shall be included in
all copies or substantial portions of the Software.

THE SOFTWARE IS PROVIDED "AS IS", WITHOUT WARRANTY OF ANY KIND, EXPRESS OR
IMPLIED, INCLUDING BUT NOT LIMITED TO THE WARRANTIES OF MERCHANTABILITY,
FITNESS FOR A PARTICULAR PURPOSE AND NONINFRINGEMENT. IN NO EVENT SHALL THE
AUTHORS OR COPYRIGHT HOLDERS BE LIABLE FOR ANY CLAIM, DAMAGES OR OTHER
LIABILITY, WHETHER IN AN ACTION OF CONTRACT, TORT OR OTHERWISE, ARISING FROM,
OUT OF OR IN CONNECTION WITH THE SOFTWARE OR THE USE OR OTHER DEALINGS IN
THE SOFTWARE.
"""

import ConfigParser, os, re, sys, textwrap

import DocParser, formats


##################################################
##
## ERRORS
##

class UserInterfaceError(Exception):
    """\
    Base class for exceptions raised in the clui package.
    Do not instantiate directly. Use a proper subclass instead.

    """
    def __init__(self):
        raise NotImplementedError('This class should not be instantiated directly. Use a proper subclass instead.')


    def __str__(self):
        return self.sMessage

#
# Argument parsing errors
#

class ParseError(UserInterfaceError):
    """\
    Base class for exceptions raised while parsing option values.
    Do not instantiate directly. Use a proper subclass instead.

    """

    
class BadArgumentError(ParseError):
    """\
    Raised when string values passed to options are incompatible with
    the Formats for options and arguments.

    """
    def __init__(self, option, value, details = 'no details'):
        """\
        Instantiate a FormatError exception.

        """
        sErrorMsg = "%s is not an acceptable argument for %s (%s)."
        sErrorMsg %= (repr(value), option, details)
        self.sMessage = sErrorMsg


class BadNumberOfArgumentsError(ParseError):
    """\
    Raised when an Option has been given the wrong number of arguments.

    """
    def __init__(self, option, required, supplied):
        sErrorMsg = "%s requires %s arguments and was given %s."
        sErrorMsg %= (option, required, supplied)
        self.sMessage = sErrorMsg

        

class InvalidOptionError(ParseError):
    """\
    Raised on attempts to access nonexisting options.

    """
    def __init__(self, msg):
        self.sMessage = msg


        
class OptionRecurrenceError(ParseError):
    """\
    Raised when an option reoccurs in an argument list and it's not
    allowed to.

    """
    def __init__(self, option):
        self.sMessage = "The option %s can only be used once in an argument list." % option


        
class ReservedOptionError(ParseError):
    """\
    Raised when an option reserved for command line use is used in a config
    file

    """
    def __init__(self, msg):
        self.sMessage = msg


        
class BadAbbreviationBlockError(ParseError):
    """\
    Raised when poorly composed abbreviation blocks are encountered, such
    as for example if options that require value arguments occurs anywhere
    except last in the block.

    """
    def __init__(self, abbreviation, block, details):
        sErrorMsg = "Option %s in the abbreviation block %s is illegal (%s)."
        sErrorMsg %= (repr(abbreviation), repr(block), details)
        self.sMessage =  sErrorMsg


#
# Option creation errors
#

class DeveloperError(UserInterfaceError):
    """\
    Raised when the rules for creating and configuring a tui instance
    are broken. Do not instantiate directly. Use a proper subclass instead.

    """

class OptionError(DeveloperError):
    """\
    Raised when Option creation fails, for example when trying to add
    two Options with the same name.

    """
    def __init__(self, message):
        self.sMessage = message

class PositionalArgumentError(DeveloperError):
    """\
    Raised when PositionalArgument creation fails, for example when trying
    to add an argument that takes no value.

    """
    def __init__(self, message):
        self.sMessage = message


class DocumentationError(DeveloperError):
    """\
    Raised on errors in parsing documentation files.

    """
    def __init__(self, details):
        self.sMessage = details

        
        
##################################################
##
## OPTION
##

class Option:
    """\
    A program option.

    """
    def __init__(self, name, format, default, abbreviation = '', 
                 reserved = False, docs = '', recurring = False):
        """\
        Instantiate an Option object.
        IN:
        name <str>:
            The long option name. Used in settings files and with a '--'
            prefix on the command line. This should be as brief and
            descriptive as possible. Must be at least length 2, must start
            and end with a letter or number and may contain letters,
            numbers, underscores and hyphens in between.
        format <Format> or <class Format>:
            How to treat this option and any arguments it may require.
        default <str>:
            The string that will be fed to this option if the user
            doesn't supply any value (for example in settings files or
            on the command line).
        abbreviation <str>:
            The one-letter (or digit) abbreviation of the option name.
        reserved = False <bool>:
            Is the option reserved for command line use?
        docs = '' <str>:
            User friendly help text for the option. '' means use docs
            from the Format.
        recurring = False <bool>:
            Is the option allowed to occur several times on the command
            line? Note that when recurring = True, then .value() will
            return a list of values where the first item is the builtin
            default  and any following items will be the rest of the
            values in the order parsed.
            
        """

        sOptionNameRE = r'[A-Za-z0-9][\w-]*[A-Za-z0-9]'
        sOptionAbbreviationRE = r'[A-Za-z0-9]'

        if not re.match(sOptionNameRE, name):
            sErrorMsg = "Invalid name (does not match %s)."
            sErrorMsg %= repr(sOptionNameRE)
            raise OptionError(sErrorMsg)

        self.sName = name

        if isinstance(format, type(formats.Format)):
            format = format()
        self.oFormat = format

        try:
            xValue = self.oFormat.parsestr(default)
        except formats.BadNumberOfArgumentsError, e:
            raise BadNumberOfArgumentsError('--' + name, e.required(), e.supplied())
        except formats.BadArgumentError, e:
            raise BadArgumentError('--' + name, e.argument(), e.details())

        if recurring:
            self.xValue = [xValue]
        else:
            self.xValue = xValue
        
        if abbreviation and len(abbreviation) != 1:
            raise ValueError("Option abbreviations must be strings of length 1.")
        if abbreviation and not re.match(sOptionAbbreviationRE, abbreviation):
            sErrorMsg = "Invalid abbreviation (does not match %s)."
            sErrorMsg %= repr(sOptionAbbreviationRE)
            raise OptionError(sErrorMsg)
        self.sAbbreviation = abbreviation

        self.bReserved = reserved

        if docs:
            self.sDocs = docs
        else:
            self.sDocs = self.oFormat.docs()

        self.bAllowRecurrence = recurring

        self.sLocation = "Builtin default."


    def __str__(self):
        return self.str()
    


    def parse(self, args, usedname, location):
        """\
        Consume and process as many arguments as required by the Format
        and store the result.
        IN:
        args <list str>:
            The argument list to parse.
        usedname <str>:
            The string used by the user to invoke the option.
        location <str>:
            A user friendly sring describing where the parser got this
            data from.

        """
        try:
            xValue = self.oFormat.parse(args)
        except formats.BadNumberOfArgumentsError, e:
            raise BadNumberOfArgumentsError(usedname, e.required(), e.supplied())
        except formats.BadArgumentError, e:
            raise BadArgumentError(usedname, e.argument(), e.details())

        if self.bAllowRecurrence:
            self.xValue.append(xValue)
        else:
            self.xValue = xValue

        self.sLocation = location
        


    def parsestr(self, argsstr, usedname, location):
        """\
        Break down a string lexically, process the pieces and store the
        result.
        IN:
        argsstr <str>:
            The string to parse.
        usedname <str>:
            The string used by the user to invoke the option.
        location <str>:
            A user friendly sring describing where the parser got this
            data from.

        """
        try:
            xValue = self.oFormat.parsestr(argsstr)
        except formats.BadNumberOfArgumentsError, e:
            raise BadNumberOfArgumentsError(usedname, e.required(), e.supplied())
        except formats.BadArgumentError, e:
            raise BadArgumentError(usedname, e.argument(), e.details())

        if self.bAllowRecurrence:
            self.xValue.append(xValue)
        else:
            self.xValue = xValue

        self.sLocation = location
        self.sLocation = location
        


    def strvalue(self):
        return self.oFormat.strvalue(self.xValue)

    def formatname(self):
        return self.oFormat.shortname()

    def name(self):
        return self.sName

    def abbreviation(self):
        return self.sAbbreviation

    def value(self):
        return self.xValue

    def nargs(self):
        return self.oFormat.nargs()

    def docs(self):
        return self.sDocs

    def location(self):
        return self.sLocation

    def recurring(self):
        return self.bAllowRecurrence

    def reserved(self):
        return self.bReserved

    def setdocs(self, newdocs):
        self.sDocs = newdocs


class StandardHelpOption(Option):
    """\
    A standard help option.

    """
    def __init__(self):
        Option.__init__(self, 'help', formats.Flag, 'False', 'h', True,
                        'Print command line help and exit.')

class StandardLongHelpOption(Option):
    """\
    A standard long help option.

    """
    def __init__(self):
        Option.__init__(self, 'HELP', formats.Flag, 'False', 'H', True,
                        'Print verbose help and exit.')

class StandardVersionOption(Option):
    """\
    A standard version option.

    """
    def __init__(self):
        Option.__init__(self, 'version', formats.Flag, 'False', 'V', True,
                        'Print version string and exit.')

class StandardSettingsOption(Option):
    """\
    A standard settings option.

    """
    def __init__(self):
        Option.__init__(self, 'settings', formats.Flag, 'False', 'S', True,
                        'Print settings summary and exit.')


##################################################
##
## POSITIONAL ARGUMENTS
##

class PositionalArgument:
    """\
    A positional command line program parameter.

    """
    def __init__(self, name, format, docs = '', recurring = False, optional = False):
        """\
        Instantiate a PositionalArgument object.
        IN:
        name <str>:
            Will be shown on the help screen. Must be at least length 2,
            must start and end with a letter or number and may contain
            letters, numbers, underscores and hyphens in between.
        format <Format> or <class Format>:
            How to treat this argument. .nargs() must be > 0.
        docs = '' <str>:
            User friendly description of the argument. '' means use default
            docs for the format.
        recurring = False <bool>:
            Do we accept multiple (1 or more) occurrences for this arg?
            With recurring = True then the .parse() method will consume all
            argument items fed to it and return a list of parsed values.
        optional = False <bool>:
            Do we permit the user to leave this arg out of the command line?
        
        """
        sNameRE = r'[A-Za-z0-9][\w-]*[A-Za-z0-9]'

        if not re.match(sNameRE, name):
            sErrorMsg = "Invalid name (does not match %s)."
            sErrorMsg %= repr(sNameRE)
            raise PositionalArgumentError(sErrorMsg)

        self.sName = name

        if isinstance(format, type(formats.Format)):
            format = format()
        if format.nargs() == 0:
            raise PositionalArgumentError("PositionalArgument Formats must have .nargs() >= 1.")
        self.oFormat = format

        if not docs:
            docs = format.docs()
        self.sDocs = docs

        self.bRecurring = recurring

        self.bOptional = optional


    def parse(self, args):
        """\
        Consume and process as many arguments as dictated by the Format
        and self.bRecurring, and return the resulting value.
        IN:
        args <list str>:
            The list of arguments that should be parsed.
        OUT:
            Whatever is returned by the Formats parser, or None if the
            the positional argument is optional and there is nothing to
            parse.
            OR:
            A list of parsed items if self.bRecurring is True. This
            list will be length 0 if the positional argument is
            optional and there is nothing to parse.
            
        """
        try:
            if self.bRecurring:
                lxValue = []
                if not self.optional():
                    lxValue.append(self.oFormat.parse(args))
                while args:
                    lxValue.append(self.oFormat.parse(args))
                return lxValue
            else:
                if not args and self.optional():
                    return None
                return self.oFormat.parse(args)

        except formats.BadNumberOfArgumentsError, e:
            raise BadNumberOfArgumentsError(self.sName.upper(), e.required(), e.supplied())
        except formats.BadArgumentError, e:
            raise BadArgumentError(self.sName.upper(), e.argument(), e.details())


        
    def name(self):
        return self.sName

    def formatname(self):
        return self.oFormat.shortname()

    def docs(self):
        return self.sDocs

    def value(self):
        return self.xValue

    def setdocs(self, newdocs):
        self.sDocs = newdocs

    def recurring(self):
        return self.bRecurring

    def optional(self):
        return self.bOptional


    
##################################################
##
## STRICT CONFIG PARSER
##

class StrictConfigParser(ConfigParser.SafeConfigParser):
    """\
    A config parser that leaves very small chances for hard-to-debug errors.

    """
    
    def __init__(self, defaults=None, comment='#'):
        self.sLineCommentStart = comment
        ConfigParser.SafeConfigParser.__init__(self, defaults)

    def optionxform(self, option):
        """\
        Returns the option unchanged. Very strict and case sensitive.
        """
        return option.strip()

    def unusedoptions(self, section):
        """\
        Returns a list of options that are not used to format values for 
        any other options in the section. Good for finding out if the user
        has misspelled any of the options.
        IN:
        section <str>:
            What section to read.
        OUT:
            The names of unused options as a list of strings.
            
        """
        if not self.has_section(section):
            return []
        sRawValues = [self.get(section, x, raw=True) for x in self.options(section)]
        lsUnusedOptions = []
        for sOption in self.options(section):
            sFormatter  = "%%(%s)s" % sOption
            for sValue in sRawValues:
                if sFormatter in sValue:
                    break
            else:
                lsUnusedOptions.append(sOption)
        return lsUnusedOptions
    


##################################################
##
## TEXTUAL USER INTERFACE
##

def get_terminal_size(default_cols = 80, default_rows = 25):
    """\
    Return current terminal size, or a default if detect fails.
    IN:
    default_cols = 80 <int>:
        The terminal width to return if detection fails.
    default_rows = 25 <int>:
        The terminal height to return if detection fails.
    OUT:
        The terminal size as a tuple of integers (cols, rows).

    """
    import fcntl, termios, struct
    def gwinsz(fd):
        "Get terminal size"
        try:
            terminal_size = struct.unpack('hh', fcntl.ioctl(fd, termios.TIOCGWINSZ, 'aaaa'))
        except:
            return None
        return terminal_size[-1:None:-1]
    # Try STDIN, STDOUT, STDERR...
    size = gwinsz(0) or gwinsz(1) or gwinsz(2) 
    if not size:
        # ...or ctty...
        try:
            fd = os.open(os.ctermid(), os.O_RDONLY)
            size = gwinsz(fd)
            os.close(fd)
        except:
            pass
    if not size:
        # ...or environment vars...
        try:
            size = (int(env['COLUMNS']), int(env['LINES']))
        except:
            # ...or defaults.
            size = (default_rows, default_cols)
    return size

class tui:
    """\
    Textual User Interface.
    
    """
    def __init__(self,
                 progname = 'ChangeThisProgramName',
                 programmer = 'ChangeThisProgrammerName',
                 versionstr = '0.1.0',
                 title = '%(progname)s v%(version)s by %(programmer)s.',
                 description = 'ChangeThisDescription',
                 contact = None,
                 copyright = None,
                 command = '',
                 usage = '',
                 generaldocs = None,
                 additionaldocs = None,
                 filedocs = None,
                 notedocs = None,
                 docsfile = None,
                 width = 0,
                 configfiles = None,
                 sections = None,
                 helpoption = StandardHelpOption,
                 longhelpoption = StandardLongHelpOption,
                 versionoption = StandardVersionOption,
                 settingsoption = StandardSettingsOption):

        """\
        Instantiate a Textual User Interface object.
        IN:
        progname = 'ChangeThisProgramName' <str>:
            The user friendly name of the program. Used for the doc string
            formatter %(progname)s.
        programmer = 'ChangeThisProgrammerName' <str>:
            Who made the program. Used for the doc string formatter
            %(programmer)s.
        versionstr = '0.1.0' <str>:
            The current program version. Used for the doc string
            formatter %(version)s.
        title = '%(progname)s v%(version)s by %(programmer)s.' <str>:
            What to put in the title line on help pages. May contain doc
            string formatters.
        description = 'ChangeThisDescription' <str>:
            A oneliner describing the program. May contain docvar
            formatters.
        contact = None <list str>, <str> or None:
            Contact information as a list of indented paragraphs. May
            contain docvar formatters. String values are interpreted as
            a list of one indented paragraph. None or an empty list means
            no such documentation.
        copyright = None <list str>, <str> or None:
            Copyright information as a list of indented paragraphs. May
            contain docvar formatters. String values are interpreted as
            a list of one indented paragraph. None or an empty list means
            no such documentation.
        command = '' <str>:
            File name of the main executable. How to execute the program.
            Used for the doc string formatter %(command)s. '' means
            the basename of sys.argv[0].
        usage = '' <str>:
            User friendly string showing how to run the program. May
            contain doc string formatters. '' means auto generate from
            options and positional parameters.
        generaldocs = None <list str>, <str> or None:
            General documentation on the program as a list of indented
            paragraphs. May contain docvar formatters. String values are
            interpreted as a list of one indented paragraph. None or an
            empty list means no such documentation.
        additionaldocs = None <list str>, <str> or None:
            Additional documentation on the program as a list of indented
            paragraphs. May contain docvar formatters. String values are
            interpreted as a list of one indented paragraph. None or an
            empty list means no such documentation.
        filedocs = None <dict str list str> or None:
            Docs on files used by the program as a dict of file names and
            indented paragraphs. May contain doc string formatters. None or
            an empty dict means no such documentation.
        notedocs = None <list str>, <str> or None:
            Docs on noteworthy quirks in the program as a list of indented
            paragraphs. May contain doc string formatters. String values are
            interpreted as a list of one indented paragraph. None or an
            empty list means no such documentation.
        docsfile = None <str> or None:
            Where to read docs for the prog. '' means there are no default
            docs to read. None means look for "%(command)s.docs" in the 
            script dir, and use '' if it's not there. Note that no docs will
            be read on instantation. Use .readdocs() (or .initprog()) for
            that.
        width = 0 <int>:
            The maximum allowed width for help text. 0 means try to guess
            the terminal width, and use 79 if that fails.
        configfiles = None <list str>, <str> or None:
            What config files to parse. Note that they will not be parsed
            on instantiation - first add options and then use .parsefiles()
            to parse. None means use a list of "%(command)s.cfg" in the
            script directory, "%(command)s.cfg" in the /etc/ directory, and
            ".%(command)s" in the users home directory. Any docvar
            formatters will be expanded at parse time. A string value will
            be interpreted as a list of one item. Set to [] to tell tui not
            to auto generate a "Config File" FILE entry for the longhelp on
            instantiation. Use setconfigfiles() to set config files and
            addconfigfiledocs() to auto generate the "Config File" FILE
            entry at a later stage.
        sections = None <list str>, <str> or None:
            What sections to read in config files. May contain docvar
            formatters. Str values will be interpreted as a list of one
            item. None means use the list ['%(progname)s']. The
            [DEFAULT] section is always read, and it is read as if its
            contents were copied to the beginning of all other sections.
        helpoption = StandardHelpOption <option>, <class Option> or None:
            Add an option that lets the user request help in the usual
            way. Default is '--help' or '-h', option reserved for command
            line use). None means don't add such an option.
        longhelpoption = StandardLongHelpOption <option>, <class Option>
          or None:
            Add an option that lets the user request more verbose help.
            Default is '--HELP' or '-H', option reserved for command
            line use). None means don't add such an option.
        versionoption = StandardVersionOption <option>, <class Option>
          or None:
            Add an option that lets the user print version information
            Default is '--version' or '-V', option reserved for command
            line use). None means don't add such an option.
        settingsoption = StandardSettingsOption <option>, <class Option>
          or None:
            Add an option that lets the user print the program settings
            Default is '--settings' or '-S', option reserved for command
            line use). None means don't add such an option.
        NOTE:
            Just adding the helpoption, longhelpoption, versionoption
            and settingsoption at instantiation will not activate their
            documented functionality. The developer will have to do this
            manually, or automatically using the initprog() method after
            all other options and positional arguments have been added.
 
        """

        if not command:
            command = os.path.basename(sys.argv[0])

        self.dssDocVars = {'progname': progname,  'programmer': programmer,
                           'version': versionstr, 'command': command}

        self.sTitle = title
        self.sDescription = description
        self.sUsage = usage

        if generaldocs is None:
            generaldocs = []
        elif isinstance(generaldocs, str):
            generaldocs = [generaldocs]
        self.lsGeneralDocs = generaldocs

        if additionaldocs is None:
            additionaldocs = []
        elif isinstance(additionaldocs, str):
            additionaldocs = [additionaldocs]
        self.lsAdditionalDocs = additionaldocs

        if contact is None:
            contact = []
        elif isinstance(contact, str):
            contact = [contact]
        self.lsContact = contact

        if copyright is None:
            copyright = []
        elif isinstance(copyright, str):
            copyright = [copyright]
        self.lsCopyright = copyright

        if filedocs is None:
            filedocs = {}
        self.dslsFileDocs = filedocs
        
        if notedocs is None:
            notedocs = []
        elif isinstance(notedocs, str):
            notedocs = [notedocs]
        self.lsNoteDocs = notedocs

        if docsfile is None:
            docsfile = os.path.join(sys.path[0], "%s.docs" % command)
            if not os.path.isfile(docsfile):
                docsfile = ''
        self.sDocsFile = docsfile
        
        if configfiles is None:
            configfiles = [os.path.join(sys.path[0], '%(command)s.cfg'),
                           os.path.join('/etc/', '%(command)s.cfg'),
                           os.path.join(os.path.expanduser('~'), '.%(command)s')]
        elif isinstance(configfiles, str):
            configfiles = [configfiles]
        self.lsConfigFiles = configfiles
        if sections is None:
            sections = ['%(command)s']
        elif isinstance(sections, str):
            sections = [sections]
        self.lsSections = sections
        if configfiles:
            self.addconfigfiledocs()
        
        self.dsoOptions = {}
        self.lsOptionOrder = []
        self.dsoAbbreviations = {}
        self.loPositionalArgs = []
        self.lxPositionalArgValues = []

        self.sHelpOption = ''
        self.sLongHelpOption = ''
        self.sVersionOption = ''
        self.sSettingsOption = ''

        if helpoption:
            if isinstance(helpoption, type(Option)):
                helpoption = helpoption()
            self.sHelpOption = helpoption.name()
            self.addoption(helpoption)
            
        if longhelpoption:
            if isinstance(longhelpoption, type(Option)):
                longhelpoption = longhelpoption()
            self.sLongHelpOption = longhelpoption.name()
            self.addoption(longhelpoption)
                            
        if versionoption:
            if isinstance(versionoption, type(Option)):
                versionoption = versionoption()
            self.sVersionOption = versionoption.name()
            self.addoption(versionoption)

        if settingsoption:
            if isinstance(settingsoption, type(Option)):
                settingsoption = settingsoption()
            self.sSettingsOption = settingsoption.name()
            self.addoption(settingsoption)

        if not width:
            width = get_terminal_size(80)[0]
        self.iMaxHelpWidth = width

    def __getitem__(self, key):
        if key.startswith('-'):
            return self.dsoAbbreviations[key[1]]
        else:
            return self.dsoOptions[key]

    def __iter__(self):
        return self.dsoOptions.itervalues()


    def addoption(self, option):
        """\
        Add a pre-instanciated Option to the user interface.
        IN:
        option <Option>:
            The option that you want to add.

        """
        sName = option.name()
        sAbbreviation = option.abbreviation()
        if sName in self.dsoOptions:
            sErrorMsg = "The name %s is already used by a previosly added option."
            sErrorMsg %= repr(sName)
            raise OptionError(sErrorMsg)
        if sAbbreviation and sAbbreviation in self.dsoAbbreviations:
            sErrorMsg = "The abbreviation %s is already used by the previosly added option %s."
            sErrorMsg %= (repr(sAbbreviation), repr(self.dsoAbbreviations[sAbbreviation].name()))
            raise OptionError(sErrorMsg)
        self.dsoOptions[option.name()] = option
        if sAbbreviation:
            self.dsoAbbreviations[sAbbreviation] = option
        self.lsOptionOrder.append(sName)


    def makeoption(self, name, format, default, abbreviation = '',
                   reserved = False, docs = '', recurring = False):
        """\
        Instantiate an Option object and add it to the user interface.
        IN:
        name <str>:
            The long option name. Used in settings files and with a '--'
            prefix on the command line. This should be as brief and
            descriptive as possible. Must be at least length 2, must start
            and end with a letter or number and may contain letters,
            numbers, underscores and hyphens in between.
        format <Format> or <class Format>:
            How to treat this option and any arguments it may require.
        default <str>:
            The string that will be fed to this option if the user
            doesn't supply any value (for example in settings files or
            on the command line).
        abbreviation <str>:
            The one-letter (or digit) abreviation of the option name.
        reserved <bool>:
            Is the option reserved for command line use?
        docs <str>:
            User friendly help text for the option. '' means use docs
            from the Format.
        recurring = False <bool>:
            Is the option allowed to occur several times on the command
            line? Note that when recurring = True, then .value() will
            return a list of values where the first item is the builtin
            default  and any following items will be the rest of the
            values in the order parsed.        
        NOTE:
        This method is a convenience method for .addoption(tui.Option(...))

        """
        o = Option(name, format, default, abbreviation, reserved, docs, recurring)
        self.addoption(o)


    def appendposarg(self, posarg):
        """\
        Append a pre-instanciated PositionalArgument to the user interface.
        IN:
        posarg <PositionalArgument>:
            The option that you want to add.
        NOTE:
            Optional positional arguments must be added after the required
            ones. The user interface can have at most one recurring
            positional argument, and if present, that argument must be the
            last one.

        """
        if self.loPositionalArgs:
            if self.loPositionalArgs[-1].recurring():
                raise PositionalArgumentError("Cannot add further PositionalArguments after a recurring positional argument has been added.")
            if self.loPositionalArgs[-1].optional() and not posarg.optional():
                raise PositionalArgumentError("Cannot add required PositionalArguments after an optional positional argument has been added.")
        self.loPositionalArgs.append(posarg)


    
    def makeposarg(self, name, format, doc = '', recurring = False, optional = False):
        """\
        Instantiate an PositionalArgument object and add it to the user
        interface.
        IN:
        name <str>:
            The name of the positional argument. Shown to user in the
            command line help. This should be as brief and descriptive
            as possible.
        format <Format> or <class Format>:
            How to treat this option and any arguments it may require.
        doc <str>:
            User friendly help text for the option. '' means use docs
            from the Format.
        recurring = False <bool>:
            Do we accept multiple (1 or more consecutive) occurrences for
            this arg? With recurring = True then the .parse() method will
            consume all argument items fed to it and return a list of
            parsed values. There can be at most one recurring positional
            argument, and, if present, it must be the last one.
        optional = False <bool>:
            Do we require this arg on the command line? Optional positional
            arguments must be added after the required ones. The
            .parseargs() method will return None for unused optional
            positional arguments, or a list of length 0 if the optional
            positional argument is recurring.
        NOTE:

            This method is a convenience method for
            .addposarg(tui.PositionalArgument(...))

        """
        o = PositionalArgument(name, format, doc, recurring, optional)
        self.appendposarg(o)


    def readdocs(self, file = None):
        """\
        Read program documentation from a DocParser compatible file.
        IN:
        file = None <str> or None:
            The doc file to parse. None means use the default from
            self.sDocsFile, and do nothing if it's ''.

        """
        if file is None:
            file = self.sDocsFile
            if not file:
                return
        oDocs = DocParser.parse(file)

        if oDocs.progname():
            self.setprogname(oDocs.progname())

        if oDocs.version():
            self.setversion(oDocs.version())

        if oDocs.programmer():
            self.setprogrammer(oDocs.programmer())

        if oDocs.title():
            self.settitle(oDocs.title())

        if oDocs.description():
            self.setdescription(oDocs.description())

        if oDocs.command():
            self.setcommand(oDocs.command())
            
        elif oDocs.progname():
            self.setcommand(''.join(oDocs.progname().lower().split()))

        if oDocs.usage():
            self.setusage(oDocs.usage())

        if oDocs.contact():
            self.setcontact(oDocs.contact())

        if oDocs.copyright():
            self.setcopyright(oDocs.copyright())

        if oDocs.additional():
            self.setadditionaldocs(oDocs.additional())

        if oDocs.general():
            self.setgeneraldocs(oDocs.general())

        if oDocs.notes():
            self.setnotedocs(oDocs.notes())

        for sOption, sDocs in oDocs.options().iteritems():
            if not sOption in self.dsoOptions:
                sErrorMsg = "The option %s does not exist."
                sErrorMsg %= repr(sOption)
                raise DocumentationError(sErrorMsg)
            self.dsoOptions[sOption].setdocs(sDocs % self.dssDocVars)

        lsPosArgs = map(lambda x: x.name(), self.loPositionalArgs)
        for sPosArg, sDocs in oDocs.arguments().iteritems():
            if not sPosArg in lsPosArgs:
                sErrorMsg = "The positional argument %s does not exist."
                sErrorMsg %= repr(sPosArg)
                raise DocumentationError(sErrorMsg)
            self.loPositionalArgs[lsPosArgs.index(sPosArg)].setdocs(sDocs % self.dssDocVars)

        for sFile, lsDocs in oDocs.files().iteritems():
            self.setfiledocs(sFile, lsDocs)


    def addconfigfiledocs(self):
        lsPaths = self.lsConfigFiles
        lsSections = self.lsSections
        lsDocs = ["You can put frequently used command line parameters here to avoid having to retype them. %(progname)s will look for copies of this file in the following loctions, and in the following order:"]
        c = lambda x,y:"  %s. %s." % (x, repr(y))
        lsDocs.extend(map(c, range(1, len(lsPaths) +1), lsPaths))
        lsDocs.append('')
        lsDocs.append("The following file sections will be parsed while reading the above files, and in the following order:")
        c = lambda x,y:"  %s. [%s]" % (x, y)
        lsDocs.extend(map(c, range(1, len(lsSections) +1), lsSections))
        lsDocs.append('')        
        lsDocs.append("The [DEFAULT] section is always read (if it's present), and it is read as if its contents were copied to the beginning of all other sections. If an option is set more than once then the latest found value will be used. Settings passed on the command line override any settings found in config files.")
        lsDocs.append('')        
        lsDocs.append('SYNTAX:')        
        lsDocs.append('  The syntax used is the one common in Windows .ini files with [Sections] and option:value pairs. Example:')        
        lsDocs.append('    [Section Name]')        
        lsDocs.append('    option1: value %%(option2)s ; comment')        
        lsDocs.append('    option2= value # comment')
        lsDocs.append('')
        lsDocs.append('  Option Names:')        
        lsDocs.append('    Option names are case sensitive, and in order for them to be to be valid they must be exactly the same as the long names of the command line options.')
        lsDocs.append('')
        lsDocs.append('  Formatting vs Nonformatting Options:')
        lsDocs.append('    In the example, the value of option2 is used to format the value of option1, while option1 is not used to format the value of any other option in the section. option1 is therefore called a nonformatting option while option2 is called a formatting option. The names for all nonformatting options must be valid for the program, while the names of formatting options may or may not be valid. If they are, then their values will be used in the program settings. Otherwise they will only be used for formatting.')
        lsDocs.append('')
        lsDocs.append('  Values:')
        lsDocs.append('    Input values exactly the same way as you would on the command line, except in the case of flags where the values "1", "Yes", "True" and "On" (case insensitive) mean setting the flag to True, and where the values "0", "No", "False" and "Off" mean setting the flag to False. Use "" for passing an empty string.')
        lsDocs.append('')
        self.dslsFileDocs['CONFIGFILE'] = lsDocs


    def parsefiles(self, files = None, sections = None):
        """
        Parse option settings from files. 
        IN:
        files <list str>, <str> or None:
            What files to parse. None means use self.lsConfigFiles. New
            values override old ones. A string value will be interpreted
            as a list of one item. May contain docvar formatters.
        sections <list str>, <str> or None:
            Which sections to parse from the files. None means use
            self.lsSections. A string value will be interpreted as a list
            of one item. May contain docvar formatters. The [DEFAULT]
            section is always read, and it is read as if its contents were
            copied to the beginning of all other sections.
            
        """
        if not files:
            files = self.lsConfigFiles
        elif isinstance(files, str):
            files = [files]
        if not sections:
            sections = self.lsSections
        elif isinstance(sections, str):
            sections = [sections]

        for sFile in files:
            sFile = sFile % self.dssDocVars
            o = StrictConfigParser()
            o.read(sFile)
            for sSection in sections:
                sSection = sSection % self.dssDocVars
                if not o.has_section(sSection):
                    continue
                for sUnusedOption in o.unusedoptions(sSection):
                    if sUnusedOption not in self.dsoOptions:
                        sErrorMsg = "The option %s in section [%s] of file %s does not exist."
                        sErrorMsg %= (repr(sUnusedOption), sSection, repr(sFile))
                        raise InvalidOptionError(sErrorMsg)
                for sOption in o.options(sSection):          
                    if sOption in self.dsoOptions:
                        if self.dsoOptions[sOption].reserved():
                            sErrorMsg = "The option %s in section [%s] of file %s is reserved for command line use."
                            sErrorMsg %= (repr(sUnusedOption), sSection, repr(sFile))
                            raise ReservedOptionError(sErrorMsg)
                        sValue = o.get(sSection, sOption)
                        self.dsoOptions[sOption].parsestr(sValue, sOption, '%s [%s]' % (repr(sFile), sSection))


    def _parseoptions(self, lsArgs, location):
        """\
        Parse the options part of an argument list.
        IN:
        lsArgs <list str>:
            List of arguments. Will be altered.
        location <str>:
            A user friendly string describing where the parser got this
            data from.
            
        """
        loObservedNonRecurringOptions = []
        while lsArgs:
            if lsArgs[0].startswith('--'):
                sOption = lsArgs.pop(0)
                # '--' means end of options.
                if sOption == '--':
                    break
                if not sOption[2:] in self.dsoOptions:
                    sErrorMsg = "The option %s does not exist." % sOption
                    raise InvalidOptionError(sErrorMsg)
                oOption = self[sOption[2:]]
                if not oOption.recurring():
                    if oOption in loObservedNonRecurringOptions:
                        raise OptionRecurrenceError(sOption)
                    loObservedNonRecurringOptions.append(oOption)
                oOption.parse(lsArgs, sOption, location)

            elif lsArgs[0].startswith('-'):
                # A single - is not an abbreviation block.
                if len(lsArgs[0]) == 1:
                    break
                sBlock = lsArgs.pop(0)

                # Abbrevs for Options that take values go last in the block.
                for sAbbreviation in sBlock[1:-1]:
                    if self.dsoAbbreviations[sAbbreviation].nargs() != 0:
                        raise BadAbbreviationBlockError(sAbbreviation, sBlock, "options that require value arguments must be last in abbreviation blocks")

                # Parse individual options.
                for sAbbreviation in sBlock[1:]:
                    oOption = self.dsoAbbreviations[sAbbreviation]
                    if not oOption.recurring():
                        if oOption in loObservedNonRecurringOptions:
                            raise OptionRecurrenceError(oOption.name())
                        loObservedNonRecurringOptions.append(oOption)
                    oOption.parse(lsArgs, '-' + sAbbreviation, location)

            # only args that start with -- or - can be Options.
            else:
                break


    def _parsepositionalargs(self, lsArgs):
        """\
        Parse the positional arguments part of an argument list.
        IN:
        lsArgs <list str>:
            List of arguments. Will be altered.

        """
        self.lxPositionalArgValues = []
        for oPositionalArg in self.loPositionalArgs:
            self.lxPositionalArgValues.append(oPositionalArg.parse(lsArgs))
                
        if lsArgs:
            sErrorMsg = 'This program accepts exactly %s positional arguments (%s given).'
            sErrorMsg %= (len(self.loPositionalArgs), len(self.loPositionalArgs) + len(lsArgs))
            raise PositionalArgumentError(sErrorMsg)
                

            
    def parseargs(self, args = None, location = ''):
        """\
        Parse an argument vector.
        IN:
        args <list str> or None:
            The argument list to parse. None means use sys.argv.
        location = '' <str>:
            A user friendly string describing where the parser got this
            data from. '' means use "Command line." if args == None, and
            "Builtin default." otherwise.
            
        """
        if not location:
            if args is None:
                location = 'Command line.'
            else:        
                location = "Builtin default."
    
        if args is None:
            args = sys.argv[1:]

        lsArgs = list(args)

        self._parseoptions(lsArgs, location)
        self._parsepositionalargs(lsArgs)
        


    def options(self):
        """\
        Return a dict of the names of the options and their values.

        """
        d = {}
        for o in self:
            d[o.name()] = o.value()
        return d


    def optionhelp(self, indent = 0, maxindent = 25, width = 79):
        """\
        Return user friendly help on positional arguments in the program.        

        """
        lsOut = []
        iHelpIndent = 0
        for sOption in self.lsOptionOrder:
            o = self.dsoOptions[sOption]
            sTags = '%*s--%s' % (indent, ' ', o.name())
            if o.abbreviation():
                sTags += ', -' + o.abbreviation()
            sTags += ': '
            iHelpIndent = max(iHelpIndent, len(sTags))
        iHelpIndent = min(maxindent, iHelpIndent)
        sI = ' ' * iHelpIndent
        
        for sOption in self.lsOptionOrder:
            o = self.dsoOptions[sOption]
            sTags = '%*s--%s' % (indent, ' ', o.name())
            if o.abbreviation():
                sTags += ', -' + o.abbreviation()
            sTags += ': '
            sHelp = "%s. %s" % (o.strvalue(), o.docs())
            if len(sTags) > iHelpIndent:
                ls = textwrap.wrap(sHelp, width = width, initial_indent = sI, subsequent_indent = sI)
                lsOut.append(sTags)
                lsOut.extend(ls)
            elif len(sTags) == iHelpIndent:
                ls = textwrap.wrap(sHelp, width = width, initial_indent = sI, subsequent_indent = sI)
                sFirstLine = "%s%s" % (sTags, ls[0].lstrip())
                lsOut.append(sFirstLine)
                lsOut.extend(ls[1:])
            else:
                ls = textwrap.wrap(sHelp, width = width, initial_indent = sI, subsequent_indent = sI)
                sFirstLine = "%s%*s%s" % (sTags, iHelpIndent - len(sTags), ' ', ls[0].lstrip())
                lsOut.append(sFirstLine)
                lsOut.extend(ls[1:])
        return '\n'.join(lsOut)
                   


    def posargs(self):
        """\
        Return the current list of parsed values for positional arguments
        fed to the program by the user.

        """
        return self.lxPositionalArgValues


    def posarghelp(self, indent = 0, maxsamelinelength = 25, width = 79):
        """\
        Return user friendly help on positional arguments in the program.        

        """
        lsOut = []
        iMaxNameLength = 0
        for o in self.loPositionalArgs:
            iMaxNameLength = max(iMaxNameLength, len(o.name()))
        iDocIndent = min(iMaxNameLength + indent, maxsamelinelength) + 2

        for o in self.loPositionalArgs:
            sHelp = o.formatname() + '. ' + o.docs()

            if len(o.name()) + 2 > iDocIndent:
                sI = ' ' * iDocIndent
                ls = textwrap.wrap(sHelp, width = width, initial_indent = sI,
                                   subsequent_indent = sI)
                lsOut.append("%s%s:" % (' ' * indent, o.name().upper()))
                lsOut.extend(ls)

            else:
                sI = ' ' * iDocIndent
                ls = textwrap.wrap(sHelp, width = width, initial_indent = sI,
                                   subsequent_indent = sI)
                sFirstLine = "%s%s:%s%s"
                sFirstLine %= (' ' * indent, o.name().upper(),
                               ' ' * (iDocIndent - indent - len(o.name()) - 1),
                                      ls[0].lstrip())
                lsOut.append(sFirstLine)
                lsOut.extend(ls[1:])

        return '\n'.join(lsOut)
        


    def programmer(self):
        return self.dssDocVars['programmer']

    def setprogrammer(self, programmer):
        if not isinstance(programmer, str):
            raise ValueError("str value required.")
        self.dssDocVars['programmer'] = programmer

    def progname(self):
        return self.dssDocVars['progname']

    def setprogname(self, progname):
        if not isinstance(progname, str):
            raise ValueError("str value required.")
        self.dssDocVars['progname'] = progname

    def version(self):
        return self.dssDocVars['version']

    def setversion(self, version):
        if not isinstance(version, str):
            raise ValueError("str value required.")
        self.dssDocVars['version'] = version

    def command(self):
        return self.dssDocVars['command']

    def setcommand(self, command):
        if not isinstance(command, str):
            raise ValueError("str value required.")
        self.dssDocVars['command'] = command


    def title(self):
        """\
        Return the title line.

        """
        return self.sTitle % self.dssDocVars

    def settitle(self, title):
        if not isinstance(title, str):
            raise ValueError("str value required.")
        self.sTitle = title


    def description(self):
        """\
        Return the description line.

        """
        return self.sDescription % self.dssDocVars

    def setdescription(self, description):
        if not isinstance(description, str):
            raise ValueError("str value required.")
        self.sDescription = description


    def usage(self):
        """\
        Return the usage string. If it's '' auto generate a good one.

        """
        if self.sUsage:
            return self.sUsage % self.dssDocVars

        sUsage = '%(command)s <OPTIONS>' % self.dssDocVars

        iOptionals = 0
        for oPositionalArgument in self.loPositionalArgs:
            sUsage += ' '
            if oPositionalArgument.optional():
                sUsage += "[" 
                iOptionals += 1
            sUsage += oPositionalArgument.name().upper()
            if oPositionalArgument.recurring():
                sUsage += ' [%s2 [...]]' % oPositionalArgument.name().upper()


        sUsage += ']' * iOptionals
        
        return sUsage

    
            
    def setusage(self, usage):
        if not isinstance(usage, str):
            raise ValueError("str value required.")
        self.sUsage = usage


    def contact(self):
        """\
        Return the list of indented paragraphs that form the contact
        information.

        """
        return map(lambda x: x % self.dssDocVars, self.lsContact)

    def setcontact(self, text):
        """\
        Update the contact information.
        IN:
        text <list str> or <str>:
            The new info as a list of indented paragraphs. String values
            are interpreted as a list of one indented paragraph.

        """
        if isinstance(text, str):
            text = [text]
        self.lsContact = text


    def copyright(self):
        """\
        Return the list of indented paragraphs that form the general docs.

        """
        return map(lambda x: x % self.dssDocVars, self.lsCopyright)

    def setcopyright(self, text):
        """\
        Update the copyright information.
        IN:
        text <list str> or <str>:
            The new info as a list of indented paragraphs. String values
            are interpreted as a list of one indented paragraph.

        """
        if isinstance(text, str):
            text = [text]
        self.lsCopyright = text


    def generaldocs(self):
        """\
        Return the list of indented paragraphs that form the general docs.

        """
        return map(lambda x: x % self.dssDocVars, self.lsGeneralDocs)

    def setgeneraldocs(self, text):
        """\
        Update the general documentation.
        IN:
        text <list str> or <str>:
            The new info as a list of indented paragraphs. String values
            are interpreted as a list of one indented paragraph.

        """
        if isinstance(text, str):
            text = [text]
        self.lsGeneralDocs = text


    def additionaldocs(self):
        """\
        Return the list of indented paragraphs that form the additional
        docs.

        """
        return map(lambda x: x % self.dssDocVars, self.lsAdditionalDocs)

    def setadditionaldocs(self, text):
        """\
        Update the additional documentation.
        IN:
        text <list str> or <str>:
            The new info as a list of indented paragraphs. String values
            are interpreted as a list of one indented paragraph.

        """
        if isinstance(text, str):
            text = [text]
        self.lsAdditionalDocs= text


    def notedocs(self):
        """\
        Return the list of indented paragraphs that form the note docs.

        """
        return map(lambda x: x % self.dssDocVars, self.lsNoteDocs)

    def setnotedocs(self, text):
        """\
        Update the documentation notes.
        IN:
        text <list str> or <str>:
            The new info as a list of indented paragraphs. String values
            are interpreted as a list of one indented paragraph.

        """
        if isinstance(text, str):
            text = [text]
        self.lsNoteDocs = text


    def filedocs(self, file):
        """\
        Return the list of indented paragraphs that form the docs for
        a specific file.

        """
        return map(lambda x: x % self.dssDocVars, self.dslsFileDocs[file])

    def setfiledocs(self, name, text):
        """\
        Update the docs for a specific program file.
        IN:
        name <str>:
            Internal name of the file in question.
        text <list str> or <str>:
            The new info as a list of indented paragraphs. String values
            are interpreted as a list of one indented paragraph.
        
        """
        if isinstance(text, str):
            text = [text]
        self.dslsFileDocs[name] = text

    

    def _wrapindentedparagraph(self, text, indent = 0, width = 0):
        """\
        Textwrap an indented paragraph.
        IN:
        width = 0 <int>:
            Maximum allowed page width. 0 means use default from
            self.iMaxHelpWidth.

        """
        if not width:
            width = self.iMaxHelpWidth
            
        lsOut = []
        sParagraph = text.lstrip()
        sI = ' ' * (len(text) - len(sParagraph) + indent)
        ls = textwrap.wrap(sParagraph, width = width, initial_indent = sI, subsequent_indent = sI)
        if ls:
            lsOut.extend(ls)
        else:
            lsOut.append('')
        return '\n'.join(lsOut)
    

    def _wrapindentedtext(self, text, indent = 0, width = 0):
        """\
        Textwrap a list of indented paragraphs.
        IN:
        width = 0 <int>:
            Maximum allowed page width. 0 means use default from
            self.iMaxHelpWidth.

        """
        if not width:
            width = self.iMaxHelpWidth
            
        lsOut = []
        for sIndentedParagraph in text:
            sParagraph = sIndentedParagraph.lstrip()
            sI = ' ' * (len(sIndentedParagraph) - len(sParagraph) + indent)
            ls = textwrap.wrap(sParagraph, width = width, initial_indent = sI, subsequent_indent = sI)
            if ls:
                lsOut.extend(ls)
            else:
                lsOut.append('')
        return '\n'.join(lsOut)
    

    def _wrapusage(self, width = 0):
        """\
        Textwrap usage instructions.
        IN:
        width = 0 <int>:
            Maximum allowed page width. 0 means use default from
            self.iMaxHelpWidth.

        """
        if not width:
            width = self.iMaxHelpWidth
            
        return textwrap.fill('USAGE: ' + self.usage(), width = width,
                             subsequent_indent = '  >>>   ')

    def shorthelp(self, width = 0):
        """\
        Return a brief help string containing Title and usage instructions.
        IN:
        width = 0 <int>:
            Maximum allowed page width. 0 means use default from
            self.iMaxHelpWidth.

        """
        if not width:
            width = self.iMaxHelpWidth
            
        lsOut = []
        lsOut.append(self._wrapindentedparagraph(self.title()))
        if self.description():
            lsOut.append(self._wrapindentedparagraph(self.description(), indent = 2, width = width))
        lsOut.append('')
        lsOut.append(self._wrapusage(width = width))
        lsOut.append('')
        return '\n'.join(lsOut)


    def help(self, width = 0):
        """\
        Return the standard formatted command line help text for the prog.
        IN:
        width = 0 <int>:
            Maximum allowed page width. 0 means use default from
            self.iMaxHelpWidth.

        """
        if not width:
            width = self.iMaxHelpWidth
            
        lsOut = []
        lsOut.append(self._wrapindentedparagraph(self.title(), width = width))
        if self.description():
            lsOut.append(self._wrapindentedparagraph(self.description(), indent = 2, width = width))
        lsOut.append('')
        lsOut.append(self._wrapusage(width = width))
        if self.loPositionalArgs:            
            lsOut.append('')
            lsOut.append('ARGUMENTS:')
            lsOut.append(self.posarghelp(indent = 2, width = width))
        if self.dsoOptions:
            lsOut.append('')
            lsOut.append('OPTIONS:')
            lsOut.append(self.optionhelp(indent = 2, width = width))
        if self.lsGeneralDocs:
            lsOut.append('')
            lsOut.append(self._wrapindentedtext(self.generaldocs(), indent = 2, width = width))
        if self.lsNoteDocs:
            lsOut.append('NOTE:')
            lsOut.append(self._wrapindentedtext(self.notedocs(), indent = 2, width = width))
        return '\n'.join(lsOut)


    def longhelp(self, width = 0):
        """\
        Return the standard formatted help text for the prog. This should
        have approximately the amount of information as you'd expect in a
        man page.
        IN:
        width = 0 <int>:
            Maximum allowed page width. 0 means use default from
            self.iMaxHelpWidth.

        """
        if not width:
            width = self.iMaxHelpWidth
            
        lsOut = []
        lsOut.append(self._wrapindentedparagraph(self.title(), width = width))
        if self.description():
            lsOut.append(self._wrapindentedparagraph(self.description(), indent = 2, width = width))
        lsOut.append('')
        if self.lsContact:
            lsOut.append('CONTACT:')
            lsOut.append(self._wrapindentedtext(self.contact(), indent = 2, width = width))
        if self.lsCopyright:
            lsOut.append('COPYRIGHT:')
            lsOut.append(self._wrapindentedtext(self.copyright(), indent = 2, width = width))
        lsOut.append(self._wrapusage())
        if self.loPositionalArgs:            
            lsOut.append('')
            lsOut.append('ARGUMENTS:')
            lsOut.append(self.posarghelp(indent = 2, width = width))
        if self.dsoOptions:
            lsOut.append('')
            lsOut.append('OPTIONS:')
            lsOut.append(self.optionhelp(indent = 2, width = width))
            lsOut.append('')
        if self.lsGeneralDocs:
            lsOut.append(self._wrapindentedtext(self.generaldocs(), indent = 2, width = width))
        if self.lsAdditionalDocs:
            lsOut.append('ADDITIONAL:')
            lsOut.append(self._wrapindentedtext(self.additionaldocs(), indent = 2, width = width))
        if self.lsNoteDocs:
            lsOut.append('NOTE:')
            lsOut.append(self._wrapindentedtext(self.notedocs(), indent = 2, width = width))
        if self.dslsFileDocs:
            lsOut.append('FILES:')
            for sFile, lsDocs in self.dslsFileDocs.iteritems():
                lsOut.append('  %s:' % (sFile % self.dssDocVars))
                lsOut.append(self._wrapindentedtext(self.filedocs(sFile), indent = 4, width = width))
        return '\n'.join(lsOut)


    def strsettings(self, indent = 0, maxindent = 25, width = 79):
        """\
        Return user friendly help on positional arguments in the program.        
        IN:
        width = 0 <int>:
            Maximum allowed page width. 0 means use default from
            self.iMaxHelpWidth.

        """
        if not width:
            width = self.iMaxHelpWidth
            
        lsOut = []

        iIndent = 0
        for sOption in self.lsOptionOrder:
            o = self.dsoOptions[sOption]
            sTag = '%*s%s: ' % (indent, ' ', o.name())
            iIndent = max(iIndent, len(sTag))
        iIndent = min(maxindent, iIndent)
        sI = ' ' * iIndent
        
        for sOption in self.lsOptionOrder:
            o = self.dsoOptions[sOption]
            sTag = '%*s%s: ' % (indent, ' ', o.name())
            sSettings = "%s: %s" % (o.strvalue(), o.location())
            if len(sTag) > iIndent:
                ls = textwrap.wrap(sSettings, width = width, initial_indent = sI, subsequent_indent = sI)
                lsOut.append(sTag)
                lsOut.extend(ls)
            elif len(sTag) == iIndent:
                ls = textwrap.wrap(sSettings, width = width, initial_indent = sI, subsequent_indent = sI)
                sFirstLine = "%s%s" % (sTag, ls[0].lstrip())
                lsOut.append(sFirstLine)
                lsOut.extend(ls[1:])
            else:
                ls = textwrap.wrap(sSettings, width = width, initial_indent = sI, subsequent_indent = sI)
                sFirstLine = "%s%*s%s" % (sTag, iIndent - len(sTag), ' ', ls[0].lstrip())
                lsOut.append(sFirstLine)
                lsOut.extend(ls[1:])
        return '\n'.join(lsOut)

        

    def settings(self, width = 79):
        """\
        Return a list of program options, their values and where these
        came from.
        IN:
        width = 0 <int>:
            Maximum allowed page width. 0 means use default from
            self.iMaxHelpWidth.

        """
        if not width:
            width = self.iMaxHelpWidth
            
        lsOut = []
        lsOut.append(self.title())
        if self.description():
            lsOut.append('  ' + self.description())
        lsOut.append('')
        lsOut.append('SETTINGS:')
        lsOut.append(self.strsettings(indent = 2, width = width))
        lsOut.append('')
        return '\n'.join(lsOut)


    def initprog(self,
                 debugparser = False,
                 docsfile = None,
                 configfiles = None,
                 sections = None,
                 argv = None,
                 showusageonnoargs = True,
                 width = None,
                 helphint = "Use with --help or --HELP for more information.\n"):
        """\
        Read docs and config files, parse arguments and print help,
        usage, version and settings on demand and halt afterwards.
        IN:
        debugparser = False <bool>:
            Don't catch ParseErrors and give user friendly hints. Crash
            instead and give a traceback.
        docsfile = None <str> or None:
            Read a specific docsfile. '' means don't read any docs. None
            means use the default from self.sDocsFile.
        configfiles = None <list str>, <str> or None:
            Use a specific set of config files. None means use the default.
        sections = None <list str>, <str> or None:
            Read a specific set of config sections. None means use the
            default.
        argv = None <list str> or None:
            Use a specific argument list. None means use sys.argv[1:].
        showusageonnoargs = True <bool>:
            Show usage and exit if the user didn't give any args. Should be
            set to False if there are no required PositionalArgs in the UI.
        width = 0 <int>:
            Maximum allowed page width. 0 means use default from
            self.iMaxHelpWidth.
        helphint = "Use with --help or --HELP for more help." <str>:
            Give this hint on getting more help at the end of usage
            messages. Note that the default value really ends with a
            newline which has been stripped from the docs for reasons
            of readability.

        """
        if not width:
            width = self.iMaxHelpWidth
            
        if docsfile is None:
            docsfile = self.sDocsFile
        if docsfile:
            self.readdocs(docsfile)
        
        if showusageonnoargs:
            bPrintUsageAndExit = False
            if argv is None:
                if len(sys.argv) == 1:
                    bPrintUsageAndExit = True
            elif len(argv) == 0:
                bPrintUsageAndExit = True

            if bPrintUsageAndExit:
                print self.shorthelp()
                if helphint:
                    print self._wrapindentedparagraph(helphint, indent = 2, width = width)
                sys.exit(0)

        bParseError = False
        try:
            self.parsefiles(configfiles, sections)
            self.parseargs(argv, 'Command line.')
        except ParseError, e:
            if debugparser:
                raise
            bParseError = True

        dsxOptions = self.options()

        if self.sSettingsOption and dsxOptions[self.sSettingsOption]:
            print self.settings()
            sys.exit()

        if self.sLongHelpOption and dsxOptions[self.sLongHelpOption]:
            print self.longhelp()
            sys.exit()

        if self.sHelpOption and dsxOptions[self.sHelpOption]:
            print self.help()
            sys.exit()

        if self.sVersionOption and dsxOptions[self.sVersionOption]:
            print self.version()
            sys.exit()

        if bParseError:
            print self.shorthelp()
            print >> sys.stderr, "ERROR: %s" % e
            sys.exit(1)


                    
##################################################
##
## TEST CASES
##

##o=tui(progname='EraseMe')
##o.makeoption('substrate', formats.Str, '41', abbreviation = 's')
##o.makeoption('enzyme', formats.FloatPercentage, '43', abbreviation = 'e')
##o.makeoption('comparative', formats.Flag, 'False', abbreviation = 'c')
##o.makeposarg('fasta_file', formats.Str, 'What fasta file to use.')
##o.readdocs()
##o.parsefiles()

#o.parseargs(['-s', '-32'])
#o.parseargs(['-s', '-32', 'apa'])
#o.parseargs(['apa'])

##for sOption, oOption in o.dsoOptions.iteritems():
##    print "%s: %s" % (sOption, oOption.docs())
##print
#print o.options()
#print o.shorthelp()
#print o.longhelp()
#print o.settings()
