# Supplementary material for: Subdivision of the MDR superfamily of medium-chain dehydrogenases/reductases through iterative hidden Markov model refinement
Source: BMC Bioinformatics. 2010 Oct 27;11:534. doi: 10.1186/1471-2105-11-534 (PMC2976758; doi:10.1186/1471-2105-11-534)
Supplement: Additional file 6 — Refinehmm source code. Python source code for the HMM refinement algorithm described in this work. Requires HMMER 2.x (x ≥ 3) and python 2.y (y ≥ 5) to run. See enclosed README.TXT for information on installation and usage. [file 1471-2105-11-534-S6.ZIP › refinehmm/README.TXT]

RefineHMM v2.0.0a2 by Joel Hedlund.

Refine an HMM, given seed and database(s).


CONTENTS
========
1. Copyright notice.
2. Overview.
3. Requirements.
4. Installation.
5. Basic usage.


1. COPYRIGHT NOTICE
===================

Copyright (c) 2010 Joel Hedlund

Permission is hereby granted, free of charge, to any person obtaining a copy
of this software and associated documentation files (the "Software"), to deal
in the Software without restriction, including without limitation the rights
to use, copy, modify, merge, publish, distribute, sublicense, and/or sell
copies of the Software, and to permit persons to whom the Software is
furnished to do so, subject to the following conditions:

The above copyright notice and this permission notice shall be included in
all copies or substantial portions of the Software.

THE SOFTWARE IS PROVIDED "AS IS", WITHOUT WARRANTY OF ANY KIND, EXPRESS OR
IMPLIED, INCLUDING BUT NOT LIMITED TO THE WARRANTIES OF MERCHANTABILITY,
FITNESS FOR A PARTICULAR PURPOSE AND NONINFRINGEMENT. IN NO EVENT SHALL THE
AUTHORS OR COPYRIGHT HOLDERS BE LIABLE FOR ANY CLAIM, DAMAGES OR OTHER
LIABILITY, WHETHER IN AN ACTION OF CONTRACT, TORT OR OTHERWISE, ARISING FROM,
OUT OF OR IN CONNECTION WITH THE SOFTWARE OR THE USE OR OTHER DEALINGS IN
THE SOFTWARE.


2. OVERVIEW
===========

RefineHMM refines an original hidden Markov model (HMM) to find an optimal fit 
against the evolutionary group that the HMM models, and it does this using 
through iterative database searches and incremental subsequent adaptation of 
the seed set.


3. REQUIREMENTS
===============

* Python 2.x; 2.5 or higher (http://python.org/).
* HMMER 2.x; 2.3 or higher (http://hmmer.janelia.org/)


4. INSTALLATION
===============

Unzip. Done. Optionally, place a link top refinehmm.py in your path.


5. BASIC USAGE
==============

USAGE: refinehmm <OPTIONS> SEED_FILE HMM_FILE

This:

$ refinehmm -d db.fasta example.seed example.hmm

will refine example.hmm against the sequences in db.fasta and produce two 
output files: example.refined.seed and example.refined.hmm.

This program is meant to run on a computational resource, and therefore 
intentionally generates quite a lot of diagnostic output. Any output on STDERR
(or a nonzero exit code) indicates an error.

Use --help for command line help, and --HELP for a lot of command line help.
