# Supplementary material for: Subdivision of the MDR superfamily of medium-chain dehydrogenases/reductases through iterative hidden Markov model refinement
Source: BMC Bioinformatics. 2010 Oct 27;11:534. doi: 10.1186/1471-2105-11-534 (PMC2976758; doi:10.1186/1471-2105-11-534)
Supplement: Additional file 6 — Refinehmm source code. Python source code for the HMM refinement algorithm described in this work. Requires HMMER 2.x (x ≥ 3) and python 2.y (y ≥ 5) to run. See enclosed README.TXT for information on installation and usage. [file 1471-2105-11-534-S6.ZIP › refinehmm/refinehmm.py]

#!/usr/bin/env python
"""RefineHMM by Joel Hedlund

Refine an HMM, given seed and database(s).
"""

__version__ = "2.0.0a2"

__copyright__ = """
Copyright (c) 2010 Joel Hedlund

Permission is hereby granted, free of charge, to any person obtaining a copy
of this software and associated documentation files (the "Software"), to deal
in the Software without restriction, including without limitation the rights
to use, copy, modify, merge, publish, distribute, sublicense, and/or sell
copies of the Software, and to permit persons to whom the Software is
furnished to do so, subject to the following conditions:

The above copyright notice and this permission notice shall be included in
all copies or substantial portions of the Software.

THE SOFTWARE IS PROVIDED "AS IS", WITHOUT WARRANTY OF ANY KIND, EXPRESS OR
IMPLIED, INCLUDING BUT NOT LIMITED TO THE WARRANTIES OF MERCHANTABILITY,
FITNESS FOR A PARTICULAR PURPOSE AND NONINFRINGEMENT. IN NO EVENT SHALL THE
AUTHORS OR COPYRIGHT HOLDERS BE LIABLE FOR ANY CLAIM, DAMAGES OR OTHER
LIABILITY, WHETHER IN AN ACTION OF CONTRACT, TORT OR OTHERWISE, ARISING FROM,
OUT OF OR IN CONNECTION WITH THE SOFTWARE OR THE USE OR OTHER DEALINGS IN
THE SOFTWARE.
"""

import os
import shutil
import sys

def db_name(path):
    return os.path.split(path)[1].split('.')[0]

class Database(object):
    def __init__(self, path, nick=None):
        if nick is None:
            nick = db_name(path)
        self.path = path
        self.nick = nick

class FastaEntry(object):
    def __init__(self, id=None, sequence=None, description=None, fulltext=None):
        self.id = id
        self.sequence = sequence
        self.description = description
        if not fulltext:
            seqlines = (sequence[i:i+60] for i in range(0, len(sequence), 60))
            fulltext = '>%s %s\n%s\n' % (id, description, '\n'.join(seqlines))
        self.fulltext = fulltext
    
    @classmethod
    def from_fulltext(cls, text):
        if isinstance(text, str):
            fulltext = text
            text = text.splitlines(True)
        else:
            fulltext = ''.join(text)
        if not text[0].startswith('>'):
            print text
            raise ValueError('not in fasta format')
        id, description = text.pop(0)[1:].rstrip().split(None, 1)
        sequence = ''.join(line.strip() for line in text)
        return cls(id, sequence, description, fulltext)

class FastaDB(list):
    @classmethod
    def from_fulltext(cls, db):
        o = cls()
        lsEntry = []
        for sLine in db:
            if sLine.startswith('>'):
                if lsEntry:
                    o.append(FastaEntry.from_fulltext(lsEntry))
                lsEntry = []
            lsEntry.append(sLine)
        if lsEntry:
            o.append(FastaEntry.from_fulltext(lsEntry))
        return o
    
    @classmethod
    def from_flatfiles(cls, fasta_files, ids):
        o = cls()
        zsSeedIDs = set(ids)
        for sFile in fasta_files:
            f = open(sFile)
            o.extend(o._get_fasta_entries(f, zsSeedIDs))
            f.close()
        if zsSeedIDs:
            raise ValueError('not all sequences were found:\n' + '\n'.join(sorted(zsSeedIDs)))
        return o

    @classmethod
    def _get_fasta_entries(cls, db, ids):
        lsEntry = []
        for sLine in db:
            if sLine.startswith('>'):
                if lsEntry:
                    yield FastaEntry.from_fulltext(lsEntry)
                    if not ids:
                        return
                sID = sLine[1:].split(None, 1)[0]
                try:
                    ids.remove(sID)
                    lsEntry = [sLine]
                except KeyError:
                    lsEntry = []
            elif lsEntry:
                lsEntry.append(sLine)
        if lsEntry:
            yield FastaEntry.from_fulltext(lsEntry)
    
    def to_str(self):
        return ''.join(entry.fulltext for entry in self)
    
    def extract_seed(self, hmmer_hits):
        seed = FastaDB()
        for entry in self:
            for hit in hmmer_hits:
                if entry.id == hit.id:
                    start = hit.start + 1
                    stop = hit.start + hit.length
                    id = "%s/%s-%s" % (hit.id, start, stop)
                    seed.append(FastaEntry(id, entry.sequence[start:stop], entry.description))          
        return seed
    
class HMMERHit(object):
    def __init__(self, id, score, start, length, hitline=None):
        self.id = id
        self.score = score
        self.start = start
        self.length = length
        self.hitline = hitline
    
    @classmethod
    def from_hitline(cls, line):
        # This is the stuff we parse:
        #Sequence           Domain  seq-f seq-t    hmm-f hmm-t      score  E-value
        #P79896|ADHX_SPAAU    1/1     193   335 ..     1   143 []   393.1 1.4e-113\n
        words = line.split()
        start = int(words[2]) - 1
        length = int(words[3]) - start
        score = float(words[-2])
        return cls(words[0], score, start, length, line.strip())

    @classmethod
    def from_fasta_header(cls, header):
        id, region = header.lstrip('>').split(None, 1)[0].split('/', 1)
        sStart, sStop = region.split('-', 1)
        start = int(sStart) - 1
        length = int(sStop) - start
        return cls(id, None, start, length) 
        
    def overlaps(self, other):
        if other.id != self.id:
            return False
        if self.start <= other.start < self.start + self.length:
            return True
        if other.start <= self.start < other.start + other.length:
            return True
        return False
    
    def include(self, other):
        """Expand hit to include overlapping residues from another hit.
        
        Score is not affected.
        
        """
        if not self.overlaps(other):
            raise ValueError('non overlapping hits')
        stop = max(self.start + self.length, other.start + other.length)
        self.start = min(self.start, other.start)
        self.length = stop - self.start 
    
class HMMERHitList(list):
    def find_overlapping(self, hit):
        for h in self:
            if h.overlaps(hit):
                return h
        return None

    @classmethod
    def from_hmmer_result(cls, f):
        def skip_to_domain_hits(hmmerfile):
            """The interesting stuff starts after this header:
            
            Parsed for domains:
            Sequence           Domain  seq-f seq-t    hmm-f hmm-t      score  E-value
            --------           ------- ----- -----    ----- -----      -----  -------
            """
            for sLine in hmmerfile:
                if sLine.startswith('Parsed for domains:'):
                    break
            else:
                return
            hmmerfile.next()
            hmmerfile.next()
        oHitList = cls()
        skip_to_domain_hits(f)
        for sLine in f:
            lsWords = sLine.split()
            if not lsWords or '[no hits above thresholds]' in sLine:
                break
            sID = lsWords[0]
            oHitList.append(HMMERHit.from_hitline(sLine))
        return oHitList
    
    @classmethod
    def from_seedfile(cls, seedfile):
        l = cls()
        for line in seedfile:
            if line.startswith('>'):
                l.append(HMMERHit.from_fasta_header(line))
        return l
    
    def threshold_hits(self, old_seed):
        """Remove hits worse than worst old seed."""
        i = len(self) - 1
        while i >= 0:
            oHit = self[i]
            if old_seed.find_overlapping(oHit):
                nMinScore = oHit.score
                break
            if i == 0:
                raise ValueError('no overlap with previous seed')
            i -= 1
        while i < len(self) and self[i].score == nMinScore:
            i += 1
        del self[i:]
        
def get_hmm_length(hmm):
    f = open(hmm)
    for sLine in f:
        if sLine.startswith('LENG'):
            iLength = int(sLine.split()[-1])
            break
    else:
        raise ValueError('length not set')
    f.close()
    return iLength

def get_hmm_name(hmm):
    f = open(hmm)
    sName = None
    for sLine in f:
        if sLine.startswith('NAME'):
            sName = sLine.split(None, 1)[1].strip()
            break
    f.close()
    return sName

def read_fasta_ids(path):
    zsIDs = set()
    f = open(path)
    for line in f:
        if line.startswith('>'):
            # Read the important part of: ">Q2U8A5|Q2U8A5_ASPOR/1-389"
            zsIDs.add(line.split()[0][1:].split('/')[0])
    f.close()
    return zsIDs

def run_external(cmd, **kw):
    print "# " + cmd % kw
    sys.stdout.flush() 
    i = os.system(cmd % kw)
    if i / 256:
        msg = '%s failed with exit code %s'
        raise RuntimeError(msg % (cmd.split(None, 1)[0], i / 256))

def run_hmmsearch(hmm, dbs, hmmer_result_templ, iteration):
    cmd = 'hmmsearch %(hmm)s %(db)s > %(output)s'
    for db in dbs:
        output = hmmer_result_templ % db.nick # + str(iteration)
        if True: #not os.path.isfile(output):
            run_external(cmd, hmm=hmm, db=db.path, output=output)

def run_hmmalign(hmm, fasta, alignment):
    cmd = 'hmmalign --outformat a2m -o %(output)s %(hmm)s %(fasta)s'
    run_external(cmd, hmm=hmm, fasta=fasta, output=alignment)

def get_hits(hmmer_result_templ, dbs, iteration=None):
    def skip_to_domain_hits(hmmerfile):
        """The interesting stuff starts after this header:
        
        Parsed for domains:
        Sequence           Domain  seq-f seq-t    hmm-f hmm-t      score  E-value
        --------           ------- ----- -----    ----- -----      -----  -------
        """
        for sLine in hmmerfile:
            if sLine.startswith('Parsed for domains:'):
                break
        else:
            return
        hmmerfile.next()
        hmmerfile.next()
    loHits = HMMERHitList()
    for db in dbs:
        f = open(hmmer_result_templ % db.nick) # + str(iteration))
        it = (s for s in f)
        skip_to_domain_hits(it)
        for sLine in it:
            lsWords = sLine.split()
            if not lsWords or '[no hits above thresholds]' in sLine:
                break
            sID = lsWords[0]
            oHit = HMMERHit.from_hitline(sLine)
            loHits.append(oHit)
        f.close()
    loHits.sort(key=lambda hit: hit.score, reverse=True)
    return loHits

def seed_changed(old_seed, new_seed):
    """old seed will be modified."""
    for new_hit in new_seed:
        old_hit = old_seed.find_overlapping(new_hit)
        if not old_hit:
            return True
        old_seed.remove(old_hit)
    if old_seed:
        return True
    return False

def write_to_file(data, path):
    f = open(path, 'w')
    print >> f, data
    f.close()

def build_hmm(seed, hmm, hmmname=None):
    run_external('hmmbuild -F %(name)s %(hmm)s %(seed)s', 
                 name='-n %r' % hmmname if hmmname else '', 
                 hmm=hmm, 
                 seed=seed)
    run_external('hmmcalibrate %(hmm)s',
                 hmm=hmm)

def set_gathering_threshold(path, threshold):
    f = open(path)
    lsHMM = f.readlines()
    f.close()
    f = open(path, 'w')
    for sLine in lsHMM:
        if sLine.startswith('XT'):
            print >> f, 'GA    %.2f %.2f\n' % (threshold, threshold),
        print >> f, sLine,
    f.close()

def refinehmm(seed, hmm, dbs, max_size=0):
    sBase = os.path.splitext(hmm)[0] + '.refined'
    sHMMERTempl = sBase + '.%s.hmmer'
    sSeedFile = sBase + '.seed'
    sSeedTempFile = sSeedFile + '~'
    sSeedFastaFile = sBase + '.fasta'
    sHMMFile = sBase + '.hmm'
    shutil.copy(hmm, sHMMFile)
    shutil.copy(seed, sSeedFile)
    f = open(seed)
    loOldSeed = HMMERHitList.from_seedfile(f)
    f.close()
    f = open(sSeedFastaFile, 'w')
    f.close()
    lsFastaSources = [sSeedFastaFile] + [o.path for o in dbs]
    sHMMName = get_hmm_name(hmm)
    if sHMMName:
        print "HMM name:", sHMMName
    else:
        print "Unnamed HMM."
    i = 0
    while True:
        i += 1
        print "Iteration %s" % i
        print "Running HMMER..."
        run_hmmsearch(sHMMFile, dbs, sHMMERTempl, i)
        print "Gathering hits..."
        loHits = get_hits(sHMMERTempl, dbs, i)
        print "Thresholding hits..."
        loHits.threshold_hits(loOldSeed)
        if not seed_changed(loOldSeed, loHits):
            print "Converged!"
            break
        if max_size and len(loHits) > max_size:
            msg = "Maximum seed size exceeded (%s > %s sequences)." % (len(loHits), max_size)
            raise ValueError(msg)
        print "Seed changed, now contains %d sequences." % len(loHits)
        print "Retrieving seed fasta..."
        sys.stdout.flush()
        oFasta = FastaDB.from_flatfiles(lsFastaSources, (o.id for o in loHits))
        write_to_file(oFasta.to_str(), sSeedFastaFile)
        print "Extracting new seed..."
        oSeed = oFasta.extract_seed(loHits)
        write_to_file(oSeed.to_str(), sSeedTempFile)
        print "Aligning seed..."
        run_hmmalign(sHMMFile, sSeedTempFile, sSeedFile)
        print "Building HMM..."
        build_hmm(sSeedFile, sHMMFile, sHMMName)
        loOldSeed = loHits
    print "Setting gathering threshold..."
    set_gathering_threshold(sHMMFile, loHits[-1].score)
    if i == 1:
        print "Retrieving seed fasta..."
        sys.stdout.flush()
        oFasta = FastaDB.from_flatfiles(lsFastaSources, (o.id for o in loHits))
        write_to_file(oFasta.to_str(), sSeedFastaFile)
    print "HMM refinement complete. Seed contains %s sequences." % len(loHits)

def main(argv):
    import tui
    oUI = tui.tui(progname = 'RefineHMM', command = 'refinehmm', versionstr = __version__)
    oUI.makeoption('db', tui.formats.ReadableFile(acceptemptystring=True), "''", 'd', recurring=True)
    oUI.makeoption('db-name', tui.formats.Str, "''", 'n', recurring=True)
    oUI.makeoption('max-size', tui.formats.NonnegativeInt, "0", 'l')
    oUI.makeposarg('seed_file', tui.formats.ReadableFile)
    oUI.makeposarg('hmm_file', tui.formats.ReadableFile)
    try:
        oUI.initprog(argv=argv[1:], showusageonnoargs=False)
        dsxOptions = oUI.options()
        sSeedFile, sHMMFile = oUI.posargs()
        dsxOptions['db'].pop(0)
        dsxOptions['db-name'].pop(0)
        if not dsxOptions['db']:
            e = tui.BadArgumentError('', '', '')
            e.sMessage = 'no --db set'
            raise e
        if dsxOptions['db-name']:
            if len(dsxOptions['db-name']) != len(dsxOptions['db']):
                e = tui.BadArgumentError('', '', '')
                e.sMessage = 'number of --db-names (if set) must match number of --fasta-dbs'
                raise e
        else:
            dsxOptions['db-name'] = [db_name(s) for s in dsxOptions['db']]
        if len(dsxOptions['db-name']) != len(set(dsxOptions['db-name'])):
            e = tui.BadArgumentError('', '', '')
            e.sMessage = '--db-names must be unique'
            raise e
    except tui.ParseError, e:
        print oUI.shorthelp()
        sys.stderr.write("ERROR: %s\n" % e)
        return 1
    loDBs = [Database(*args) for args in zip(dsxOptions['db'], dsxOptions['db-name'])]
    try:
        return refinehmm(sSeedFile, sHMMFile, loDBs, dsxOptions['max-size'])
    except KeyboardInterrupt:
        print >> sys.stderr, oUI.shorthelp()
        return 1

if __name__ == '__main__':
    x = main(sys.argv)
    if x:
        sys.exit(int(x))
