# Supplementary material for: Subdivision of the MDR superfamily of medium-chain dehydrogenases/reductases through iterative hidden Markov model refinement
Source: BMC Bioinformatics. 2010 Oct 27;11:534. doi: 10.1186/1471-2105-11-534 (PMC2976758; doi:10.1186/1471-2105-11-534)
Supplement: Additional file 7 — Refinehmm support script source code. A collection of utilities that facilitate running refinehmm on a computational resource, primarily NDGF Biogrid. Requires Python 2.y (y ≥ 5) and a bash shell to run. See enclosed README.TXT for information on installation and usage. [file 1471-2105-11-534-S7.ZIP]

Archive with 10 entries (6 files):
- grid_workdir/
- grid_workdir/refinehmm.xrsl.templ
- grid_workdir/COPYRIGHT.TXT
- grid_workdir/refinehmm.jobscript.sh
- grid_workdir/pylib-refinehmm.tar.gz
- grid_workdir/README.TXT
- grid_workdir/mkgridjobs-refinehmm.py
- grid_workdir/data/
- grid_workdir/data/build/
- grid_workdir/data/xrsl/
