# Supplementary material for: Subdivision of the MDR superfamily of medium-chain dehydrogenases/reductases through iterative hidden Markov model refinement
Source: BMC Bioinformatics. 2010 Oct 27;11:534. doi: 10.1186/1471-2105-11-534 (PMC2976758; doi:10.1186/1471-2105-11-534)
Supplement: Additional file 7 — Refinehmm support script source code. A collection of utilities that facilitate running refinehmm on a computational resource, primarily NDGF Biogrid. Requires Python 2.y (y ≥ 5) and a bash shell to run. See enclosed README.TXT for information on installation and usage. [file 1471-2105-11-534-S7.ZIP › grid_workdir/refinehmm.xrsl.templ]

&
(executable=refinehmm.jobscript.sh)
(arguments="%(name)s" 3000) (* second argument is max number of seed sequences *)
(jobname=refinehmm-%(name)s)
(stdout=std.out)
(stderr=std.err)
(gmlog=gridlog)
(cputime=3000)
(memory=2000)
(disk=6)
(runtimeenvironment=APPS/BIO/HMMER-2.3.2)
(runtimeenvironment>=ENV/PYTHON-2.5)
(inputfiles=
  ("pylib-refinehmm.tar.gz" "")
  ("uniprot_sprot.fasta.gz" "srm://srm.ndgf.org/biogrid/db/uniprot/UniProt14.8/uniprot_sprot.fasta.gz")
  ("uniprot_trembl.fasta.gz" "srm://srm.ndgf.org/biogrid/db/uniprot/UniProt14.8/uniprot_trembl.fasta.gz")
  ("%(name)s.seed" "%(dir)s/%(name)s.seed")
  ("%(name)s.hmm" "%(dir)s/%(name)s.hmm")
)
(outputfiles=
  ("%(name)s.refined.hmm" "")
  ("%(name)s.refined.seed" "")
  ("%(name)s.refined.misc.tar.gz" "")
)
