# Supplementary material for: Subdivision of the MDR superfamily of medium-chain dehydrogenases/reductases through iterative hidden Markov model refinement
Source: BMC Bioinformatics. 2010 Oct 27;11:534. doi: 10.1186/1471-2105-11-534 (PMC2976758; doi:10.1186/1471-2105-11-534)
Supplement: Additional file 7 — Refinehmm support script source code. A collection of utilities that facilitate running refinehmm on a computational resource, primarily NDGF Biogrid. Requires Python 2.y (y ≥ 5) and a bash shell to run. See enclosed README.TXT for information on installation and usage. [file 1471-2105-11-534-S7.ZIP › grid_workdir/refinehmm.jobscript.sh]

#!/bin/bash

# Copyright (c) 2010 Joel Hedlund
#
# Permission is hereby granted, free of charge, to any person obtaining a copy
# of this software and associated documentation files (the "Software"), to deal
# in the Software without restriction, including without limitation the rights
# to use, copy, modify, merge, publish, distribute, sublicense, and/or sell
# copies of the Software, and to permit persons to whom the Software is
# furnished to do so, subject to the following conditions:
# 
# The above copyright notice and this permission notice shall be included in
# all copies or substantial portions of the Software.
# 
# THE SOFTWARE IS PROVIDED "AS IS", WITHOUT WARRANTY OF ANY KIND, EXPRESS OR
# IMPLIED, INCLUDING BUT NOT LIMITED TO THE WARRANTIES OF MERCHANTABILITY,
# FITNESS FOR A PARTICULAR PURPOSE AND NONINFRINGEMENT. IN NO EVENT SHALL THE
# AUTHORS OR COPYRIGHT HOLDERS BE LIABLE FOR ANY CLAIM, DAMAGES OR OTHER
# LIABILITY, WHETHER IN AN ACTION OF CONTRACT, TORT OR OTHERWISE, ARISING FROM,
# OUT OF OR IN CONNECTION WITH THE SOFTWARE OR THE USE OR OTHER DEALINGS IN
# THE SOFTWARE.

name=$1
maxsize=$2

echo "Starting refinehmm jobscript."
echo "Setting up pylib..."
pyscripts="refinehmm"
tar xzf pylib-refinehmm.tar.gz
mkdir pylib/bin
pushd pylib/bin > /dev/null
for name in $pyscripts; do
  pyscript=../src/$name/$name.py
  chmod 755 $pyscript
  ln -s $pyscript $name
  echo ln -s $pyscript $name
done
popd > /dev/null
export PYTHONPATH=pylib/src${PYTHONPATH:+:$PYTHONPATH} 
export PATH=pylib/bin${PATH:+:$PATH} 

echo "Validating pylib..."
for pyscript in $pyscripts; do
  $pyscript -h > /dev/null
  errcode=$?
  if [ $errcode != 0 ]; then 
    echo "ERROR: $pyscript failed with errorcode $errcode" >> /dev/stderr
    exit 1
  fi
done

echo "Preparing databases..."
prepare_db uniprot_sprot.fasta.gz uniprot_trembl.fasta.gz
errcode=$?
if [ $errcode != 0 ]; then 
  echo "ERROR: prepare_db failed with errorcode $errcode" >> /dev/stderr
  exit 1
fi

echo "Prepped and ready, maxsize $maxsize"
refinehmmcmd="refinehmm -l $maxsize -d $HMMER_DB_DIR/uniprot_sprot.fasta -n sprot -d $HMMER_DB_DIR/uniprot_trembl.fasta -n trembl $name.seed $name.hmm"
echo "# $refinehmmcmd"
echo

$refinehmmcmd
errcode=$?
if [ $errcode != 0 ]; then 
  echo "ERROR: refinehmm failed with errorcode $errcode" >> /dev/stderr
  exit 1
fi

echo
echo "Tarring supplemental files..."
tar czf $name.refined.misc.tar.gz $name.refined.fasta $name.*.hmmer*
echo "Refinehmm jobscript successfully completed."
