# Supplementary material for: Subdivision of the MDR superfamily of medium-chain dehydrogenases/reductases through iterative hidden Markov model refinement
Source: BMC Bioinformatics. 2010 Oct 27;11:534. doi: 10.1186/1471-2105-11-534 (PMC2976758; doi:10.1186/1471-2105-11-534)
Supplement: Additional file 7 — Refinehmm support script source code. A collection of utilities that facilitate running refinehmm on a computational resource, primarily NDGF Biogrid. Requires Python 2.y (y ≥ 5) and a bash shell to run. See enclosed README.TXT for information on installation and usage. [file 1471-2105-11-534-S7.ZIP › grid_workdir/README.TXT]

RefineHMM Computational resource helper package by Joel Hedlund.

This package is a collection of utilities that facilitate running RefineHMM on 
a computational resource, primarily NDGF Biogrid.


CONTENTS
========
1. Copyright notice.
2. Overview.
3. Requirements.
4. Installation.
5. Running on NDGF Biogrid.
6. Running on other computational resources.


1. COPYRIGHT NOTICE
===================

Copyright (c) 2010 Joel Hedlund

Permission is hereby granted, free of charge, to any person obtaining a copy
of this software and associated documentation files (the "Software"), to deal
in the Software without restriction, including without limitation the rights
to use, copy, modify, merge, publish, distribute, sublicense, and/or sell
copies of the Software, and to permit persons to whom the Software is
furnished to do so, subject to the following conditions:

The above copyright notice and this permission notice shall be included in
all copies or substantial portions of the Software.

THE SOFTWARE IS PROVIDED "AS IS", WITHOUT WARRANTY OF ANY KIND, EXPRESS OR
IMPLIED, INCLUDING BUT NOT LIMITED TO THE WARRANTIES OF MERCHANTABILITY,
FITNESS FOR A PARTICULAR PURPOSE AND NONINFRINGEMENT. IN NO EVENT SHALL THE
AUTHORS OR COPYRIGHT HOLDERS BE LIABLE FOR ANY CLAIM, DAMAGES OR OTHER
LIABILITY, WHETHER IN AN ACTION OF CONTRACT, TORT OR OTHERWISE, ARISING FROM,
OUT OF OR IN CONNECTION WITH THE SOFTWARE OR THE USE OR OTHER DEALINGS IN
THE SOFTWARE.


2. OVERVIEW
===========

RefineHMM refines an original hidden Markov model (HMM) to find an optimal fit 
against the evolutionary group that the HMM models, and it does this using 
through iterative database searches and incremental subsequent adaptation of 
the seed set.

This package facilitates running RefineHMM in large scale on computational 
clusters, for example for hundreds or thousands of HMMs at a time. This 
package was designed primarily for NDGF Biogrid, but parts can easily be 
reused for straightforward application on other resources. 


3. REQUIREMENTS
===============

RefineHMM requirements:
* Python 2.x; 2.5 or higher (http://python.org/).
* HMMER 2.x; 2.3 or higher (http://hmmer.janelia.org/)

For running on NDGF Biogrid:
* ARC grid middleware and grid certificate (http://nordugrid.org)
* Membership in the NDGF Biogrid virtual organisation 
  (http://wiki.ndgf.org/display/ndgfwiki/BioGrid).


4. INSTALLATION
===============

Unzip. Done.


5. RUNNING ON NDGF BIOGRID
==========================

1) cd to the installation directory (e.g.. cd grid_workdir). All subsequent work
   should be done from here.
2) Edit refinehmm.xrsl.templ to suit your needs (CPU time, memory, disk, max 
   number of seed sequences...). If database file names are changed, edit 
   refinehmm.jobscript.sh to reflect this.
3) Create a directory with two subdirectories called 'build' and 'xrsl', e.g.: 
   $ mkdir data; mkdir data/build; mkdir data/xrsl
4) Assemble all HMMs and their corresponding seed files in the build 
   directory from step 3. HMM file names should end with .hmm and seed files 
   should have identical names, but ending with .seed (test.hmm, test.seed).
5) Run mkgridjobs-refinehmm.py with the base directory from step 3 as a single 
   argument, e.g.:
   $ mkgridjobs-refinehmm.py data
   This will generate XRSL job descriptions in the xrsl subdirectory from step 
   3, one job per HMM.
6) Run the jobs on the grid, e.g.:
   $ ngsub data/xrsl/*.xrsl
   Use ngstat or the grid monitor to follow your jobs. Use ngget to retrieve 
   results. See ARC middleware documentation for further details.

Every job will yield a number of result files:
* .hmm: the refined HMM file
* .seed: the corresponding seed file
* .misc.tar.gz: hmmsearch output and full length fasta for the seed sequences

Standard output and standard error from the job (as well as various and other 
logs) are available in the gridlog directory.


6. RUNNING ON OTHER COMPUTATIONAL RESOURCES
===========================================

1) Ensure that database files are accessible in a directory on a fast local 
   disk from running jobs. Edit the refinehmmcmd in refinehmm.jobscript.sh (or
   the HMMER_DB_DIR environment variable) so that the -d arguments reflect the 
   correct paths to the database files.
2) Place refinehmm.jobscript.sh and pylib-refinehmm.tar.gz in the job working
   directory(ies).
3) Ensure that refinehmm.jobscript.sh is executed with the HMM name as the 
   first argument and the maximum number of member sequences as the second 
   argument.

Every job will yield a number of result files (in the job working directory):
* .hmm: the refined HMM file
* .seed: the corresponding seed file
* .misc.tar.gz: hmmsearch output and full length fasta for the seed sequences
