# Supplementary material for: Subdivision of the MDR superfamily of medium-chain dehydrogenases/reductases through iterative hidden Markov model refinement
Source: BMC Bioinformatics. 2010 Oct 27;11:534. doi: 10.1186/1471-2105-11-534 (PMC2976758; doi:10.1186/1471-2105-11-534)
Supplement: Additional file 7 — Refinehmm support script source code. A collection of utilities that facilitate running refinehmm on a computational resource, primarily NDGF Biogrid. Requires Python 2.y (y ≥ 5) and a bash shell to run. See enclosed README.TXT for information on installation and usage. [file 1471-2105-11-534-S7.ZIP › grid_workdir/mkgridjobs-refinehmm.py]

#!/usr/bin/python

__copyright__ = """
Copyright (c) 2010 Joel Hedlund

Permission is hereby granted, free of charge, to any person obtaining a copy
of this software and associated documentation files (the "Software"), to deal
in the Software without restriction, including without limitation the rights
to use, copy, modify, merge, publish, distribute, sublicense, and/or sell
copies of the Software, and to permit persons to whom the Software is
furnished to do so, subject to the following conditions:

The above copyright notice and this permission notice shall be included in
all copies or substantial portions of the Software.

THE SOFTWARE IS PROVIDED "AS IS", WITHOUT WARRANTY OF ANY KIND, EXPRESS OR
IMPLIED, INCLUDING BUT NOT LIMITED TO THE WARRANTIES OF MERCHANTABILITY,
FITNESS FOR A PARTICULAR PURPOSE AND NONINFRINGEMENT. IN NO EVENT SHALL THE
AUTHORS OR COPYRIGHT HOLDERS BE LIABLE FOR ANY CLAIM, DAMAGES OR OTHER
LIABILITY, WHETHER IN AN ACTION OF CONTRACT, TORT OR OTHERWISE, ARISING FROM,
OUT OF OR IN CONNECTION WITH THE SOFTWARE OR THE USE OR OTHER DEALINGS IN
THE SOFTWARE.
"""

import os
import sys

if not len(sys.argv) == 2 or sys.argv[1] in ['-h', '--help']:
    print >> sys.stderr, 'Make Grid Jobs utility by Joel Hedlund'
    print >> sys.stderr
    print >> sys.stderr, 'USAGE: %s BASE_DIR' % sys.argv[0]
    print >> sys.stderr
    sys.exit(1)
sBaseDir = sys.argv[1]

sXRSLDir = os.path.join(sBaseDir, 'xrsl')
sBuildDir = os.path.join(sBaseDir, 'build')
if not os.path.isdir(sXRSLDir):
    raise ValueError("I will write xrsl only to a direct subdir called xrsl, and %s doesn't have one!" % sBaseDir)
if not os.path.isdir(sBuildDir):
    raise ValueError("I will fetch input only from a direct subdir called build, and %s don't have one!" % sBaseDir)

lsHMMNames = [s.split('.')[0] for s in os.walk(sBuildDir).next()[-1] if s.endswith('.hmm')]

sTempl = open(os.path.join(os.path.dirname(__file__), 'refinehmm.xrsl.templ')).read()

for sSubfam in lsHMMNames:
    d = dict(name=sSubfam, dir=sBuildDir)
    f = open('%s/refinehmm-%s' % (sXRSLDir, sSubfam), 'w')
    print >> f, sTempl % d,
    f.close()
       
